# Supplementary material for: A Genome‐Wide Association Study of Non‐Photochemical Quenching in response to local seasonal climates in Arabidopsis thaliana
Source: Plant Direct. 2019 May 23;3(5):e00138. doi: 10.1002/pld3.138 (PMC6603398; doi:10.1002/pld3.138)
Supplement: Supplementary file 2 [file PLD3-3-e00138-s002.xlsx]

## Sheet: Supp 3
Supplemental 3: Western Blot Data
				Blot	ecotype	haplotype	Signal	Relative Strength	binary
				2	App1-16	low	2420	0.764463	0
				2	App1-16	low	1850	0.764463	0
				2	Co	high	2310	0.844156	1
				2	Co	high	1950	0.844156	1
				2	Col-0	low	2340	0.747863	0
				2	Col-0	low	1750	0.747863	0
				2	Eds-1	low	2600	0.588462	0
				2	Eds-1	low	1530	0.588462	0
				2	FjA1-5	high	2260	0.862832	1
				2	FjA1-5	high	1950	0.862832	1
				2	Jm-0	high	2260	0.823009	1
				2	Jm-0	high	1860	0.823009	1
				2	Liarum	low	2160	0.75463	0
				2	Liarum	low	1630	0.75463	0
				2	Nd-1	high	2370	0.767932	1
				2	Nd-1	high	1820	0.767932	1
				2	Ra-0	low	2460	0.686992	0
				2	Ra-0	low	1690	0.686992	0
				2	Wil-2	high	2170	0.866359	1
				2	Wil-2	high	1880	0.866359	1
				3	App1-16	low	2120	0.504717	0
				3	App1-16	low	1070	0.504717	0
				3	Co	high	2320	0.909483	1
				3	Co	high	2110	0.909483	1
				3	Col-0	low	2690	0.591078	0
				3	Col-0	low	1590	0.591078	0
				3	Eds-1	low	2630	0.509506	0
				3	Eds-1	low	1340	0.509506	0
				3	FjA1-5	high	1970	0.751269	1
				3	FjA1-5	high	1480	0.751269	1
				3	Jm-0	high	2110	0.981043	1
				3	Jm-0	high	2070	0.981043	1
				3	Liarum	low	2030	0.650246	0
				3	Liarum	low	1320	0.650246	0
				3	Nd-1	high	2430	0.855967	1
				3	Nd-1	high	2080	0.855967	1
				3	Ra-0	low	2060	0.616505	0
				3	Ra-0	low	1270	0.616505	0
				3	Wil-2	high	2250	0.853333	1
				3	Wil-2	high	1920	0.853333	1
				5	App1-16	low	1900	0.496842	0
				5	App1-16	low	944	0.496842	0
				5	Co	high	1900	0.584211	1
				5	Co	high	1110	0.584211	1
				5	Col-0	low	1880	0.507447	0
				5	Col-0	low	954	0.507447	0
				5	Eds-1	low	1780	0.44382	0
				5	Eds-1	low	790	0.44382	0
				5	FjA1-5	high	1880	0.68617	1
				5	FjA1-5	high	1290	0.68617	1
				5	Jm-0	high	2050	0.585366	1
				5	Jm-0	high	1200	0.585366	1
				5	Liarum	low	1740	0.478736	0
				5	Liarum	low	833	0.478736	0
				5	Nd-1	high	2090	0.535885	1
				5	Nd-1	high	1120	0.535885	1
				5	Ra-0	low	1950	0.533333	0
				5	Ra-0	low	1040	0.533333	0
				5	Wil-2	high	2000	0.5	1
				5	Wil-2	high	1000	0.5	1
				6	App1-16	low	1830	0.486885	0
				6	App1-16	low	891	0.486885	0
				6	Co	high	1570	0.575159	1
				6	Co	high	903	0.575159	1
				6	Col-0	low	1830	0.406011	0
				6	Col-0	low	743	0.406011	0
				6	Eds-1	low	1740	0.387356	0
				6	Eds-1	low	674	0.387356	0
				6	FjA1-5	high	1530	0.612418	1
				6	FjA1-5	high	937	0.612418	1
				6	Jm-0	high	1520	0.580263	1
				6	Jm-0	high	882	0.580263	1
				6	Liarum	low	1610	0.470807	0
				6	Liarum	low	758	0.470807	0
				6	Nd-1	high	1620	0.551852	1
				6	Nd-1	high	894	0.551852	1
				6	Ra-0	low	1640	0.535976	0
				6	Ra-0	low	879	0.535976	0
				6	Wil-2	high	1540	0.531169	1
				6	Wil-2	high	818	0.531169	1
				7	App1-16	low	764	0.467277	0
				7	App1-16	low	357	0.467277	0
				7	Co	high	738	0.54336	1
				7	Co	high	401	0.54336	1
				7	Col-0	low	761	0.42707	0
				7	Col-0	low	325	0.42707	0
				7	Eds-1	low	778	0.35347	0
				7	Eds-1	low	275	0.35347	0
				7	FjA1-5	high	630	0.592063	1
				7	FjA1-5	high	373	0.592063	1
				7	Jm-0	high	757	0.426684	1
				7	Jm-0	high	323	0.426684	1
				7	Liarum	low	704	0.386364	0
				7	Liarum	low	272	0.386364	0
				7	Nd-1	high	851	0.435958	1
				7	Nd-1	high	371	0.435958	1
				7	Ra-0	low	735	0.466667	0
				7	Ra-0	low	343	0.466667	0
				7	Wil-2	high	803	0.39477	1
				7	Wil-2	high	317	0.39477	1
				8	App1-16	low	598	0.441472	0
				8	App1-16	low	264	0.441472	0
				8	Co	high	430	0.576744	1
				8	Co	high	248	0.576744	1
				8	Col-0	low	459	0.51634	0
				8	Col-0	low	237	0.51634	0
				8	Eds-1	low	578	0.413495	0
				8	Eds-1	low	239	0.413495	0
				8	FjA1-5	high	429	0.601399	1
				8	FjA1-5	high	258	0.601399	1
				8	Jm-0	high	435	0.526437	1
				8	Jm-0	high	229	0.526437	1
				8	Liarum	low	424	0.523585	0
				8	Liarum	low	222	0.523585	0
				8	Nd-1	high	489	0.505112	1
				8	Nd-1	high	247	0.505112	1
				8	Ra-0	low	474	0.489451	0
				8	Ra-0	low	232	0.489451	0
				8	Wil-2	high	441	0.560091	1
				8	Wil-2	high	247	0.560091	1

## Sheet: Supp 5
Supplemental 5: Putative candidate gene table
QTL	Chromosome	QTL's region	candidate gene No.	Candidate genes		Description
				Gene name: AGI	Location
QTL1-1	1	347233	1	AT1G01980	340,172 – 341,999	Member of Reticuline oxidase-like family
			2	AT1G01990	343,166 – 344,341	unknown protein
			3	AT1G02000	345,812 – 347,592	UDP-D-glucuronate 4-epimerase
			4	SEC1A: AT1G02010	347,891 – 352,480	member of KEULE Gene Family
			5	AT1G02020	352,637 – 354,969	nitroreductase family protein; FUNCTIONS IN: oxidoreductase activity, acting on NADH or NADPH, nitrogenous group as acceptor
			6	AT1G02030	355,321 – 357,258	C2H2-like zinc finger protein; FUNCTIONS IN: sequence-specific DNA binding transcription factor activity, zinc ion binding, nucleic acid binding; INVOLVED IN: regulation of transcription
			7	AT1G02040	358,104 – 359,078	C2H2-type zinc finger family protein; FUNCTIONS IN: sequence- specific DNA binding transcription factor activity, zinc ion binding, nucleic acid binding
			8	LAP6: AT1G02050	359,117 – 360,518	LESS ADHESIVE POLLEN 6 (LAP6); FUNCTIONS IN: transferase activity, transferring acyl groups other than amino-acyl groups, catalytic activity, acyltransferase activity; INVOLVED IN: phenylpropanoid biosynthetic process
QTL1-2	1	9729376	9	AT1G27900	9,715,453 – 9,720,568	RNA helicase family protein; FUNCTIONS IN: in 7 functions; INVOLVED IN: biological_process unknown
			10	PUB45: AT1G27910	9,720,736 – 9,724,714	Encodes a protein containing a UND, a U-box, and an ARM domain.
			11	MAP65-8: AT1G27920	9,726,948 – 9,729,848	microtubule-associated protein 65-8 (MAP65-8)
			12	AT1G27921	9,728,124 – 9,730,331	Potential natural antisense gene, locus overlaps with AT1G27920
			13	AT1G27930	9,731,260 – 9,732,719	Function unknown. Interacts with eIF3.
			14	ABCB13: AT1G27940	9,733,597 – 9,738,129	P-glycoprotein 13 (PGP13); FUNCTIONS IN: ATPase activity, coupled to transmembrane movement of substances
QTL1-3	1	16351441	15	AT1G43310	16,345,974 – 16,346,475	Nucleotide-sugar transporter family protein; FUNCTIONS IN: molecular_function unknown; INVOLVED IN: biological_process unknown; LOCATED IN: chloroplast
			16	AT1G43320	16,356,762 – 16,357,118	unknown protein; FUNCTIONS IN: molecular_function unknown; INVOLVED IN: biological_process unknown
			17	AT1G43330	16,359,029 – 16,360,023	Homeodomain-like superfamily protein; CONTAINS InterPro DOMAIN/s
QTL1-4	1	16858769	18	CYCLASE3: AT1G44542	16,864,970 – 16,866,605	Cyclase family protein; functions in: molecular function unknown
			19	NPQ4: AT1G44575	16,871,696 – 16,873,383	Encoding PSII-S (CP22), Involved in NPQ, Mutant has a normal violaxanthin cycle but has a limited capacity of quenching singlet excited chlorophylls and is tolerant to lipid peroxidation.
			20	AT1G44608	16,875,119 - 16,876,258	Unknown protein
QTL1-5	1	20680932	21	AT1G55365	20,673,983 – 20,674,363	Protein of Unknown function ; involved in: biological process unknown
			22	NDF5: AT1G55370	20,674,783 – 20,676,351	NDH-dependent cyclic electron flow 5 (NDF5); functions in: carbohydrate binding, catalytic activity; INVOLVED IN: positive regulation of gene expression, photosynthetic electron transport in photosystem I
			23	AT1G55380	20,676,622 – 20,678,607	Cysteine/Histidine-rich C1 domain family protein. INVOLVED IN: oxidation-reduction process
			24	AT1G55390	20,680,876 – 20,683,043	Cysteine/Histidine-rich C1 domain family protein. INVOLVED IN: oxidation-reduction process
			25	AT1G55400	20,684,233 – 20,684,965	similar to unknown protein [Arabidopsis thaliana] (TAIR:AT5G27590.1)
QTL2-1	2	10934450	26	emb2410: AT2G25660	10,916,203 – 10,927,390	embryo defective 2410 (emb2410); FUNCTIONS IN: molecular_function unknown; INVOLVED IN: embryo development ending in seed dormancy;
			27	AT2G25670	10,928,664 – 10,931,057	BEST Arabidopsis thaliana protein match is: copper ion binding (TAIR:AT4G32610.1)
			28	MOT1: AT2G25680	10,933,061 – 10,934,551	Encodes a high-affinity molybdate transporter. Mutant has reduced concentrations of molybdate in roots and shoots, and reduced shoot and root length when growing on Mo-limited medium.
			29	SCRL17: AT2G25685	10,937,678 – 10,938,081	Encodes a member of a family of small, secreted, cysteine rich proteins with sequence similarity to SCR (S locus cysteine-rich protein).
			30	AT2G25687	10,939,037 – 10,939,418	Encodes a defensin-like (DEFL) family protein.
QTL2-2	2	10984417	31	AT2G25730	10,956,301 – 10,972,927	unknown protein; LOCATED IN: cellular_component unknown
			32	AT2G25735	10,975,060 – 10,975,759	unknown protein
			33	AT2G25737	10,976,936 – 10,979,900	Sulfite exporter TauE/SafE family protein; LOCATED IN: endomembrane system, integral to membrane
			34	AT2G25740	10,980,122 – 10,983,945	ATP-dependent protease La (LON) domain protein; FUNCTIONS IN: ATP-dependent peptidase activity
			35	AT2G25760	10,984,808 – 10,988,924	Protein kinase family protein; FUNCTIONS IN: protein serine/threonine kinase activity, protein kinase activity
QTL2-3	2	11680235	36	AT2G27280	11,673,826 – 11,675,613	Coiled-coil domain-containing protein 55 (DUF2040)
			37	AT2G27285	11,675,960 – 11,678,118	Coiled-coil domain-containing protein 55 (DUF2040)
			38	AT2G27290	11,678,400 – 11,679,797	Protein of unknown function (DUF1279); FUNCTIONS IN: molecular_function unknown
			39	NTL8: AT2G27300	11,680,417 – 11,681,955	NTM1-like 8 (NTL8); CONTAINS InterPro DOMAIN/s
			40	AT2G27310	11,683,862 – 11,684,967	F-box family protein; BEST Arabidopsis thaliana protein match is: F-box family protein (TAIR:AT2G36090.1)
			41	AT2G27315	11,689,591 – 11,689,953	Protein of unknown function (DUF1278); CONTAINS InterPro DOMAIN/s
QTL4-1	4	1509645	42	AT4G03410	1,501,168 – 1,503,561	Peroxisomal membrane 22 kDa (Mpv17/PMP22) family protein; FUNCTIONS IN: molecular_function unknown
			43	PP2C52: AT4G03415	1,503,573 – 1,505,855	Encodes a myristoylated 2C-type protein phosphatase that interacts with AGB1 and is localized to the plasma membrane.
			44	AT4G03420	1,511,839 – 1,514,030	Protein of unknown function (DUF789)
			45	STA1: AT4G03430	1,517,134 – 1,520,563	Encodes a nuclear protein similar to the human U5 small ribonucleoprotein-associated 102-kD protein and to the yeast pre-mRNA splicing factors Prp1p and Prp6p.
QTL4-2	4	5270810	46	AT4G08340	5,264,215 – 5,271,148	similar to Ulp1 protease family protein [Arabidopsis thaliana] (TAIR:AT1G35770.1)
			47	AT4G08345	5,268,128 – 5,268,213	similar to Ulp1 protease family protein [Brassica oleracea] (GB:ABD64941.1)
QTL4-3	4	13911309	48	AT4G27900	13,890,644 – 13,892,995	CCT motif family protein; FUNCTIONS IN: molecular_function unknown
			49	SDG16: AT4G27910	13,894,694 – 13,900,474	SET domain protein 16 (SDG16); FUNCTIONS IN: zinc ion binding
			50	PYL10: AT4G27920	13,901,220 – 13,901,970	Encodes a member of the PYR (pyrabactin resistance )/PYL(PYR1- like)/RCAR (regulatory components of ABA receptor) family proteins with 14 members.
			51	AT4G27930	13,902,635 – 13,902,978	unknown protein
			52	MTM1: AT4G27940	13,904,474 – 13,907,245	manganese tracking factor for mitochondrial SOD2 (MTM1); FUNCTIONS IN: binding; INVOLVED IN: transport, mitochondrial transport
			53	CRF4: AT4G27950	13,909,569 – 13,910,859	encodes a member of the ERF (ethylene response factor) subfamily B- 5 of ERF/AP2 transcription factor family.
QTL5-1	5	15037793	54	AT5G37795	15,032,508 – 15,032,581	tRNA-Asn (anticodon: GTT)
			55	RSL1: AT5G37800	15,036,197 – 15,037,574	RHD SIX-LIKE 1 (RSL1); FUNCTIONS IN: DNA binding, sequence-specific DNA binding transcription factor activity; INVOLVED IN: regulation of transcription
			56	NIP4;1: AT5G37810	15,045,232 – 15,047,807	NOD26-like intrinsic protein 4;1 (NIP4;1); FUNCTIONS IN: water channel activity; INVOLVED IN: transport, transmembrane
QTL5-2	5	15930795	57	AT5G39770	15,919,241 – 15,927,549	Represents a non-function pseudogene homologous to AtMSU81 (At4g30870).
			58	AT5G39785	15,929,188 – 15,932,276	FUNCTIONS IN: structural constituent of ribosome; INVOLVED IN: translation; LOCATED IN: ribosome
			59	PTST: AT5G39790	15,932,714 – 15,935,261	Encodes a chloroplast localized protein that is involved in protein translocation and starch metabolism.
			60	AT5G39800	15,935,464 – 15,937,132	Mitochondrial ribosomal protein L27; CONTAINS InterPro DOMAIN/s: Ribosomal protein L27/L41
			61	AGL98: AT5G39810	15,937,278 – 15,938,344	AGAMOUS-like 98 (AGL98); FUNCTIONS IN: sequence-specific DNA binding transcription factor activity; INVOLVED IN: regulation of transcription
			62	NAC094: AT5G39820	15,939,300 – 15,940,491	NAC domain containing protein 94 (NAC094); FUNCTIONS IN: sequence-specific DNA binding transcription factor activity; INVOLVED IN: multicellular organismal development, regulation of transcription
QTL5-3	5	18511604	63	AT5G45640	18,507,489 – 18,511,616	Subtilisin-like serine endopeptidase family protein; FUNCTIONS IN: identical protein binding, serine-type endopeptidase activity
			64	AT5G45650	18,513,431 – 18,518,868	subtilase family protein; FUNCTIONS IN: identical protein binding, serine-type endopeptidase activity
QTL5-4	5	25477423	65	AT5G63630	25,472,598 – 25,476,511	P-loop containing nucleoside triphosphate hydrolases superfamily protein; FUNCTIONS IN: helicase activity, ATP binding
			66	AT5G63640	25,477,678 – 25,481,489	ENTH/VHS/GAT family protein; FUNCTIONS IN: protein transporter activity
			67	SNRK2.5: AT5G63650	25,481,517 – 25,483,719	encodes a member of SNF1-related protein kinases (SnRK2) whose activity is activated by ionic (salt) and non-ionic (mannitol) osmotic stress.
			68	PDF2.5: AT5G63660	25,485,692 – 25,486,062	Predicted to encode a PR (pathogenesis-related) protein.
			69	SPT42: AT5G63670	25,487,927 – 25,489,389	SPT4 homolog 2 (SPT42); FUNCTIONS IN: positive transcription elongation factor activity, zinc ion binding

## Sheet: Supp. 8A
Supplemental 8A: Late Autumn Coastal Log
BVZ0036_Coastal
Date	Time	Temp	SetTemp	RH	SetRH	PAR
2014-06-02	00:01:05	18.4	18.2	74	75	2
2014-06-02	00:06:03	18.2	18	74	75	2
2014-06-02	00:11:04	18	17.9	75	75	2
2014-06-02	00:16:04	18	17.7	75	75	2
2014-06-02	00:21:03	17.7	17.6	75	75	2
2014-06-02	00:26:04	17.6	17.5	75	75	2
2014-06-02	00:31:04	17.5	17.4	75	75	2
2014-06-02	00:36:03	17.4	17.3	75	75	2
2014-06-02	00:41:03	17.3	17.2	74	75	2
2014-06-02	00:46:05	17.2	17.1	74	75	2
2014-06-02	00:51:03	17.1	17	74	75	2
2014-06-02	00:56:02	17	16.9	75	75	2
2014-06-02	01:01:02	16.9	16.8	74	75	2
2014-06-02	01:06:02	16.8	16.7	74	75	2
2014-06-02	01:11:03	16.6	16.6	75	75	2
2014-06-02	01:16:04	16.5	16.5	75	75	2
2014-06-02	01:21:03	16.5	16.4	74	75	2
2014-06-02	01:26:02	16.4	16.3	75	75	2
2014-06-02	01:31:02	16.2	16.2	75	75	2
2014-06-02	01:36:04	16.1	16.1	75	75	2
2014-06-02	01:41:02	16	16	75	75	2
2014-06-02	01:46:03	16.1	15.9	74	75	2
2014-06-02	01:51:03	15.8	15.8	75	75	2
2014-06-02	01:56:04	15.9	15.7	74	75	2
2014-06-02	02:01:03	15.7	15.6	75	75	2
2014-06-02	02:06:01	15.5	15.5	75	75	2
2014-06-02	02:11:04	15.5	15.4	74	75	2
2014-06-02	02:16:03	15.4	15.3	75	75	2
2014-06-02	02:21:03	15.3	15.2	74	75	2
2014-06-02	02:26:03	15.2	15.1	74	75	2
2014-06-02	02:31:03	15	15.1	75	75	2
2014-06-02	02:36:04	15	15	75	75	2
2014-06-02	02:41:04	15	14.9	75	75	2
2014-06-02	02:46:03	14.9	14.8	74	75	2
2014-06-02	02:51:03	14.8	14.7	74	75	2
2014-06-02	02:56:05	14.6	14.6	75	75	2
2014-06-02	03:01:03	14.6	14.6	74	75	2
2014-06-02	03:06:01	14.6	14.5	75	75	2
2014-06-02	03:11:03	14.5	14.4	75	75	2
2014-06-02	03:16:03	14.4	14.3	74	75	2
2014-06-02	03:21:04	14.2	14.3	75	75	2
2014-06-02	03:26:01	14.3	14.2	75	75	2
2014-06-02	03:31:04	14.2	14.1	74	75	2
2014-06-02	03:36:04	14.1	14.1	75	75	2
2014-06-02	03:41:03	14	14	75	75	2
2014-06-02	03:46:01	13.9	13.9	75	75	2
2014-06-02	03:51:04	13.9	13.9	74	75	2
2014-06-02	03:56:00	14	13.8	74	75	2
2014-06-02	04:01:03	13.8	13.8	75	75	2
2014-06-02	04:06:01	13.8	13.7	74	75	2
2014-06-02	04:11:01	13.7	13.7	74	75	2
2014-06-02	04:16:01	13.6	13.6	75	75	2
2014-06-02	04:21:05	13.6	13.6	75	75	2
2014-06-02	04:26:04	13.5	13.5	75	75	2
2014-06-02	04:31:02	13.5	13.5	74	75	2
2014-06-02	04:36:02	13.4	13.4	75	75	2
2014-06-02	04:41:04	13.4	13.4	74	75	2
2014-06-02	04:46:04	13.5	13.4	74	75	2
2014-06-02	04:51:02	13.3	13.3	74	75	2
2014-06-02	04:56:03	13.2	13.3	75	75	2
2014-06-02	05:01:04	13.3	13.3	75	75	2
2014-06-02	05:06:10	13.4	13.2	74	75	2
2014-06-02	05:11:06	13.1	13.2	75	75	2
2014-06-02	05:16:05	13.1	13.2	75	75	2
2014-06-02	05:21:05	13.2	13.2	75	75	2
2014-06-02	05:26:05	13.2	13.1	75	75	2
2014-06-02	05:31:05	13.1	13.1	75	75	2
2014-06-02	05:36:05	13.2	13.1	75	75	2
2014-06-02	05:41:06	13	13.1	76	75	2
2014-06-02	05:46:04	13.2	13.1	75	75	2
2014-06-02	05:51:06	13.1	13.1	75	75	2
2014-06-02	05:56:07	13.1	13.1	75	75	12
2014-06-02	06:01:07	13.2	13.1	75	75	2
2014-06-02	06:06:10	13.1	13.1	75	75	2
2014-06-02	06:11:04	13	13.1	76	75	2
2014-06-02	06:16:05	13.1	13.1	76	75	2
2014-06-02	06:21:04	13.1	13.1	75	75	2
2014-06-02	06:26:11	13.1	13.1	76	75	2
2014-06-02	06:31:08	13	13.1	76	75	2
2014-06-02	06:36:05	13.1	13.1	76	75	2
2014-06-02	06:41:06	13.1	13.1	76	75	2
2014-06-02	06:46:06	13.1	13.1	75	75	2
2014-06-02	06:51:10	13.1	13.2	75	75	2
2014-06-02	06:56:05	13.2	13.2	74	75	10
2014-06-02	07:01:03	13.2	13.2	75	75	2
2014-06-02	07:06:07	13.2	13.2	75	75	2
2014-06-02	07:11:07	13.1	13.3	75	75	2
2014-06-02	07:16:06	13.3	13.3	75	75	2
2014-06-02	07:21:08	13.3	13.3	73	75	2
2014-06-02	07:26:06	13.2	13.4	75	75	6
2014-06-02	07:31:03	13.4	13.4	74	75	8
2014-06-02	07:36:05	13.4	13.4	75	75	8
2014-06-02	07:41:04	13.4	13.5	74	75	12
2014-06-02	07:46:04	13.5	13.5	74	75	16
2014-06-02	07:51:06	13.5	13.6	74	75	24
2014-06-02	07:56:06	13.7	13.6	74	75	48
2014-06-02	08:01:06	13.6	13.7	74	75	32
2014-06-02	08:06:08	13.8	13.7	74	75	34
2014-06-02	08:11:09	13.7	13.8	75	75	38
2014-06-02	08:16:07	13.8	13.8	74	75	42
2014-06-02	08:21:09	13.8	13.9	74	75	46
2014-06-02	08:26:06	13.8	13.9	74	75	48
2014-06-02	08:31:09	13.9	14	74	75	52
2014-06-02	08:36:07	14.1	14.1	73	75	56
2014-06-02	08:41:06	14.2	14.1	72	75	58
2014-06-02	08:46:05	14.1	14.2	73	75	62
2014-06-02	08:51:05	14.2	14.3	73	75	66
2014-06-02	08:56:06	14.5	14.3	72	75	94
2014-06-02	09:01:06	14.2	14.4	75	75	74
2014-06-02	09:06:04	14.4	14.5	75	75	76
2014-06-02	09:11:05	14.6	14.6	74	75	78
2014-06-02	09:16:08	14.6	14.6	74	75	80
2014-06-02	09:21:10	14.6	14.7	75	75	84
2014-06-02	09:26:07	14.7	14.8	74	75	86
2014-06-02	09:31:06	14.8	14.9	75	75	94
2014-06-02	09:36:09	14.9	15	75	75	98
2014-06-02	09:41:05	15.1	15.1	74	75	100
2014-06-02	09:46:06	15.1	15.1	75	75	102
2014-06-02	09:51:08	15	15.2	75	75	104
2014-06-02	09:56:06	15.2	15.3	75	75	122
2014-06-02	10:01:04	15.3	15.4	75	75	110
2014-06-02	10:06:05	15.5	15.5	74	75	112
2014-06-02	10:11:07	15.5	15.6	75	75	114
2014-06-02	10:16:07	15.6	15.7	75	75	116
2014-06-02	10:21:09	15.9	15.8	74	75	118
2014-06-02	10:26:05	15.9	15.9	74	75	120
2014-06-02	10:31:08	16	16	75	75	122
2014-06-02	10:36:19	16	16.1	74	75	124
2014-06-02	10:41:13	16	16.2	74	75	126
2014-06-02	10:46:12	16.3	16.3	74	75	126
2014-06-02	10:51:14	16.3	16.4	75	75	128
2014-06-02	10:56:19	16.5	16.5	74	75	136
2014-06-02	11:01:11	16.4	16.6	75	75	132
2014-06-02	11:06:13	16.6	16.7	75	75	132
2014-06-02	11:11:10	16.7	16.8	75	75	134
2014-06-02	11:16:08	16.8	16.9	75	75	134
2014-06-02	11:21:18	16.8	17	75	75	136
2014-06-02	11:26:15	17	17.1	75	75	138
2014-06-02	11:31:15	17	17.1	75	75	138
2014-06-02	11:36:16	17.3	17.3	74	75	138
2014-06-02	11:41:25	17.3	17.4	74	75	140
2014-06-02	11:46:07	17.3	17.5	76	75	140
2014-06-02	11:51:15	17.5	17.6	75	75	140
2014-06-02	11:56:16	17.6	17.7	74	75	154
2014-06-02	12:01:07	17.8	17.9	70	75	140
2014-06-02	12:06:15	17.8	18	73	75	142
2014-06-02	12:11:06	17.9	18.1	74	75	142
2014-06-02	12:16:06	18.2	18.2	75	75	142
2014-06-02	12:21:08	18.2	18.3	75	74	142
2014-06-02	12:26:14	18.4	18.4	72	74	142
2014-06-02	12:31:05	18.4	18.5	75	74	112
2014-06-02	12:36:13	18.6	18.6	74	73	140
2014-06-02	12:41:13	18.6	18.7	73	73	140
2014-06-02	12:46:08	18.9	18.8	71	72	140
2014-06-02	12:51:14	18.9	18.9	71	72	140
2014-06-02	12:56:07	18.9	19	71	71	138
2014-06-02	13:01:11	19	19.1	70	71	138
2014-06-02	13:06:14	19.1	19.2	70	71	136
2014-06-02	13:11:15	19.2	19.3	71	70	66
2014-06-02	13:16:06	19.3	19.4	70	70	134
2014-06-02	13:21:16	19.4	19.5	69	69	134
2014-06-02	13:26:14	19.5	19.6	69	69	132
2014-06-02	13:31:07	19.7	19.7	68	69	130
2014-06-02	13:36:18	19.8	19.8	68	68	128
2014-06-02	13:41:08	20	19.9	67	68	126
2014-06-02	13:46:12	19.8	20	68	68	126
2014-06-02	13:51:15	19.9	20.1	68	67	122
2014-06-02	13:56:15	20.1	20.2	67	67	50
2014-06-02	14:01:13	20.3	20.3	66	67	118
2014-06-02	14:06:19	20.3	20.4	67	66	116
2014-06-02	14:11:25	20.4	20.5	65	66	114
2014-06-02	14:16:15	20.7	20.6	65	66	112
2014-06-02	14:21:02	20.7	20.7	65	65	110
2014-06-02	14:26:09	20.8	20.8	64	65	22
2014-06-02	14:31:16	20.9	20.9	51	65	70
2014-06-02	14:36:19	20.9	20.9	57	64	72
2014-06-02	14:41:11	20.9	21	53	64	106
2014-06-02	14:46:17	20.9	21.1	59	64	104
2014-06-02	14:51:06	21.2	21.2	61	63	100
2014-06-02	15:56:06	21.2	21.2	61	63	0
2014-06-02	15:01:06	21.3	21.3	64	63	94
2014-06-02	15:06:08	21.3	21.4	65	63	86
2014-06-02	15:11:05	21.5	21.5	56	62	80
2014-06-02	15:16:05	21.5	21.6	66	62	14
2014-06-02	15:21:04	21.7	21.6	68	62	74
2014-06-02	15:26:05	21.6	21.7	68	62	72
2014-06-02	15:31:12	21.7	21.8	68	61	70
2014-06-02	15:36:05	21.8	21.8	67	61	66
2014-06-02	15:41:04	21.8	21.9	67	61	62
2014-06-02	15:46:05	21.9	22	65	61	58
2014-06-02	15:51:07	21.9	22	63	61	20
2014-06-02	15:56:09	22	22.1	62	60	50
2014-06-02	16:01:06	22.2	22.2	62	60	48
2014-06-02	16:06:07	22.2	22.2	61	60	44
2014-06-02	16:11:04	22.2	22.3	61	60	40
2014-06-02	16:16:07	22.2	22.3	61	60	36
2014-06-02	16:21:04	22.3	22.4	61	60	34
2014-06-02	16:26:07	22.5	22.4	60	59	30
2014-06-02	16:31:13	22.5	22.4	60	59	24
2014-06-02	16:36:13	22.5	22.5	60	59	18
2014-06-02	16:41:20	22.5	22.5	60	59	12
2014-06-02	16:46:14	22.6	22.6	60	59	10
2014-06-02	16:51:15	22.7	22.6	60	59	10
2014-06-02	16:56:18	22.6	22.6	60	59	8
2014-06-02	17:01:19	22.5	22.7	60	59	2
2014-06-02	17:06:16	22.6	22.7	60	58	2
2014-06-02	17:11:07	22.7	22.7	60	58	2
2014-06-02	17:16:27	22.7	22.7	60	58	2
2014-06-02	17:21:23	22.8	22.8	60	58	2
2014-06-02	17:26:18	22.8	22.8	60	58	2
2014-06-02	17:31:20	22.8	22.8	59	58	2
2014-06-02	17:36:15	22.8	22.8	59	58	2
2014-06-02	17:41:15	22.8	22.8	59	58	2
2014-06-02	17:46:12	22.8	22.8	59	58	2
2014-06-02	17:51:07	22.8	22.9	59	58	2
2014-06-02	17:56:15	22.9	22.9	59	58	2
2014-06-02	18:01:21	23	22.9	58	58	2
2014-06-02	18:06:07	23	22.9	58	58	2
2014-06-02	18:11:06	22.9	22.9	58	58	2
2014-06-02	18:16:07	23	22.9	58	58	2
2014-06-02	18:21:07	22.9	22.9	58	58	2
2014-06-02	18:26:07	22.9	22.8	58	58	2
2014-06-02	18:31:05	22.8	22.8	58	58	2
2014-06-02	18:36:05	22.8	22.8	58	58	2
2014-06-02	18:41:08	22.9	22.8	58	58	2
2014-06-02	18:46:05	22.9	22.8	58	58	2
2014-06-02	18:51:04	22.8	22.8	58	58	2
2014-06-02	18:56:07	22.9	22.8	57	58	2
2014-06-02	19:01:06	22.8	22.7	57	58	2
2014-06-02	19:06:03	22.6	22.7	58	58	2
2014-06-02	19:11:03	22.6	22.7	57	59	2
2014-06-02	19:16:02	22.7	22.6	57	59	2
2014-06-02	19:21:05	22.6	22.6	57	59	2
2014-06-02	19:26:02	22.7	22.6	57	59	2
2014-06-02	19:31:03	22.7	22.5	57	59	2
2014-06-02	19:36:05	22.4	22.5	58	59	2
2014-06-02	19:41:03	22.5	22.5	58	59	2
2014-06-02	19:46:02	22.5	22.4	58	59	2
2014-06-02	19:51:02	22.4	22.4	58	60	2
2014-06-02	19:56:02	22.4	22.3	58	60	2
2014-06-02	20:01:05	22.3	22.3	58	60	2
2014-06-02	20:06:03	22.3	22.2	58	60	2
2014-06-02	20:11:06	22.2	22.2	59	60	2
2014-06-02	20:16:04	22.2	22.1	59	60	2
2014-06-02	20:21:05	22.1	22	59	61	2
2014-06-02	20:26:04	21.9	22	61	61	2
2014-06-02	20:31:05	21.9	21.9	61	61	2
2014-06-02	20:36:02	21.8	21.9	61	61	2
2014-06-02	20:41:06	21.9	21.8	61	61	2
2014-06-02	20:46:05	21.8	21.7	60	62	2
2014-06-02	20:51:02	21.7	21.7	62	62	2
2014-06-02	20:56:05	21.7	21.6	61	62	2
2014-06-02	21:01:07	21.7	21.5	62	62	2
2014-06-02	21:06:05	21.5	21.4	62	63	2
2014-06-02	21:11:04	21.4	21.4	62	63	2
2014-06-02	21:16:03	21.4	21.3	62	63	2
2014-06-02	21:21:05	21.2	21.2	63	63	2
2014-06-02	21:26:05	21.2	21.1	62	64	2
2014-06-02	21:31:04	21	21	64	64	2
2014-06-02	21:36:03	20.9	21	64	64	2
2014-06-02	21:41:05	21.1	20.9	63	65	2
2014-06-02	21:46:06	20.9	20.8	64	65	2
2014-06-02	21:51:02	20.8	20.7	64	65	2
2014-06-02	21:56:02	20.7	20.6	65	65	2
2014-06-02	22:01:05	20.5	20.5	65	66	2
2014-06-02	22:06:05	20.5	20.4	65	66	2
2014-06-02	22:11:03	20.4	20.3	66	66	2
2014-06-02	22:16:00	20.3	20.2	65	67	2
2014-06-02	22:21:02	20.1	20.1	67	67	2
2014-06-02	22:26:04	20.1	20	66	68	2
2014-06-02	22:31:07	20	19.9	68	68	2
2014-06-02	22:36:03	20	19.8	67	68	2
2014-06-02	22:41:03	19.8	19.7	67	69	2
2014-06-02	22:46:05	19.7	19.6	68	69	2
2014-06-02	22:51:05	19.5	19.5	69	69	2
2014-06-02	22:56:02	19.5	19.4	68	70	2
2014-06-02	23:01:04	19.4	19.3	70	70	2
2014-06-02	23:06:05	19.3	19.2	70	71	2
2014-06-02	23:11:05	19.2	19.1	71	71	2
2014-06-02	23:16:05	18.9	19	71	71	2
2014-06-02	23:21:03	19	18.9	71	72	2
2014-06-02	23:26:05	18.8	18.8	72	72	2
2014-06-02	23:31:04	18.8	18.7	71	73	2
2014-06-02	23:36:07	18.6	18.6	73	73	2
2014-06-02	23:41:04	18.5	18.5	73	74	2
2014-06-02	23:46:04	18.4	18.4	74	74	2
2014-06-02	23:51:05	18.3	18.3	74	74	2
2014-06-02	23:56:05	18.3	18.2	73	75	2
2014-06-03	00:01:05	18.1	18.1	75	75	2
2014-06-03	00:06:05	18.1	17.9	74	75	2
2014-06-03	00:11:07	17.8	17.8	75	75	2
2014-06-03	00:16:06	17.7	17.6	75	75	2
2014-06-03	00:21:03	17.6	17.5	75	75	2
2014-06-03	00:26:03	17.5	17.4	74	75	2
2014-06-03	00:31:04	17.4	17.3	75	75	2
2014-06-03	00:36:06	17.3	17.2	74	75	2
2014-06-03	00:41:06	17.1	17.1	75	75	2
2014-06-03	00:46:05	17.1	17	75	75	2
2014-06-03	00:51:05	16.9	16.9	75	75	2
2014-06-03	00:56:06	16.8	16.8	74	75	2
2014-06-03	01:01:05	16.8	16.7	75	75	2
2014-06-03	01:06:04	16.7	16.6	74	75	2
2014-06-03	01:11:05	16.5	16.5	75	75	2
2014-06-03	01:16:06	16.4	16.4	74	75	2
2014-06-03	01:21:03	16.4	16.3	75	75	2
2014-06-03	01:26:05	16.3	16.2	75	75	2
2014-06-03	01:31:04	16.2	16.1	74	75	2
2014-06-03	01:36:03	16.1	16	74	75	2
2014-06-03	01:41:04	15.9	15.9	74	75	2
2014-06-03	01:46:02	15.9	15.8	75	75	2
2014-06-03	01:51:04	15.7	15.7	75	75	2
2014-06-03	01:56:04	15.6	15.6	75	75	2
2014-06-03	02:01:03	15.5	15.5	75	75	2
2014-06-03	02:06:04	15.5	15.4	75	75	2
2014-06-03	02:11:04	15.4	15.3	75	75	2
2014-06-03	02:16:05	15.2	15.2	76	75	2
2014-06-03	02:21:06	15.2	15.1	76	75	2
2014-06-03	02:26:05	15.1	15	76	75	2
2014-06-03	02:31:03	15	15	76	75	2
2014-06-03	02:36:07	15.1	14.9	75	75	2
2014-06-03	02:41:04	14.9	14.8	76	75	2
2014-06-03	02:46:02	14.7	14.7	77	75	2
2014-06-03	02:51:04	14.7	14.6	77	75	2
2014-06-03	02:56:03	14.6	14.5	76	75	2
2014-06-03	03:01:05	14.5	14.5	77	75	2
2014-06-03	03:06:03	14.4	14.4	77	75	2
2014-06-03	03:11:03	14.5	14.3	77	75	2
2014-06-03	03:16:05	14.3	14.2	78	75	2
2014-06-03	03:21:07	14.2	14.2	78	75	2
2014-06-03	03:26:04	14.2	14.1	77	75	2
2014-06-03	03:31:05	14.1	14	79	75	2
2014-06-03	03:36:05	14.1	14	73	75	2
2014-06-03	03:41:07	14.1	13.9	77	75	2
2014-06-03	03:46:03	13.8	13.8	75	75	2
2014-06-03	03:51:04	13.8	13.8	72	75	2
2014-06-03	03:56:04	13.8	13.7	77	75	2
2014-06-03	04:01:05	13.6	13.7	75	75	2
2014-06-03	04:06:03	13.7	13.6	70	75	2
2014-06-03	04:11:05	13.6	13.6	74	75	2
2014-06-03	04:16:05	13.6	13.5	72	75	2
2014-06-03	04:21:03	13.5	13.5	75	75	2
2014-06-03	04:26:07	13.4	13.4	71	75	2
2014-06-03	04:31:02	13.4	13.4	75	75	2
2014-06-03	04:36:06	13.3	13.3	77	75	2
2014-06-03	04:41:07	13.3	13.3	72	75	2
2014-06-03	04:46:03	13.3	13.2	79	75	2
2014-06-03	04:51:02	13.3	13.2	74	75	2
2014-06-03	04:56:06	13.2	13.2	72	75	2
2014-06-03	05:01:06	13.2	13.1	79	75	2
2014-06-03	05:06:09	13.1	13.1	71	75	2
2014-06-03	05:11:07	13.1	13.1	76	75	2
2014-06-03	05:16:07	13.1	13.1	76	75	2
2014-06-03	05:21:10	13.1	13	73	75	2
2014-06-03	05:26:10	13	13	75	75	2
2014-06-03	05:31:05	13	13	75	75	2
2014-06-03	05:36:09	13	13	75	75	2
2014-06-03	05:41:07	13	13	75	75	2
2014-06-03	05:46:08	13	13	76	75	2
2014-06-03	05:51:09	13	13	76	75	2
2014-06-03	05:56:07	13	13	76	75	2
2014-06-03	06:01:07	13	13	75	75	2
2014-06-03	06:06:09	13	13	75	75	2
2014-06-03	06:11:07	13	13	74	75	2
2014-06-03	06:16:07	13.1	13	74	75	2
2014-06-03	06:21:08	13.1	13	72	75	2
2014-06-03	06:26:09	13	13	73	75	2
2014-06-03	06:31:06	13	13	73	75	2
2014-06-03	06:36:04	13	13	73	75	2
2014-06-03	06:41:09	13	13	73	75	2
2014-06-03	06:46:07	13	13	74	75	2
2014-06-03	06:51:09	13	13	73	75	2
2014-06-03	06:56:10	13	13.1	74	75	4
2014-06-03	07:01:07	13.1	13.1	71	75	2
2014-06-03	07:06:10	13.2	13.1	71	75	2
2014-06-03	07:11:08	13	13.1	79	75	2
2014-06-03	07:16:06	13.1	13.2	76	75	2
2014-06-03	07:21:09	13.2	13.2	81	75	2
2014-06-03	07:26:06	13.2	13.2	76	75	2
2014-06-03	07:31:08	13.2	13.3	78	75	4
2014-06-03	07:36:07	13.2	13.3	79	75	4
2014-06-03	07:41:08	13.4	13.4	72	75	4
2014-06-03	07:46:07	13.4	13.4	78	75	6
2014-06-03	07:51:09	13.4	13.5	76	75	10
2014-06-03	07:56:10	13.5	13.5	71	75	20
2014-06-03	08:01:06	13.5	13.6	76	75	14
2014-06-03	08:06:09	13.6	13.6	73	75	14
2014-06-03	08:11:08	13.6	13.7	75	75	14
2014-06-03	08:16:05	13.7	13.7	74	75	16
2014-06-03	08:21:08	13.7	13.8	73	75	18
2014-06-03	08:26:08	13.8	13.8	73	75	18
2014-06-03	08:31:12	13.9	13.9	73	75	20
2014-06-03	08:36:08	14	14	78	75	22
2014-06-03	08:41:09	14	14	76	75	22
2014-06-03	08:46:06	14	14.1	72	75	24
2014-06-03	08:51:07	14.1	14.2	78	75	26
2014-06-03	08:56:09	14.2	14.2	71	75	34
2014-06-03	09:01:05	14.2	14.3	77	75	30
2014-06-03	09:06:08	14.4	14.4	72	75	30
2014-06-03	09:11:07	14.5	14.5	76	75	30
2014-06-03	09:16:12	14.5	14.5	76	75	32
2014-06-03	09:21:08	14.5	14.6	76	75	32
2014-06-03	09:26:07	14.7	14.7	72	75	34
2014-06-03	09:31:08	14.8	14.8	75	75	36
2014-06-03	09:36:09	14.8	14.9	76	75	36
2014-06-03	09:41:09	15	15	74	75	38
2014-06-03	09:46:04	15.1	15	77	75	38
2014-06-03	09:51:08	15.1	15.1	75	75	40
2014-06-03	09:56:13	15.1	15.2	74	75	48
2014-06-03	10:01:07	15.3	15.3	74	75	44
2014-06-03	10:06:12	15.3	15.4	76	75	44
2014-06-03	10:11:06	15.4	15.5	73	75	44
2014-06-03	10:16:08	15.4	15.6	75	75	44
2014-06-03	10:21:09	16	15.7	72	75	44
2014-06-03	10:26:09	15.6	15.8	78	75	46
2014-06-03	10:31:07	15.7	15.9	76	75	46
2014-06-03	10:36:09	16.1	16	72	75	46
2014-06-03	10:41:09	16.1	16.1	74	75	48
2014-06-03	10:46:07	16.3	16.2	72	75	48
2014-06-03	10:51:08	16.2	16.3	72	75	48
2014-06-03	10:56:09	16.2	16.4	76	75	52
2014-06-03	11:01:08	16.3	16.5	78	75	52
2014-06-03	11:06:06	16.8	16.6	72	75	52
2014-06-03	11:11:09	16.5	16.7	77	75	52
2014-06-03	11:16:07	16.7	16.8	71	75	52
2014-06-03	11:21:09	16.7	16.9	77	75	52
2014-06-03	11:26:06	16.9	17	73	75	52
2014-06-03	11:31:10	16.9	17.1	75	75	52
2014-06-03	11:36:07	17.2	17.2	72	75	52
2014-06-03	11:41:11	17.3	17.3	76	75	52
2014-06-03	11:46:12	17.2	17.4	72	75	54
2014-06-03	11:51:08	17.3	17.5	76	75	54
2014-06-03	11:56:07	17.4	17.6	75	75	56
2014-06-03	12:01:11	17.8	17.8	72	75	56
2014-06-03	12:06:09	17.7	17.9	76	75	56
2014-06-03	12:11:07	18.1	18	74	75	56
2014-06-03	12:16:09	18.2	18.1	73	75	56
2014-06-03	12:21:06	18	18.2	76	74	56
2014-06-03	12:26:07	18.3	18.3	71	74	54
2014-06-03	12:31:08	18.1	18.4	73	74	46
2014-06-03	12:36:08	18.3	18.5	72	73	54
2014-06-03	13:41:08	18.3	18.5	72	73	54
2014-06-03	12:46:11	18.5	18.7	72	72	54
2014-06-03	12:51:22	18.7	18.8	71	72	54
2014-06-03	12:56:17	18.8	18.9	71	71	54
2014-06-03	13:01:14	18.7	19	71	71	54
2014-06-03	13:06:08	19.1	19.1	70	71	52
2014-06-03	13:11:07	19	19.2	71	70	44
2014-06-03	13:16:07	19.3	19.3	69	70	50
2014-06-03	13:21:07	19.2	19.4	70	69	50
2014-06-03	13:26:12	19.3	19.5	68	69	50
2014-06-03	13:31:09	19.5	19.6	69	69	50
2014-06-03	13:36:08	19.6	19.7	68	68	50
2014-06-03	13:41:11	19.7	19.8	67	68	50
2014-06-03	13:46:07	19.7	19.9	68	68	48
2014-06-03	13:51:08	20	20	68	67	48
2014-06-03	13:56:14	20.3	20.1	66	67	26
2014-06-03	14:01:15	20.1	20.2	66	66	44
2014-06-03	14:06:16	20.2	20.3	65	66	44
2014-06-03	14:11:17	20.4	20.4	65	66	44
2014-06-03	14:16:14	20.5	20.5	65	65	44
2014-06-03	14:21:14	20.5	20.6	64	65	42
2014-06-03	14:26:12	20.6	20.7	65	65	18
2014-06-03	14:31:09	20.8	20.8	64	65	40
2014-06-03	14:36:20	20.9	20.8	64	64	40
2014-06-03	14:41:20	20.7	20.9	64	64	38
2014-06-03	14:46:20	21.2	21	63	64	38
2014-06-03	14:51:15	21	21.1	63	63	34
2014-06-03	14:56:14	21.1	21.2	63	63	34
2014-06-03	15:01:12	21.2	21.3	63	63	32
2014-06-03	15:06:17	21.3	21.3	63	63	32
2014-06-03	15:11:15	21.3	21.4	63	62	30
2014-06-03	15:16:12	21.6	21.5	53	62	36
2014-06-03	15:21:07	21.5	21.5	59	62	74
2014-06-03	15:26:17	21.4	21.6	65	62	72
2014-06-03	15:31:16	21.6	21.7	66	61	70
2014-06-03	15:36:21	21.7	21.8	63	61	66
2014-06-03	15:41:15	21.8	21.8	61	61	62
2014-06-03	15:46:12	21.8	21.9	60	61	58
2014-06-03	15:51:15	21.8	21.9	59	61	58
2014-06-03	15:56:14	21.9	22	60	60	50
2014-06-03	16:01:15	22.1	22.1	59	60	48
2014-06-03	16:06:26	22.1	22.1	59	60	44
2014-06-03	16:11:22	22	22.2	60	60	40
2014-06-03	16:16:12	22.1	22.2	60	60	36
2014-06-03	16:21:15	22.2	22.3	59	59	32
2014-06-03	16:26:22	22.3	22.3	58	59	28
2014-06-03	16:31:23	22.4	22.4	58	59	24
2014-06-03	16:36:21	22.4	22.4	51	59	16
2014-06-03	16:41:14	22.5	22.4	61	59	12
2014-06-03	16:46:22	22.4	22.5	62	59	10
2014-06-03	16:51:17	22.5	22.5	59	59	8
2014-06-03	16:56:15	22.5	22.5	58	59	8
2014-06-03	17:01:23	22.5	22.6	58	59	2
2014-06-03	17:06:22	22.6	22.6	58	58	2
2014-06-03	17:11:24	22.6	22.6	58	58	2
2014-06-03	17:16:19	22.6	22.7	57	58	2
2014-06-03	17:21:08	22.8	22.7	57	58	2
2014-06-03	17:26:04	22.7	22.7	58	58	2
2014-06-03	17:31:04	22.8	22.7	58	58	2
2014-06-03	17:36:04	22.6	22.7	58	58	2
2014-06-03	17:41:04	22.6	22.7	58	58	2
2014-06-03	17:46:04	22.7	22.8	57	58	2
2014-06-03	17:51:05	22.7	22.8	57	58	2
2014-06-03	17:56:04	22.8	22.8	58	58	2
2014-06-03	18:01:07	22.8	22.8	58	58	2
2014-06-03	18:06:06	22.8	22.8	57	58	2
2014-06-03	18:11:04	22.7	22.8	57	58	2
2014-06-03	18:16:07	22.8	22.8	57	58	2
2014-06-03	18:21:08	22.8	22.8	57	58	2
2014-06-03	18:26:05	22.7	22.8	58	58	2
2014-06-03	18:31:03	22.8	22.7	57	58	2
2014-06-03	18:36:06	22.7	22.7	58	58	2
2014-06-03	18:41:05	22.7	22.7	57	58	2
2014-06-03	18:46:06	22.8	22.7	58	58	2
2014-06-03	18:51:06	22.8	22.7	58	58	2
2014-06-03	18:56:06	22.7	22.7	58	58	2
2014-06-03	19:01:04	22.7	22.6	58	58	2
2014-06-03	19:06:07	22.6	22.6	57	58	2
2014-06-03	19:11:05	22.6	22.6	58	58	2
2014-06-03	19:16:07	22.6	22.5	58	59	2
2014-06-03	19:21:08	22.5	22.5	59	59	2
2014-06-03	19:26:07	22.3	22.5	59	59	2
2014-06-03	19:31:05	22.5	22.4	58	59	2
2014-06-03	19:36:06	22.4	22.4	59	59	2
2014-06-03	19:41:07	22.4	22.4	59	59	2
2014-06-03	19:46:03	22.5	22.3	59	59	2
2014-06-03	19:51:04	22.4	22.3	59	59	2
2014-06-03	19:56:04	22.3	22.2	59	60	2
2014-06-03	20:01:07	22.1	22.2	60	60	2
2014-06-03	20:06:08	22.2	22.1	59	60	2
2014-06-03	20:11:04	22	22.1	60	60	2
2014-06-03	20:16:07	22	22	60	60	2
2014-06-03	20:21:06	22	21.9	59	61	2
2014-06-03	20:26:07	21.9	21.9	60	61	2
2014-06-03	20:31:06	21.9	21.8	61	61	2
2014-06-03	20:36:06	21.8	21.8	61	61	2
2014-06-03	20:41:05	21.8	21.7	61	61	2
2014-06-03	20:46:08	21.7	21.6	61	62	2
2014-06-03	20:51:04	21.4	21.6	62	62	2
2014-06-03	20:56:07	21.6	21.5	62	62	2
2014-06-03	21:01:07	21.5	21.4	62	62	2
2014-06-03	21:06:03	21.4	21.3	62	63	2
2014-06-03	21:11:06	21.3	21.3	62	63	2
2014-06-03	21:16:07	21.3	21.2	62	63	2
2014-06-03	21:21:07	21.3	21.1	62	63	2
2014-06-03	21:26:09	21.1	21	62	64	2
2014-06-03	21:31:03	21	20.9	64	64	2
2014-06-03	21:36:04	20.9	20.9	64	64	2
2014-06-03	21:41:04	21	20.8	64	65	2
2014-06-03	21:46:05	20.9	20.7	64	65	2
2014-06-03	21:51:05	20.7	20.6	64	65	2
2014-06-03	21:56:07	20.6	20.5	65	65	2
2014-06-03	22:01:08	20.4	20.4	65	66	2
2014-06-03	22:06:07	20.4	20.3	65	66	2
2014-06-03	22:11:05	20.3	20.2	65	66	2
2014-06-03	22:16:07	20.2	20.1	66	67	2
2014-06-03	22:21:04	20	20	67	67	2
2014-06-03	22:26:08	19.9	19.9	67	67	2
2014-06-03	22:31:06	20	19.8	66	68	2
2014-06-03	22:36:06	19.8	19.7	67	68	2
2014-06-03	22:41:06	19.7	19.6	68	69	2
2014-06-03	22:46:07	19.6	19.5	68	69	2
2014-06-03	22:51:08	19.4	19.4	69	69	2
2014-06-03	22:56:03	19.4	19.3	68	70	2
2014-06-03	23:01:05	19.3	19.2	70	70	2
2014-06-03	23:06:06	19.2	19.1	69	71	2
2014-06-03	23:11:06	19	19	71	71	2
2014-06-03	23:16:07	18.9	18.9	71	71	2
2014-06-03	23:21:05	18.9	18.8	70	72	2
2014-06-03	23:26:05	18.8	18.7	72	72	2
2014-06-03	23:31:07	18.7	18.6	71	73	2
2014-06-03	23:36:05	18.5	18.5	73	73	2
2014-06-03	23:41:04	18.5	18.4	72	73	2
2014-06-03	23:46:07	18.4	18.3	72	74	2
2014-06-03	23:51:09	18.3	18.2	74	74	2
2014-06-03	23:56:06	18.1	18.1	74	75	2
2014-06-04	00:01:09	18	18	75	75	2
2014-06-04	00:06:04	18	17.8	74	75	2
2014-06-04	00:11:07	17.8	17.7	74	75	2
2014-06-04	00:16:08	17.7	17.5	75	75	2
2014-06-04	00:21:07	17.5	17.4	75	75	2
2014-06-04	00:26:04	17.4	17.3	75	75	2
2014-06-04	00:31:07	17.3	17.2	74	75	2
2014-06-04	00:36:06	17.2	17.1	74	75	2
2014-06-04	00:41:05	17	17	75	75	2
2014-06-04	00:46:07	17	16.9	75	75	2
2014-06-04	00:51:04	16.9	16.8	74	75	2
2014-06-04	00:56:08	16.8	16.7	74	75	2
2014-06-04	01:01:07	16.6	16.6	74	75	2
2014-06-04	01:06:04	16.5	16.5	75	75	2
2014-06-04	01:11:07	16.6	16.4	74	75	2
2014-06-04	01:16:08	16.3	16.3	75	75	2
2014-06-04	01:21:05	16.2	16.2	75	75	2
2014-06-04	01:26:07	16.2	16.1	74	75	2
2014-06-04	01:31:05	16.1	16	75	75	2
2014-06-04	01:36:08	15.9	15.9	75	75	2
2014-06-04	01:41:08	15.8	15.8	75	75	2
2014-06-04	01:46:05	15.9	15.7	74	75	2
2014-06-04	01:51:05	15.6	15.6	75	75	2
2014-06-04	01:56:07	15.5	15.5	74	75	2
2014-06-04	02:01:07	15.4	15.4	75	75	2
2014-06-04	02:06:06	15.5	15.3	74	75	2
2014-06-04	02:11:06	15.3	15.2	74	75	2
2014-06-04	02:16:09	15.2	15.1	74	75	2
2014-06-04	02:21:09	15	15	75	75	2
2014-06-04	02:26:05	15	14.9	74	75	2
2014-06-04	02:31:06	14.9	14.9	74	75	2
2014-06-04	02:36:08	14.9	14.8	74	75	2
2014-06-04	02:41:07	14.7	14.7	76	75	2
2014-06-04	02:46:07	14.7	14.6	74	75	2
2014-06-04	02:51:06	14.6	14.5	74	75	2
2014-06-04	02:56:04	14.5	14.4	75	75	2
2014-06-04	03:01:07	14.4	14.4	75	75	2
2014-06-04	03:06:04	14.3	14.3	75	75	2
2014-06-04	03:11:09	14.2	14.2	74	75	2
2014-06-04	03:16:07	14.1	14.1	75	75	2
2014-06-04	03:21:06	14.1	14.1	75	75	2
2014-06-04	03:26:06	14.2	14	74	75	2
2014-06-04	03:31:05	14	13.9	74	75	2
2014-06-04	03:36:05	13.8	13.9	75	75	2
2014-06-04	03:41:07	13.9	13.8	75	75	2
2014-06-04	03:46:05	13.8	13.7	75	75	2
2014-06-04	03:51:04	13.6	13.7	75	75	2
2014-06-04	03:56:07	13.6	13.6	75	75	2
2014-06-04	04:01:09	13.6	13.6	75	75	2
2014-06-04	04:06:06	13.7	13.5	75	75	2
2014-06-04	04:11:06	13.4	13.5	76	75	2
2014-06-04	04:16:05	13.5	13.4	76	75	2
2014-06-04	04:21:09	13.4	13.4	76	75	2
2014-06-04	04:26:05	13.4	13.3	76	75	2
2014-06-04	04:31:07	13.2	13.3	76	75	2
2014-06-04	04:36:06	13.3	13.2	76	75	2
2014-06-04	04:41:07	13.1	13.2	77	75	2
2014-06-04	04:46:08	13.2	13.1	77	75	2
2014-06-04	04:51:08	13.1	13.1	77	75	2
2014-06-04	04:56:05	13	13.1	77	75	2
2014-06-04	05:01:08	13.1	13	77	75	2
2014-06-04	05:06:14	13	13	77	75	2
2014-06-04	05:11:11	13	13	75	75	2
2014-06-04	05:16:05	13	13	78	75	2
2014-06-04	05:21:08	13	12.9	77	75	2
2014-06-04	05:26:11	12.9	12.9	72	75	2
2014-06-04	05:31:05	12.9	12.9	73	75	2
2014-06-04	05:36:09	12.9	12.9	78	75	2
2014-06-04	05:41:14	12.9	12.9	76	75	2
2014-06-04	05:46:09	12.9	12.9	75	75	2
2014-06-04	05:51:15	12.9	12.9	78	75	2
2014-06-04	05:56:10	12.9	12.9	73	75	8
2014-06-04	06:01:08	12.9	12.8	73	75	2
2014-06-04	06:06:10	12.8	12.8	73	75	2
2014-06-04	06:11:10	12.8	12.8	74	75	2
2014-06-04	06:16:09	12.7	12.9	76	75	2
2014-06-04	06:21:08	13	12.9	70	75	2
2014-06-04	06:26:12	12.9	12.9	75	75	2
2014-06-04	06:31:09	12.9	12.9	72	75	2
2014-06-04	06:36:10	12.9	12.9	79	75	2
2014-06-04	06:41:10	12.9	12.9	72	75	2
2014-06-04	06:46:07	13	12.9	73	75	2
2014-06-04	06:51:11	12.8	12.9	74	75	2
2014-06-04	06:56:10	13	13	73	75	4
2014-06-04	07:01:07	13	13	77	75	2
2014-06-04	07:06:09	13	13	77	75	2
2014-06-04	07:11:08	13	13	72	75	2
2014-06-04	07:16:09	13	13.1	80	75	2
2014-06-04	07:21:10	13.1	13.1	77	75	2
2014-06-04	07:26:06	13.1	13.1	77	75	6
2014-06-04	07:31:09	13	13.2	77	75	8
2014-06-04	07:36:10	13.3	13.2	72	75	10
2014-06-04	07:41:06	13.2	13.3	75	75	12
2014-06-04	07:46:06	13.4	13.3	70	75	18
2014-06-04	07:51:09	13.3	13.4	75	75	24
2014-06-04	07:56:06	13.5	13.4	73	75	32
2014-06-04	08:01:04	13.4	13.5	73	75	66
2014-06-04	08:06:07	13.6	13.5	77	75	38
2014-06-04	08:11:10	13.5	13.6	73	75	40
2014-06-04	08:16:08	13.7	13.6	76	75	44
2014-06-04	08:21:09	13.5	13.7	74	75	48
2014-06-04	08:26:05	13.7	13.7	70	75	52
2014-06-04	08:31:08	13.7	13.8	78	75	56
2014-06-04	08:36:11	13.7	13.9	72	75	60
2014-06-04	08:41:08	14	13.9	72	75	64
2014-06-04	08:46:07	13.8	14	75	75	66
2014-06-04	08:51:11	14	14.1	73	75	70
2014-06-04	08:56:05	14	14.1	75	75	76
2014-06-04	09:01:06	14.1	14.2	69	75	112
2014-06-04	09:06:09	14.3	14.3	77	75	82
2014-06-04	09:11:09	14.3	14.4	75	75	84
2014-06-04	09:16:05	14.5	14.4	73	75	88
2014-06-04	09:21:11	14.4	14.5	76	75	90
2014-06-04	09:26:09	14.5	14.6	73	75	94
2014-06-04	09:31:06	14.7	14.7	72	75	102
2014-06-04	09:36:09	14.8	14.8	72	75	104
2014-06-04	09:41:09	14.9	14.9	76	75	108
2014-06-04	09:46:05	14.9	14.9	76	75	110
2014-06-04	09:51:10	14.9	15	73	75	114
2014-06-04	09:56:09	15.1	15.1	76	75	118
2014-06-04	10:01:06	15.1	15.2	76	75	120
2014-06-04	10:06:09	15.2	15.3	75	75	120
2014-06-04	10:11:08	15.3	15.4	72	75	124
2014-06-04	10:16:09	15.6	15.5	68	75	120
2014-06-04	10:21:11	15.4	15.6	74	75	128
2014-06-04	10:26:06	15.7	15.7	78	75	130
2014-06-04	10:31:04	15.6	15.8	78	75	132
2014-06-04	10:36:09	15.7	15.9	77	75	134
2014-06-04	10:41:08	16.1	16	72	75	136
2014-06-04	10:46:07	16.2	16.1	73	75	138
2014-06-04	10:51:10	16.1	16.2	72	75	138
2014-06-04	10:56:06	16.1	16.3	75	75	142
2014-06-04	11:01:05	16.3	16.4	71	75	148
2014-06-04	11:06:10	16.4	16.5	76	75	146
2014-06-04	11:11:09	16.5	16.6	73	75	146
2014-06-04	11:16:06	16.7	16.7	76	75	146
2014-06-04	11:21:11	16.7	16.8	74	75	148
2014-06-04	11:26:11	16.6	16.9	77	75	148
2014-06-04	11:31:05	16.9	17	74	75	148
2014-06-04	11:36:09	17.2	17.1	74	75	148
2014-06-04	11:41:11	17	17.2	75	75	148
2014-06-04	11:46:08	17.2	17.3	74	75	148
2014-06-04	11:51:10	17.5	17.4	72	75	148
2014-06-04	11:56:07	17.3	17.5	75	75	148
2014-06-04	12:01:06	17.6	17.6	74	75	148
2014-06-04	12:06:09	17.9	17.8	72	75	148
2014-06-04	12:11:07	17.8	17.9	76	75	150
2014-06-04	12:16:06	17.8	18	72	75	148
2014-06-04	12:21:11	18.3	18.1	74	74	148
2014-06-04	12:26:10	18	18.2	74	74	148
2014-06-04	12:31:07	18.2	18.3	74	73	148
2014-06-04	12:36:11	18.2	18.4	73	73	148
2014-06-04	12:41:06	18.4	18.5	71	73	148
2014-06-04	12:46:11	18.5	18.6	73	72	148
2014-06-04	12:51:10	18.4	18.7	71	72	148
2014-06-04	12:56:08	18.9	18.8	71	71	148
2014-06-04	13:01:07	18.7	18.9	71	71	148
2014-06-04	13:06:06	19	19	71	71	148
2014-06-04	13:11:11	19	19.1	70	70	140
2014-06-04	13:16:07	19.2	19.2	69	70	144
2014-06-04	13:21:08	19.1	19.3	70	69	144
2014-06-04	13:26:08	19.3	19.4	68	69	142
2014-06-04	13:31:07	19.5	19.5	68	69	140
2014-06-04	13:36:08	19.4	19.6	69	68	138
2014-06-04	13:41:09	19.8	19.7	67	68	136
2014-06-04	13:46:05	19.7	19.8	67	67	134
2014-06-04	13:51:10	19.8	19.9	67	67	132
2014-06-04	13:56:05	19.8	20	67	67	130
2014-06-04	14:01:06	20.1	20.1	66	66	56
2014-06-04	14:06:11	20.1	20.2	66	66	124
2014-06-04	14:11:10	20.2	20.3	66	66	122
2014-06-04	14:16:09	20.2	20.4	66	65	120
2014-06-04	14:21:07	20.4	20.5	64	65	118
2014-06-04	14:26:10	20.6	20.6	64	65	108
2014-06-04	14:31:09	20.6	20.7	64	64	110
2014-06-04	14:36:09	20.8	20.7	63	64	108
2014-06-04	14:41:10	20.7	20.8	63	64	106
2014-06-04	14:46:07	20.8	20.9	64	64	102
2014-06-04	14:51:10	21	21	63	63	94
2014-06-04	14:56:06	21.1	21.1	62	63	92
2014-06-04	15:01:07	21.1	21.2	63	63	88
2014-06-04	15:06:09	21.4	21.2	62	63	86
2014-06-04	15:11:11	21.3	21.3	62	62	82
2014-06-04	15:16:06	21.5	21.4	61	62	78
2014-06-04	15:21:06	21.5	21.5	61	62	16
2014-06-04	15:26:06	21.5	21.5	61	62	16
2014-06-04	15:31:08	21.5	21.6	62	61	70
2014-06-04	15:36:09	21.6	21.7	60	61	64
2014-06-04	15:41:11	21.7	21.7	61	61	62
2014-06-04	15:46:05	21.7	21.8	61	61	58
2014-06-04	15:51:09	21.7	21.8	61	60	54
2014-06-04	15:56:07	21.8	21.9	59	60	48
2014-06-04	16:01:06	22	22	59	60	46
2014-06-04	16:05:11	22.1	22	54	60	40
2014-06-04	16:10:06	22.1	22.1	62	60	38
2014-06-04	16:15:08	22.1	22.1	60	60	36
2014-06-04	16:20:06	22.2	22.2	59	59	32
2014-06-04	16:25:07	22.3	22.2	58	59	28
2014-06-04	16:30:07	22.3	22.3	58	59	20
2014-06-04	16:35:06	22.4	22.3	58	59	16
2014-06-04	16:40:08	22.4	22.3	58	59	12
2014-06-04	16:45:08	22.3	22.4	59	59	10
2014-06-04	16:50:08	22.4	22.4	59	59	8
2014-06-04	16:55:08	22.4	22.4	59	59	2
2014-06-04	17:00:07	22.3	22.5	58	58	2
2014-06-04	17:05:07	22.5	22.5	57	58	2
2014-06-04	17:10:07	22.5	22.5	58	58	2
2014-06-04	17:15:10	22.5	22.6	58	58	2
2014-06-04	17:20:06	22.7	22.6	57	58	2
2014-06-04	17:25:06	22.7	22.6	57	58	2
2014-06-04	17:30:07	22.6	22.6	58	58	2
2014-06-04	17:35:06	22.7	22.6	57	58	2
2014-06-04	17:40:08	22.6	22.6	58	58	2
2014-06-04	17:45:07	22.5	22.7	58	58	2
2014-06-04	17:50:06	22.7	22.7	58	58	2
2014-06-04	17:55:09	22.7	22.7	58	58	2
2014-06-04	18:00:06	22.7	22.7	57	58	2
2014-06-04	18:05:08	22.8	22.7	57	58	2
2014-06-04	18:10:07	22.7	22.7	58	58	2
2014-06-04	18:15:07	22.7	22.7	57	58	2
2014-06-04	18:20:08	22.7	22.7	58	58	2
2014-06-04	18:25:05	22.6	22.7	58	58	2
2014-06-04	18:30:07	22.7	22.6	58	58	2
2014-06-04	18:35:07	22.6	22.6	58	58	2
2014-06-04	18:40:09	22.6	22.6	57	58	2
2014-06-04	18:45:09	22.7	22.6	58	58	2
2014-06-04	18:50:07	22.7	22.6	57	58	2
2014-06-04	18:55:12	22.6	22.6	58	58	2
2014-06-04	19:00:10	22.6	22.5	58	58	2
2014-06-04	19:05:07	22.5	22.5	58	58	2
2014-06-04	19:10:08	22.5	22.5	57	58	2
2014-06-04	19:15:08	22.5	22.4	57	59	2
2014-06-04	19:20:11	22.4	22.4	59	59	2
2014-06-04	19:25:05	22.3	22.4	59	59	2
2014-06-04	19:30:07	22.4	22.3	59	59	2
2014-06-04	19:35:11	22.3	22.3	58	59	2
2014-06-04	19:40:10	22.3	22.3	59	59	2
2014-06-04	19:45:06	22.4	22.2	58	59	2
2014-06-04	19:50:07	22.2	22.2	59	59	2
2014-06-04	19:55:06	22.2	22.1	58	60	2
2014-06-04	20:00:08	22.1	22.1	59	60	2
2014-06-04	20:05:07	22	22	60	60	2
2014-06-04	20:10:06	22	22	60	60	2
2014-06-04	20:15:07	21.9	21.9	60	60	2
2014-06-04	20:20:08	21.8	21.9	60	60	2
2014-06-04	20:25:07	21.9	21.8	59	61	2
2014-06-04	20:30:07	21.8	21.7	60	61	2
2014-06-04	20:35:06	21.7	21.7	61	61	2
2014-06-04	20:40:09	21.7	21.6	61	61	2
2014-06-04	20:45:08	21.6	21.5	61	62	2
2014-06-04	20:50:07	21.5	21.5	62	62	2
2014-06-04	20:55:11	21.5	21.4	62	62	2
2014-06-04	21:00:09	21.4	21.3	61	62	2
2014-06-04	21:05:08	21.2	21.2	62	62	2
2014-06-04	21:10:10	21.2	21.2	61	63	2
2014-06-04	21:15:08	21.2	21.1	62	63	2
2014-06-04	21:20:07	21.1	21	63	63	2
2014-06-04	21:25:08	21	20.9	63	64	2
2014-06-04	21:30:07	20.8	20.8	64	64	2
2014-06-04	21:35:07	20.7	20.8	64	64	2
2014-06-04	21:40:09	20.7	20.7	64	64	2
2014-06-04	21:45:07	20.7	20.6	63	65	2
2014-06-04	21:50:08	20.6	20.5	64	65	2
2014-06-04	21:55:07	20.3	20.4	65	65	2
2014-06-04	22:00:08	20.4	20.3	64	66	2
2014-06-04	22:05:08	20.3	20.2	65	66	2
2014-06-04	22:10:09	20.2	20.1	65	66	2
2014-06-04	22:15:08	20.1	20	66	67	2
2014-06-04	22:20:09	19.9	19.9	66	67	2
2014-06-04	22:25:11	19.9	19.8	66	67	2
2014-06-04	22:30:11	19.8	19.7	66	68	2
2014-06-04	22:35:07	19.7	19.6	67	68	2
2014-06-04	22:40:11	19.6	19.6	68	69	2
2014-06-04	22:45:07	19.6	19.4	69	69	2
2014-06-04	22:50:08	19.4	19.3	68	69	2
2014-06-04	22:55:07	19.3	19.2	68	70	2
2014-06-04	23:00:08	19.2	19.1	70	70	2
2014-06-04	23:05:07	19.1	19	69	71	2
2014-06-04	23:10:09	19.1	18.9	71	71	2
2014-06-04	23:15:08	18.8	18.8	71	71	2
2014-06-04	23:20:09	18.8	18.7	70	72	2
2014-06-04	23:25:12	18.6	18.6	72	72	2
2014-06-04	23:30:07	18.6	18.5	71	73	2
2014-06-04	23:35:07	18.5	18.4	72	73	2
2014-06-04	23:40:08	18.4	18.3	72	73	2
2014-06-04	23:45:08	18.3	18.2	73	74	2
2014-06-04	23:50:09	18.2	18.1	73	74	2
2014-06-04	23:55:07	18.1	18	73	75	2
2014-06-05	00:00:07	18	17.9	75	75	2
2014-06-05	00:05:07	17.8	17.7	75	75	2
2014-06-05	00:10:07	17.7	17.6	75	75	2
2014-06-05	00:15:08	17.6	17.4	74	75	2
2014-06-05	00:20:07	17.4	17.3	74	75	2
2014-06-05	00:25:07	17.2	17.2	74	75	2
2014-06-05	00:30:10	17.1	17.1	75	75	2
2014-06-05	00:35:07	17.1	17	74	75	2
2014-06-05	00:40:09	17	16.9	75	75	2
2014-06-05	00:45:09	16.9	16.8	75	75	2
2014-06-05	00:50:11	16.8	16.7	74	75	2
2014-06-05	00:55:08	16.7	16.6	75	75	2
2014-06-05	01:00:08	16.5	16.5	75	75	2
2014-06-05	01:05:07	16.5	16.4	74	75	2
2014-06-05	01:10:09	16.4	16.3	75	75	2
2014-06-05	01:15:08	16.2	16.2	75	75	2
2014-06-05	01:20:08	16.2	16.1	74	75	2
2014-06-05	01:25:07	16.1	16	74	75	2
2014-06-05	01:30:09	15.9	15.9	74	75	2
2014-06-05	01:35:12	15.9	15.8	75	75	2
2014-06-05	01:40:07	15.8	15.7	74	75	2
2014-06-05	01:45:07	15.7	15.6	74	75	2
2014-06-05	01:50:08	15.6	15.5	75	75	2
2014-06-05	01:55:09	15.4	15.4	75	75	2
2014-06-05	02:00:10	15.3	15.3	75	75	2
2014-06-05	02:05:07	15.3	15.2	74	75	2
2014-06-05	02:10:08	15.2	15.1	74	75	2
2014-06-05	02:15:09	15	15	75	75	2
2014-06-05	02:20:07	15	14.9	75	75	2
2014-06-05	02:25:09	14.9	14.8	75	75	2
2014-06-05	02:30:07	14.8	14.8	75	75	2
2014-06-05	02:35:09	14.8	14.7	75	75	2
2014-06-05	02:40:09	14.7	14.6	75	75	2
2014-06-05	02:45:08	14.5	14.5	76	75	2
2014-06-05	02:50:08	14.5	14.4	76	75	2
2014-06-05	02:55:10	14.4	14.3	76	75	2
2014-06-05	03:00:12	14.3	14.3	76	75	2
2014-06-05	03:05:08	14.2	14.2	76	75	2
2014-06-05	03:10:07	14.2	14.1	76	75	2
2014-06-05	03:15:07	14.1	14	76	75	2
2014-06-05	03:20:12	13.9	14	77	75	2
2014-06-05	03:25:10	13.9	13.9	77	75	2
2014-06-05	03:30:12	13.8	13.8	77	75	2
2014-06-05	03:35:13	13.8	13.8	77	75	2
2014-06-05	03:40:14	13.8	13.7	77	75	2
2014-06-05	03:45:08	13.7	13.6	77	75	2
2014-06-05	03:50:08	13.6	13.6	77	75	2
2014-06-05	03:55:09	13.5	13.5	76	75	2
2014-06-05	04:00:07	13.5	13.5	77	75	2
2014-06-05	04:05:10	13.5	13.4	75	75	2
2014-06-05	04:10:08	13.4	13.3	77	75	2
2014-06-05	04:15:09	13.3	13.3	76	75	2
2014-06-05	04:20:11	13.2	13.2	78	75	2
2014-06-05	04:25:08	13.1	13.2	71	75	2
2014-06-05	04:30:13	13.3	13.2	73	75	2
2014-06-05	04:35:11	13.2	13.1	75	75	2
2014-06-05	04:40:13	13.1	13.1	74	75	2
2014-06-05	04:45:10	13.1	13	75	75	2
2014-06-05	04:50:14	13.1	13	71	75	2
2014-06-05	04:55:09	13	13	69	75	2
2014-06-05	05:00:10	13	12.9	76	75	2
2014-06-05	05:05:16	12.9	12.9	74	75	2
2014-06-05	05:10:16	12.9	12.9	76	75	2
2014-06-05	05:15:11	12.8	12.9	71	75	2
2014-06-05	05:20:13	13	12.8	71	75	2
2014-06-05	05:25:11	12.8	12.8	75	75	2
2014-06-05	05:30:14	12.8	12.8	76	75	2
2014-06-05	05:35:14	12.7	12.8	78	75	2
2014-06-05	05:40:17	12.9	12.8	72	75	2
2014-06-05	05:45:14	12.8	12.8	78	75	2
2014-06-05	05:50:18	12.8	12.8	74	75	2
2014-06-05	05:55:15	12.9	12.7	71	75	10
2014-06-05	06:00:13	12.7	12.7	70	75	2
2014-06-05	06:05:12	12.7	12.7	78	75	2
2014-06-05	06:10:10	12.8	12.7	73	75	2
2014-06-05	06:15:09	12.7	12.7	76	75	2
2014-06-05	06:20:09	12.7	12.8	75	75	2
2014-06-05	06:25:15	12.7	12.8	72	75	2
2014-06-05	06:30:12	12.9	12.8	72	75	2
2014-06-05	06:35:14	12.9	12.8	73	75	2
2014-06-05	06:40:13	12.8	12.8	75	75	2
2014-06-05	06:45:14	12.8	12.8	75	75	2
2014-06-05	06:50:14	12.8	12.8	76	75	2
2014-06-05	06:55:11	12.8	12.9	76	75	2
2014-06-05	07:00:10	13	12.9	70	75	2
2014-06-05	07:05:14	12.9	12.9	75	75	2
2014-06-05	07:10:14	12.9	12.9	75	75	2
2014-06-05	07:15:10	12.9	13	74	75	2
2014-06-05	07:20:14	13	13	75	75	2
2014-06-05	07:25:13	13.1	13	72	75	6
2014-06-05	07:30:18	13	13.1	74	75	8
2014-06-05	07:35:13	13	13.1	71	75	10
2014-06-05	07:40:13	13.1	13.2	74	75	12
2014-06-05	07:45:14	13.2	13.2	75	75	16
2014-06-05	07:50:11	13.2	13.2	74	75	24
2014-06-05	07:55:14	13.2	13.3	76	75	40
2014-06-05	08:00:13	13.2	13.3	74	75	34
2014-06-05	08:05:14	13.4	13.4	76	75	36
2014-06-05	08:10:13	13.3	13.5	78	75	40
2014-06-05	08:15:11	13.4	13.5	79	75	44
2014-06-05	08:20:10	13.5	13.6	75	75	48
2014-06-05	08:25:14	13.5	13.6	76	75	52
2014-06-05	08:30:13	13.6	13.7	75	75	56
2014-06-05	08:35:14	13.6	13.8	77	75	60
2014-06-05	08:40:11	13.8	13.8	75	75	62
2014-06-05	08:45:10	13.8	13.9	75	75	66
2014-06-05	08:50:08	14	14	78	75	70
2014-06-05	08:55:15	14.1	14	73	75	92
2014-06-05	09:00:12	14	14.1	77	75	78
2014-06-05	09:05:10	14.1	14.2	75	75	80
2014-06-05	09:10:09	14.2	14.3	74	75	84
2014-06-05	09:15:10	14.3	14.3	73	75	88
2014-06-05	09:20:09	14.4	14.4	74	75	90
2014-06-05	09:25:14	14.4	14.5	77	75	94
2014-06-05	09:30:11	14.5	14.6	73	75	96
2014-06-05	09:35:13	14.7	14.7	69	75	104
2014-06-05	09:40:13	14.7	14.7	75	75	108
2014-06-05	09:45:14	14.8	14.8	72	75	110
2014-06-05	09:50:13	14.7	14.9	72	75	112
2014-06-05	09:55:13	14.9	15	77	75	118
2014-06-05	10:00:13	15	15.1	70	75	120
2014-06-05	10:05:13	15.3	15.2	67	75	120
2014-06-05	10:10:10	15.4	15.3	71	75	122
2014-06-05	10:15:16	15.3	15.4	79	75	124
2014-06-05	10:20:11	15.7	15.5	73	75	128
2014-06-05	10:25:14	15.7	15.6	69	75	128
2014-06-05	10:30:13	15.8	15.7	70	75	132
2014-06-05	10:35:10	15.6	15.8	78	75	134
2014-06-05	10:40:10	15.7	15.9	77	75	136
2014-06-05	10:45:12	16	16	72	75	136
2014-06-05	10:50:13	16.3	16.1	70	75	138
2014-06-05	10:55:10	16.4	16.2	72	75	142
2014-06-05	11:00:13	16.1	16.3	77	75	148
2014-06-05	11:05:13	16.3	16.4	75	75	144
2014-06-05	11:10:16	16.4	16.5	75	75	144
2014-06-05	11:15:13	16.4	16.6	76	75	146
2014-06-05	11:20:13	16.4	16.6	76	75	146
2014-06-05	11:25:14	16.5	16.8	72	75	146
2014-06-05	11:30:12	16.9	16.9	71	75	148
2014-06-05	11:35:16	16.8	17	71	75	148
2014-06-05	11:40:14	17	17.1	71	75	148
2014-06-05	11:45:11	17	17.2	75	75	148
2014-06-05	11:50:14	17.2	17.3	70	75	148
2014-06-05	11:55:15	17.5	17.4	75	75	148
2014-06-05	12:00:12	17.4	17.5	75	75	148
2014-06-05	12:05:15	17.3	17.7	76	75	148
2014-06-05	12:10:16	18	17.8	73	75	150
2014-06-05	12:15:13	17.6	17.9	74	75	148
2014-06-05	12:20:16	17.9	18	75	74	148
2014-06-05	12:25:14	18	18.1	74	74	148
2014-06-05	12:30:14	17.9	18.2	74	73	148
2014-06-05	12:35:19	18.4	18.3	70	73	148
2014-06-05	12:40:15	18.2	18.4	73	73	148
2014-06-05	12:45:11	18.4	18.5	72	72	148
2014-06-05	12:50:13	18.4	18.6	72	72	148
2014-06-05	12:55:15	19	18.7	70	71	148
2014-06-05	13:00:14	18.6	18.8	71	71	148
2014-06-05	13:05:15	18.7	18.9	71	71	146
2014-06-05	13:10:11	19.1	19	70	70	146
2014-06-05	13:15:11	19	19.1	70	70	72
2014-06-05	13:20:18	19.1	19.2	67	69	138
2014-06-05	13:25:18	19.4	19.3	57	69	134
2014-06-05	13:30:13	19.2	19.4	57	69	138
2014-06-05	13:35:14	19.6	19.5	70	68	138
2014-06-05	13:40:19	19.9	19.6	72	68	136
2014-06-05	13:45:15	19.6	19.7	70	67	132
2014-06-05	13:50:27	19.7	19.8	73	67	132
2014-06-05	13:55:18	20	19.9	72	67	56
2014-06-05	14:00:18	20	19.9	72	67	56
2014-06-05	14:05:21	20.1	20.1	53	66	116
2014-06-05	14:10:15	20.3	20.2	56	66	120
2014-06-05	14:15:24	20.2	20.3	70	65	120
2014-06-05	14:20:23	20.3	20.4	72	65	116
2014-06-05	14:25:14	20.5	20.5	71	65	106
2014-06-05	14:30:11	20.6	20.6	68	64	110
2014-06-05	14:35:18	20.6	20.6	67	64	108
2014-06-05	14:40:16	20.5	20.7	66	64	104
2014-06-05	14:45:13	20.7	20.8	64	64	102
2014-06-05	14:50:14	21.1	20.9	63	63	94
2014-06-05	14:55:12	20.9	21	62	63	92
2014-06-05	15:00:16	21	21.1	62	63	88
2014-06-05	15:05:13	21.2	21.1	61	62	84
2014-06-05	15:10:15	21.1	21.2	61	62	80
2014-06-05	15:15:16	21.1	21.3	60	62	14
2014-06-05	15:20:17	21.3	21.4	60	62	72
2014-06-05	15:15:17	21.3	21.4	60	62	72
2014-06-05	15:30:13	21.3	21.5	60	61	70
2014-06-05	15:35:13	21.4	21.6	60	61	64
2014-06-05	15:40:11	21.5	21.6	60	61	60
2014-06-05	15:45:16	21.7	21.7	60	61	56
2014-06-05	15:50:14	21.6	21.7	61	60	52
2014-06-05	15:55:12	21.7	21.8	59	60	48
2014-06-05	16:00:14	21.8	21.9	60	60	46
2014-06-05	16:05:15	21.9	21.9	59	60	42
2014-06-05	16:10:11	21.9	22	60	60	38
2014-06-05	16:15:12	21.9	22	60	60	34
2014-06-05	16:20:10	22	22.1	60	59	32
2014-06-05	16:25:13	22.2	22.1	58	59	28
2014-06-05	16:30:18	22.1	22.2	58	59	16
2014-06-05	16:35:10	22.2	22.2	59	59	16
2014-06-05	16:40:11	22.2	22.2	59	59	12
2014-06-05	16:45:11	22.1	22.3	59	59	10
2014-06-05	16:50:12	22.3	22.3	58	59	8
2014-06-05	16:55:11	22.3	22.3	59	58	2
2014-06-05	17:00:15	22.3	22.4	59	58	2
2014-06-05	17:05:13	22.4	22.4	59	58	2
2014-06-05	17:10:12	22.4	22.4	58	58	2
2014-06-05	17:15:16	22.5	22.5	58	58	2
2014-06-05	17:20:11	22.5	22.5	58	58	2
2014-06-05	17:25:15	22.6	22.5	58	58	2
2014-06-05	17:30:14	22.5	22.5	58	58	2
2014-06-05	17:35:13	22.5	22.5	58	58	2
2014-06-05	17:40:10	22.5	22.5	58	58	2
2014-06-05	17:45:15	22.5	22.6	58	58	2
2014-06-05	17:50:16	22.5	22.6	58	58	2
2014-06-05	17:55:15	22.7	22.6	57	58	2
2014-06-05	18:00:13	22.7	22.6	57	58	2
2014-06-05	18:05:17	22.6	22.6	57	58	2
2014-06-05	18:10:14	22.6	22.6	57	58	2
2014-06-05	18:15:11	22.7	22.6	57	58	2
2014-06-05	18:20:13	22.7	22.6	57	58	2
2014-06-05	18:25:14	22.6	22.6	57	58	2
2014-06-05	18:30:13	22.6	22.5	57	58	2
2014-06-05	18:35:12	22.5	22.5	58	58	2
2014-06-05	18:40:12	22.5	22.5	58	58	2
2014-06-05	18:45:15	22.4	22.5	58	58	2
2014-06-05	18:50:13	22.5	22.5	58	58	2
2014-06-05	18:55:15	22.5	22.5	58	58	2
2014-06-05	19:00:14	22.4	22.4	58	58	2
2014-06-05	19:05:16	22.4	22.4	58	58	2
2014-06-05	19:10:19	22.4	22.4	58	58	2
2014-06-05	19:15:12	22.4	22.4	59	58	2
2014-06-05	19:20:17	22.4	22.3	59	59	2
2014-06-05	19:25:11	22.2	22.3	59	59	2
2014-06-05	19:30:13	22.3	22.2	59	59	2
2014-06-05	19:35:12	22.2	22.2	59	59	2
2014-06-05	19:40:14	22.2	22.2	59	59	2
2014-06-05	19:45:11	22.3	22.1	59	59	2
2014-06-05	19:50:17	22.1	22.1	59	59	2
2014-06-05	19:55:15	22.1	22	59	60	2
2014-06-05	20:00:17	22	22	59	60	2
2014-06-05	20:05:12	22	21.9	59	60	2
2014-06-05	20:10:12	22	21.9	60	60	2
2014-06-05	20:15:16	21.9	21.8	60	60	2
2014-06-05	20:20:11	21.7	21.8	60	60	2
2014-06-05	20:25:12	21.8	21.7	60	61	2
2014-06-05	20:30:18	21.7	21.6	60	61	2
2014-06-05	20:35:18	21.6	21.6	60	61	2
2014-06-05	20:40:11	21.6	21.5	60	61	2
2014-06-05	20:45:15	21.5	21.4	60	61	2
2014-06-05	20:50:12	21.4	21.4	60	62	2
2014-06-05	20:55:17	21.4	21.3	60	62	2
2014-06-05	21:00:13	21.3	21.2	60	62	2
2014-06-05	21:05:16	21.2	21.1	61	62	2
2014-06-05	21:10:13	21	21.1	61	63	2
2014-06-05	21:15:13	21.1	21	61	63	2
2014-06-05	21:20:15	21	20.9	61	63	2
2014-06-05	21:25:14	20.9	20.8	61	64	2
2014-06-05	21:30:11	20.8	20.7	62	64	2
2014-06-05	21:35:18	20.7	20.7	62	64	2
2014-06-05	21:40:12	20.7	20.6	63	64	2
2014-06-05	21:45:12	20.6	20.5	64	65	2
2014-06-05	21:50:13	20.4	20.4	65	65	2
2014-06-05	21:55:11	20.4	20.3	64	65	2
2014-06-05	22:00:13	20.3	20.2	64	66	2
2014-06-05	22:05:12	20.2	20.1	65	66	2
2014-06-05	22:10:11	20.1	20	65	66	2
2014-06-05	22:15:11	20	19.9	65	67	2
2014-06-05	22:20:12	19.8	19.8	66	67	2
2014-06-05	22:25:12	19.8	19.7	67	67	2
2014-06-05	22:30:10	19.6	19.6	67	68	2
2014-06-05	22:35:13	19.5	19.5	68	68	2
2014-06-05	22:40:11	19.4	19.4	68	69	2
2014-06-05	22:45:15	19.4	19.3	68	69	2
2014-06-05	22:50:13	19.3	19.2	69	69	2
2014-06-05	22:55:11	19.1	19.1	69	70	2
2014-06-05	23:00:13	19	19	70	70	2
2014-06-05	23:05:14	19	18.9	69	70	2
2014-06-05	23:10:13	18.8	18.8	70	71	2
2014-06-05	23:15:12	18.7	18.7	71	71	2
2014-06-05	23:20:12	18.7	18.6	70	72	2
2014-06-05	23:25:11	18.6	18.5	72	72	2
2014-06-05	23:30:11	18.5	18.4	72	73	2
2014-06-05	23:35:11	18.3	18.3	73	73	2
2014-06-05	23:40:16	18.4	18.2	72	73	2
2014-06-05	23:45:13	18.2	18.1	72	74	2
2014-06-05	23:50:13	18.1	18	74	74	2
2014-06-05	23:55:15	18	17.9	73	75	2
2014-06-06	00:00:13	17.8	17.8	75	75	2
2014-06-06	00:05:12	17.7	17.6	75	75	2
2014-06-06	00:10:11	17.5	17.4	75	75	2
2014-06-06	00:15:15	17.3	17.3	75	75	2
2014-06-06	00:20:15	17.3	17.2	74	75	2
2014-06-06	00:25:16	17.2	17.1	74	75	2
2014-06-06	00:30:12	17.1	17	74	75	2
2014-06-06	00:35:11	17	16.9	75	75	2
2014-06-06	00:40:13	16.8	16.8	75	75	2
2014-06-06	00:45:13	16.8	16.7	74	75	2
2014-06-06	00:50:12	16.6	16.6	75	75	2
2014-06-06	00:55:15	16.6	16.5	74	75	2
2014-06-06	01:00:12	16.5	16.4	75	75	2
2014-06-06	01:05:18	16.4	16.3	75	75	2
2014-06-06	01:10:14	16.3	16.2	74	75	2
2014-06-06	01:15:10	16.1	16.1	75	75	2
2014-06-06	01:20:10	16.1	16	75	75	2
2014-06-06	01:25:11	16	15.9	75	75	2
2014-06-06	01:30:11	15.9	15.8	74	75	2
2014-06-06	01:35:13	15.8	15.7	75	75	2
2014-06-06	01:40:14	15.7	15.6	75	75	2
2014-06-06	01:45:11	15.5	15.5	75	75	2
2014-06-06	01:50:13	15.5	15.4	74	75	2
2014-06-06	01:55:12	15.4	15.3	75	75	2
2014-06-06	02:00:12	15.3	15.2	74	75	2
2014-06-06	02:05:12	15.1	15.1	75	75	2
2014-06-06	02:10:11	15	15	75	75	2
2014-06-06	02:15:14	15	14.9	75	75	2
2014-06-06	02:20:14	14.9	14.8	75	75	2
2014-06-06	02:25:12	14.9	14.7	74	75	2
2014-06-06	02:30:16	14.6	14.6	75	75	2
2014-06-06	02:35:13	14.6	14.6	75	75	2
2014-06-06	02:40:15	14.7	14.5	75	75	2
2014-06-06	02:45:12	14.5	14.4	75	75	2
2014-06-06	02:50:15	14.4	14.3	75	75	2
2014-06-06	02:55:14	14.3	14.2	75	75	2
2014-06-06	03:00:12	14.2	14.2	76	75	2
2014-06-06	03:05:12	14.2	14.1	76	75	2
2014-06-06	03:10:14	14.1	14	76	75	2
2014-06-06	03:15:11	14	13.9	76	75	2
2014-06-06	03:20:12	13.9	13.9	76	75	2
2014-06-06	03:25:16	13.9	13.8	76	75	2
2014-06-06	03:30:13	13.8	13.7	77	75	2
2014-06-06	03:35:15	13.7	13.6	77	75	2
2014-06-06	03:40:12	13.6	13.6	77	75	2
2014-06-06	03:45:12	13.5	13.5	76	75	2
2014-06-06	03:50:16	13.6	13.5	76	75	2
2014-06-06	03:55:14	13.5	13.4	77	75	2
2014-06-06	04:00:12	13.4	13.3	77	75	2
2014-06-06	04:05:16	13.3	13.3	78	75	2
2014-06-06	04:10:12	13.2	13.2	79	75	2
2014-06-06	04:15:18	13.2	13.2	78	75	2
2014-06-06	04:20:14	13.2	13.1	78	75	2
2014-06-06	04:25:16	13	13.1	76	75	2
2014-06-06	04:30:15	13.1	13	71	75	2
2014-06-06	04:35:13	13	13	75	75	2
2014-06-06	04:40:17	13	13	75	75	2
2014-06-06	04:45:21	13	12.9	74	75	2
2014-06-06	04:50:17	12.9	12.9	73	75	2
2014-06-06	04:55:15	12.9	12.9	73	75	2
2014-06-06	05:00:15	12.9	12.8	73	75	2
2014-06-06	05:05:19	12.7	12.8	74	75	2
2014-06-06	05:10:14	12.7	12.8	73	75	2
2014-06-06	05:15:14	12.9	12.7	73	75	2
2014-06-06	05:20:22	12.7	12.7	70	75	2
2014-06-06	05:25:14	12.6	12.7	77	75	2
2014-06-06	05:30:22	12.7	12.7	73	75	2
2014-06-06	05:35:18	12.7	12.7	77	75	2
2014-06-06	05:40:24	12.7	12.7	76	75	2
2014-06-06	05:45:16	12.7	12.7	75	75	2
2014-06-06	05:50:19	12.7	12.6	75	75	2
2014-06-06	05:55:17	12.5	12.6	77	75	6
2014-06-06	06:00:20	12.6	12.6	73	75	2
2014-06-06	06:05:19	12.6	12.6	79	75	2
2014-06-06	06:10:13	12.6	12.6	70	75	2
2014-06-06	06:15:16	12.6	12.6	75	75	2
2014-06-06	06:20:21	12.7	12.6	72	75	2
2014-06-06	06:25:21	12.7	12.6	72	75	2
2014-06-06	06:30:16	12.6	12.7	75	75	2
2014-06-06	06:35:19	12.7	12.7	75	75	2
2014-06-06	06:40:19	12.7	12.7	78	75	2
2014-06-06	06:45:23	12.8	12.7	74	75	2
2014-06-06	06:50:19	12.7	12.7	76	75	2
2014-06-06	06:55:24	12.7	12.7	75	75	16
2014-06-06	07:00:19	12.7	12.8	75	75	2
2014-06-06	07:05:21	12.8	12.8	73	75	2
2014-06-06	07:10:13	12.9	12.8	75	75	2
2014-06-06	07:15:19	12.9	12.9	74	75	2
2014-06-06	07:20:19	13	12.9	76	75	2
2014-06-06	07:25:23	12.9	12.9	75	75	2
2014-06-06	07:30:16	12.9	13	74	75	8
2014-06-06	07:35:15	12.9	13	71	75	10
2014-06-06	07:40:17	13.1	13	70	75	12
2014-06-06	07:45:19	13	13.1	72	75	16
2014-06-06	07:50:15	13	13.1	73	75	24
2014-06-06	07:55:19	13.2	13.2	74	75	46
2014-06-06	08:00:15	13.2	13.2	76	75	34
2014-06-06	08:05:19	13.2	13.3	73	75	36
2014-06-06	08:10:20	13.2	13.3	72	75	40
2014-06-06	08:15:17	13.4	13.4	72	75	44
2014-06-06	08:20:18	13.5	13.5	77	75	48
2014-06-06	08:25:19	13.6	13.5	77	75	52
2014-06-06	08:30:17	13.6	13.6	71	75	54
2014-06-06	08:35:17	13.6	13.6	75	75	58
2014-06-06	08:40:30	13.6	13.7	77	75	62
2014-06-06	08:45:17	13.7	13.8	76	75	66
2014-06-06	08:50:21	13.9	13.9	76	75	70
2014-06-06	08:55:16	13.9	13.9	76	75	78
2014-06-06	09:00:15	13.9	14	76	75	78
2014-06-06	09:05:19	14	14.1	75	75	80
2014-06-06	09:10:13	14.2	14.1	74	75	84
2014-06-06	09:15:14	14.1	14.2	75	75	86
2014-06-06	09:20:16	14.3	14.3	76	75	90
2014-06-06	09:25:17	14.3	14.4	74	75	92
2014-06-06	09:30:17	14.4	14.5	71	75	96
2014-06-06	09:35:15	14.5	14.6	75	75	102
2014-06-06	09:40:12	14.6	14.6	75	75	106
2014-06-06	09:45:13	14.7	14.7	73	75	108
2014-06-06	09:50:18	14.7	14.8	75	75	112
2014-06-06	09:55:23	14.7	14.9	73	75	134
2014-06-06	10:00:14	14.8	15	75	75	118
2014-06-06	10:05:21	15	15.1	74	75	118
2014-06-06	10:10:19	15.2	15.2	73	75	122
2014-06-06	10:15:18	15.2	15.3	74	75	124
2014-06-06	10:20:16	15.4	15.4	73	75	126
2014-06-06	10:25:21	15.4	15.5	76	75	128
2014-06-06	10:30:15	15.5	15.6	72	75	130
2014-06-06	10:35:16	15.7	15.7	74	75	132
2014-06-06	10:40:15	16	15.8	72	75	134
2014-06-06	10:45:15	15.9	15.9	73	75	136
2014-06-06	10:50:17	15.8	16	76	75	138
2014-06-06	10:55:19	15.9	16.1	76	75	144
2014-06-06	11:00:18	16.2	16.2	75	75	142
2014-06-06	11:05:18	16.3	16.3	74	75	142
2014-06-06	11:10:22	16.2	16.4	75	75	144
2014-06-06	11:15:20	16.5	16.5	75	75	144
2014-06-06	11:20:21	16.4	16.6	76	75	146
2014-06-06	11:25:14	16.8	16.7	75	75	148
2014-06-06	11:30:23	16.8	16.8	75	75	148
2014-06-06	11:35:13	16.7	16.9	75	75	148
2014-06-06	11:40:19	17.2	17	75	75	150
2014-06-06	11:45:14	16.8	17.1	75	75	150
2014-06-06	11:50:19	17.2	17.2	75	75	150
2014-06-06	11:55:13	17.2	17.3	72	75	150
2014-06-06	12:00:11	17.5	17.4	73	75	150
2014-06-06	12:05:13	17.3	17.5	75	75	150
2014-06-06	12:10:20	17.3	17.7	75	75	150
2014-06-06	12:15:20	17.9	17.8	69	75	148
2014-06-06	12:20:13	17.9	17.9	59	74	150
2014-06-06	12:25:14	18.1	18	67	74	148
2014-06-06	12:30:15	18.1	18.1	76	73	120
2014-06-06	12:35:19	18.2	18.2	77	73	148
2014-06-06	12:40:16	18.1	18.3	79	73	148
2014-06-06	12:45:16	18.4	18.4	79	72	148
2014-06-06	12:50:16	18.4	18.4	79	72	148
2014-06-06	12:55:21	18.3	18.6	78	71	148
2014-06-06	13:00:15	18.7	18.7	76	71	146
2014-06-06	13:05:20	18.8	18.8	73	70	144
2014-06-06	13:10:18	18.8	18.9	72	70	72
2014-06-06	13:15:22	18.9	19	71	70	140
2014-06-06	13:20:19	19	19.1	69	69	140
2014-06-06	13:25:21	19	19.2	69	69	138
2014-06-06	13:30:17	19.2	19.3	67	69	136
2014-06-06	13:35:17	19.2	19.4	67	68	136
2014-06-06	13:40:15	19.4	19.5	66	68	134
2014-06-06	13:45:16	19.5	19.6	66	67	130
2014-06-06	13:50:15	19.8	19.7	65	67	128
2014-06-06	13:55:13	19.6	19.8	64	67	126
2014-06-06	14:00:17	19.8	19.9	65	66	54
2014-06-06	14:05:20	19.7	20	67	66	120
2014-06-06	14:10:19	20	20.1	66	66	120
2014-06-06	14:15:15	20.3	20.2	65	65	116
2014-06-06	14:20:18	20.2	20.3	65	65	114
2014-06-06	14:25:16	20.3	20.4	65	65	112
2014-06-06	14:30:17	20.3	20.5	65	64	106
2014-06-06	14:35:14	20.4	20.5	64	64	106
2014-06-06	14:40:22	20.7	20.6	63	64	102
2014-06-06	14:45:15	20.6	20.7	64	64	100
2014-06-06	14:50:23	20.7	20.8	64	63	92
2014-06-06	14:55:16	20.7	20.9	62	63	88
2014-06-06	15:00:18	21	21	62	63	86
2014-06-06	15:05:19	21.1	21	62	62	82
2014-06-06	15:10:17	21	21.1	61	62	78
2014-06-06	15:15:18	21.2	21.2	61	62	68
2014-06-06	15:20:20	21.2	21.3	62	62	70
2014-06-06	15:25:19	21.2	21.3	61	61	68
2014-06-06	15:30:15	21.3	21.4	61	61	66
2014-06-06	15:35:21	21.5	21.5	61	61	62
2014-06-06	15:40:19	21.6	21.5	60	61	58
2014-06-06	15:45:19	21.5	21.6	61	61	56
2014-06-06	15:50:18	21.6	21.6	60	60	44
2014-06-06	15:55:22	21.6	21.7	60	60	46
2014-06-06	16:00:20	21.7	21.8	60	60	44
2014-06-06	16:05:23	21.8	21.8	60	60	40
2014-06-06	16:10:19	21.8	21.9	59	60	36
2014-06-06	16:15:22	21.8	21.9	59	59	34
2014-06-06	16:20:22	21.9	22	59	59	30
2014-06-06	16:25:22	21.9	22	59	59	30
2014-06-06	16:30:18	22	22.1	59	59	26
2014-06-06	16:35:14	22.2	22.1	59	59	12
2014-06-06	16:40:17	22.1	22.1	59	59	12
2014-06-06	16:45:18	22	22.2	59	59	10
2014-06-06	16:50:16	22.2	22.2	59	59	8
2014-06-06	16:55:18	22.2	22.2	59	58	0
2014-06-06	17:00:15	22.1	22.3	58	58	0
2014-06-06	17:05:19	22.3	22.3	58	58	0
2014-06-06	17:10:17	22.3	22.3	57	58	0
2014-06-06	17:15:15	22.3	22.4	57	58	0
2014-06-06	17:20:22	22.4	22.4	57	58	0
2014-06-06	17:25:19	22.4	22.4	58	58	0
2014-06-06	17:30:19	22.4	22.4	58	58	0
2014-06-06	17:35:18	22.4	22.4	57	58	0
2014-06-06	17:40:20	22.5	22.4	57	58	0
2014-06-06	17:45:21	22.5	22.5	57	58	0
2014-06-06	17:50:22	22.5	22.5	58	58	0
2014-06-06	17:55:16	22.6	22.5	57	58	2
2014-06-06	18:00:15	22.5	22.5	58	58	2
2014-06-06	18:05:16	22.5	22.5	58	58	2
2014-06-06	18:10:21	22.6	22.5	57	58	2
2014-06-06	18:15:18	22.6	22.5	57	58	2
2014-06-06	18:20:16	22.5	22.5	57	58	2
2014-06-06	18:25:21	22.6	22.5	58	58	2
2014-06-06	18:30:16	22.6	22.4	57	58	2
2014-06-06	18:35:16	22.4	22.4	57	58	2
2014-06-06	18:40:16	22.4	22.4	58	58	2
2014-06-06	18:45:21	22.5	22.4	58	58	2
2014-06-06	18:50:16	22.5	22.4	58	58	2
2014-06-06	18:55:22	22.4	22.4	58	58	2
2014-06-06	19:00:15	22.4	22.3	58	58	2
2014-06-06	19:05:20	22.4	22.3	58	58	2
2014-06-06	19:10:21	22.3	22.3	57	58	2
2014-06-06	19:15:20	22.2	22.3	57	58	2
2014-06-06	19:20:16	22.3	22.2	58	59	2
2014-06-06	19:25:18	22.1	22.2	59	59	2
2014-06-06	19:30:20	22.1	22.1	58	59	2
2014-06-06	19:35:13	22.1	22.1	58	59	2
2014-06-06	19:40:18	22.1	22.1	58	59	2
2014-06-06	19:45:19	22.2	22	58	59	2
2014-06-06	19:50:19	22	22	58	59	2
2014-06-06	19:55:21	22	21.9	59	59	2
2014-06-06	20:00:20	21.9	21.9	59	60	2
2014-06-06	20:05:18	22	21.8	60	60	2
2014-06-06	20:10:23	21.8	21.8	59	60	2
2014-06-06	20:15:19	21.8	21.7	59	60	2
2014-06-06	20:20:24	21.7	21.7	60	60	2
2014-06-06	20:25:17	21.7	21.6	60	61	2
2014-06-06	20:30:20	21.6	21.5	61	61	2
2014-06-06	20:35:19	21.5	21.5	60	61	2
2014-06-06	20:40:21	21.5	21.4	61	61	2
2014-06-06	20:45:21	21.4	21.3	61	61	2
2014-06-06	20:50:17	21.2	21.3	61	62	2
2014-06-06	20:55:19	21.2	21.2	62	62	2
2014-06-06	21:00:25	21.2	21.1	61	62	2
2014-06-06	21:05:21	21.1	21	62	62	2
2014-06-06	21:10:19	20.9	21	62	63	2
2014-06-06	21:15:20	20.9	20.9	63	63	2
2014-06-06	21:20:23	20.9	20.8	62	63	2
2014-06-06	21:25:18	20.8	20.7	63	63	2
2014-06-06	21:30:19	20.6	20.6	63	64	2
2014-06-06	21:35:21	20.5	20.6	64	64	2
2014-06-06	21:40:15	20.5	20.5	64	64	2
2014-06-06	21:45:18	20.5	20.4	63	65	2
2014-06-06	21:50:12	20.4	20.3	65	65	2
2014-06-06	21:55:16	20.3	20.2	64	65	2
2014-06-06	22:00:15	20.2	20.1	65	66	2
2014-06-06	22:05:15	20.1	20	65	66	2
2014-06-06	22:10:16	20	19.9	65	66	2
2014-06-06	22:15:15	19.9	19.8	66	67	2
2014-06-06	22:20:12	19.7	19.7	67	67	2
2014-06-06	22:25:16	19.6	19.6	67	67	2
2014-06-06	22:30:17	19.6	19.5	67	68	2
2014-06-06	22:35:15	19.5	19.4	68	68	2
2014-06-06	22:40:14	19.3	19.3	68	68	2
2014-06-06	22:45:15	19.2	19.2	67	69	2
2014-06-06	22:50:15	19.2	19.2	67	69	2
2014-06-06	22:55:13	19.1	19	68	70	2
2014-06-06	23:00:21	19	18.9	70	70	2
2014-06-06	23:05:19	18.9	18.8	69	70	2
2014-06-06	23:10:14	18.8	18.7	69	71	2
2014-06-06	23:15:15	18.6	18.6	71	71	2
2014-06-06	23:20:20	18.5	18.5	71	72	2
2014-06-06	23:25:14	18.5	18.4	72	72	2
2014-06-06	23:30:17	18.4	18.3	71	73	2
2014-06-06	23:35:15	18.2	18.2	72	73	2
2014-06-06	23:40:16	18.2	18.1	73	73	2
2014-06-06	23:45:21	18.1	18	73	74	2
2014-06-06	23:50:11	18	17.9	73	74	2
2014-06-06	23:55:15	17.8	17.8	74	75	2
2014-06-07	00:00:12	17.8	17.7	74	75	2
2014-06-07	00:05:18	17.7	17.4	75	75	2
2014-06-07	00:10:16	17.3	17.3	75	75	2
2014-06-07	00:15:14	17.2	17.2	75	75	2
2014-06-07	00:20:18	17.2	17.1	75	75	2
2014-06-07	00:25:22	17.1	17	74	75	2
2014-06-07	00:30:13	17	16.9	74	75	2
2014-06-07	00:35:17	16.8	16.8	74	75	2
2014-06-07	00:40:15	16.7	16.7	74	75	2
2014-06-07	00:45:17	16.6	16.6	75	75	2
2014-06-07	00:50:14	16.5	16.5	75	75	2
2014-06-07	00:55:17	16.5	16.4	74	75	2
2014-06-07	01:00:14	16.4	16.3	74	75	2
2014-06-07	01:05:20	16.3	16.2	75	75	2
2014-06-07	01:10:19	16.1	16.1	75	75	2
2014-06-07	01:15:16	16.1	16	74	75	2
2014-06-07	01:20:17	15.8	15.9	75	75	2
2014-06-07	01:25:18	15.8	15.8	75	75	2
2014-06-07	01:30:16	15.8	15.7	74	75	2
2014-06-07	01:35:14	15.7	15.6	74	75	2
2014-06-07	01:40:17	15.5	15.5	75	75	2
2014-06-07	01:45:15	15.5	15.4	74	75	2
2014-06-07	01:50:17	15.4	15.3	74	75	2
2014-06-07	01:55:16	15.3	15.2	74	75	2
2014-06-07	02:00:22	15.2	15.1	75	75	2
2014-06-07	02:05:18	15.1	15	74	75	2
2014-06-07	02:10:16	15	14.9	74	75	2
2014-06-07	02:15:14	14.8	14.8	75	75	2
2014-06-07	02:20:17	14.8	14.7	74	75	2
2014-06-07	02:25:18	14.7	14.6	75	75	2
2014-06-07	02:30:16	14.6	14.5	75	75	2
2014-06-07	02:35:12	14.4	14.4	74	75	2
2014-06-07	02:40:12	14.3	14.4	75	75	2
2014-06-07	02:45:17	14.4	14.3	75	75	2
2014-06-07	02:50:14	14.3	14.2	75	75	2
2014-06-07	02:55:19	14.2	14.1	75	75	2
2014-06-07	03:00:14	14.1	14	74	75	2
2014-06-07	03:05:16	14	14	75	75	2
2014-06-07	03:10:18	14	13.9	74	75	2
2014-06-07	03:15:17	14	13.8	74	75	2
2014-06-07	03:20:15	13.7	13.7	74	75	2
2014-06-07	03:25:23	13.7	13.7	74	75	2
2014-06-07	03:30:16	13.8	13.6	74	75	2
2014-06-07	03:35:19	13.6	13.5	74	75	2
2014-06-07	03:40:16	13.5	13.5	75	75	2
2014-06-07	03:45:16	13.5	13.4	74	75	2
2014-06-07	03:50:17	13.4	13.4	74	75	2
2014-06-07	03:55:18	13.4	13.3	74	75	2
2014-06-07	04:00:17	13.3	13.2	75	75	2
2014-06-07	04:05:19	13.2	13.2	74	75	2
2014-06-07	04:10:17	13.2	13.1	75	75	2
2014-06-07	04:15:18	13	13.1	75	75	2
2014-06-07	04:20:13	13	13	75	75	2
2014-06-07	04:25:13	13	13	75	75	2
2014-06-07	04:30:14	13	12.9	75	75	2
2014-06-07	04:35:17	12.9	12.9	75	75	2
2014-06-07	04:40:18	12.9	12.9	74	75	2
2014-06-07	04:45:19	13	12.8	74	75	2
2014-06-07	04:50:17	12.8	12.8	74	75	2
2014-06-07	04:55:18	12.8	12.8	74	75	2
2014-06-07	05:00:24	12.8	12.7	75	75	2
2014-06-07	05:05:16	12.7	12.7	74	75	2
2014-06-07	05:10:21	12.7	12.7	74	75	2
2014-06-07	05:15:19	12.8	12.6	74	75	2
2014-06-07	05:20:24	12.6	12.6	75	75	2
2014-06-07	05:25:20	12.6	12.6	75	75	2
2014-06-07	05:30:27	12.6	12.6	75	75	2
2014-06-07	05:35:17	12.5	12.6	75	75	2
2014-06-07	05:40:15	12.6	12.6	75	75	2
2014-06-07	05:45:12	12.7	12.5	74	75	2
2014-06-07	05:50:17	12.4	12.5	74	75	2
2014-06-07	05:55:25	12.5	12.5	74	75	14
2014-06-07	06:00:19	12.6	12.5	75	75	2
2014-06-07	06:05:23	12.4	12.5	75	75	2
2014-06-07	06:10:18	12.5	12.5	74	75	2
2014-06-07	06:15:20	12.6	12.5	74	75	2
2014-06-07	06:20:20	12.5	12.5	75	75	2
2014-06-07	06:25:22	12.5	12.5	74	75	2
2014-06-07	06:30:21	12.6	12.6	74	75	2
2014-06-07	06:35:24	12.7	12.6	74	75	2
2014-06-07	06:40:20	12.7	12.6	74	75	2
2014-06-07	06:45:26	12.6	12.6	75	75	2
2014-06-07	06:50:22	12.7	12.6	74	75	2
2014-06-07	06:55:23	12.6	12.6	75	75	12
2014-06-07	07:00:21	12.7	12.7	74	75	2
2014-06-07	07:05:26	12.8	12.7	74	75	2
2014-06-07	07:10:15	12.7	12.7	75	75	2
2014-06-07	07:15:18	12.7	12.7	75	75	2
2014-06-07	07:20:19	12.7	12.8	74	75	2
2014-06-07	07:25:24	12.9	12.8	74	75	2
2014-06-07	07:30:20	12.9	12.9	75	75	8
2014-06-07	07:35:20	13	12.9	74	75	10
2014-06-07	07:40:23	12.9	12.9	74	75	10
2014-06-07	07:45:22	12.8	13	75	75	16
2014-06-07	07:50:24	13	13	75	75	18
2014-06-07	07:55:29	13	13.1	74	75	62
2014-06-07	08:00:27	13.2	13.1	74	75	34
2014-06-07	08:05:20	13.2	13.2	74	75	36
2014-06-07	08:10:22	13.3	13.2	74	75	38
2014-06-07	08:15:20	13.2	13.3	75	75	42
2014-06-07	08:20:20	13.2	13.3	75	75	42
2014-06-07	08:25:22	13.5	13.4	74	75	46
2014-06-07	08:30:26	13.4	13.5	75	75	54
2014-06-07	08:35:17	13.5	13.5	75	75	58
2014-06-07	08:40:32	13.5	13.6	75	75	62
2014-06-07	08:45:24	13.5	13.7	75	75	64
2014-06-07	08:50:23	13.7	13.7	75	75	68
2014-06-07	08:55:20	13.7	13.8	75	75	76
2014-06-07	09:00:19	13.9	13.9	74	75	76
2014-06-07	09:05:17	13.9	14	75	75	78
2014-06-07	09:10:21	14	14	75	75	82
2014-06-07	09:15:21	14	14	75	75	82
2014-06-07	09:20:22	14.1	14.2	75	75	86
2014-06-07	09:25:24	14.2	14.3	75	75	92
2014-06-07	09:30:21	14.3	14.4	75	75	94
2014-06-07	09:35:23	14.4	14.4	75	75	102
2014-06-07	09:40:21	14.4	14.5	75	75	104
2014-06-07	09:45:24	14.6	14.6	74	75	106
2014-06-07	09:50:17	14.6	14.7	74	75	110
2014-06-07	09:55:23	14.7	14.8	75	75	128
2014-06-07	10:00:20	14.8	14.9	74	75	116
2014-06-07	10:05:21	15	15	74	75	118
2014-06-07	10:10:20	15	15.1	75	75	120
2014-06-07	10:15:20	15	15.2	75	75	120
2014-06-07	10:20:21	15.2	15.3	75	75	124
2014-06-07	10:25:20	15.3	15.4	75	75	126
2014-06-07	10:30:22	15.2	15.5	75	75	128
2014-06-07	10:35:20	15.8	15.6	74	75	130
2014-06-07	10:40:23	15.6	15.7	75	75	132
2014-06-07	10:45:19	15.6	15.8	75	75	134
2014-06-07	10:50:18	15.8	15.9	75	75	136
2014-06-07	10:55:19	15.8	16	75	75	138
2014-06-07	11:00:23	16	16.1	74	75	140
2014-06-07	11:05:20	16.2	16.2	74	75	140
2014-06-07	11:10:24	16.1	16.3	75	75	140
2014-06-07	11:15:23	16.3	16.4	75	75	142
2014-06-07	11:20:23	16.3	16.4	75	75	142
2014-06-07	11:25:19	16.5	16.6	75	75	142
2014-06-07	11:30:16	16.9	16.7	73	75	146
2014-06-07	11:35:21	16.8	16.8	72	75	146
2014-06-07	11:40:21	16.8	16.8	72	75	146
2014-06-07	11:45:17	16.9	17	74	75	148
2014-06-07	11:50:22	16.9	17.1	75	75	148
2014-06-07	11:55:22	17	17.2	75	75	156
2014-06-07	12:00:19	17.2	17.3	74	75	150
2014-06-07	12:05:22	17.2	17.4	74	75	150
2014-06-07	12:10:15	17.4	17.6	73	75	150
2014-06-07	12:15:22	17.6	17.7	74	75	150
2014-06-07	12:20:26	17.6	17.8	74	74	150
2014-06-07	12:25:23	17.7	17.9	74	74	150
2014-06-07	12:30:26	17.8	18	74	73	120
2014-06-07	12:35:31	18.1	18.1	72	73	148
2014-06-07	12:40:26	18.2	18.2	73	73	148
2014-06-07	12:45:22	18.1	18.3	73	72	148
2014-06-07	12:50:24	18.3	18.4	73	72	146
2014-06-07	12:55:23	18.9	18.5	70	71	146
2014-06-07	13:00:18	18.4	18.6	72	71	144
2014-06-07	13:05:21	18.5	18.7	72	71	144
2014-06-07	13:10:23	18.7	18.8	71	70	70
2014-06-07	13:15:23	18.9	18.9	69	70	140
2014-06-07	13:20:24	19.1	19	69	69	140
2014-06-07	13:25:18	18.9	19.1	69	69	138
2014-06-07	13:30:23	19.2	19.2	69	69	136
2014-06-07	13:35:23	19.2	19.2	69	68	136
2014-06-07	13:40:27	19.2	19.4	68	68	134
2014-06-07	13:45:19	19.4	19.5	68	67	130
2014-06-07	13:50:24	19.4	19.6	67	67	128
2014-06-07	13:55:24	19.6	19.7	67	67	54
2014-06-07	14:00:26	19.7	19.8	67	67	122
2014-06-07	14:05:23	19.8	19.9	51	66	112
2014-06-07	14:10:25	19.8	20	62	66	116
2014-06-07	14:15:20	20	20.1	63	65	112
2014-06-07	14:20:21	20.1	20.2	48	65	110
2014-06-07	14:25:22	20.2	20.3	56	65	24
2014-06-07	14:30:21	20.3	20.4	65	64	106
2014-06-07	14:35:25	20.5	20.4	71	64	104
2014-06-07	14:40:20	20.4	20.5	73	64	100
2014-06-07	14:45:22	20.5	20.6	73	64	98
2014-06-07	14:50:22	20.5	20.7	72	63	90
2014-06-07	14:55:27	20.7	20.8	71	63	88
2014-06-07	15:00:20	21	20.9	68	63	84
2014-06-07	15:05:23	20.9	20.9	65	62	82
2014-06-07	15:10:19	20.8	21	64	62	78
2014-06-07	15:15:18	21	21.1	62	62	74
2014-06-07	15:20:24	21.1	21.1	61	62	16
2014-06-07	15:25:20	21.1	21.2	60	62	66
2014-06-07	15:30:19	21.2	21.3	59	61	64
2014-06-07	15:35:23	21.3	21.4	59	61	60
2014-06-07	15:40:28	21.4	21.4	58	61	58
2014-06-07	15:45:23	21.4	21.5	60	61	54
2014-06-07	15:50:23	21.5	21.5	61	60	44
2014-06-07	15:55:21	21.5	21.6	59	60	44
2014-06-07	16:00:21	21.6	21.7	59	60	42
2014-06-07	16:05:24	21.7	21.7	59	60	40
2014-06-07	16:10:30	21.8	21.8	60	60	36
2014-06-07	16:15:21	21.8	21.8	59	60	32
2014-06-07	16:20:25	21.8	21.9	58	59	28
2014-06-07	16:25:23	21.9	21.9	58	59	24
2014-06-07	16:30:22	21.9	22	59	59	16
2014-06-07	16:35:26	22	22	58	59	12
2014-06-07	16:40:25	22.1	22	58	59	12
2014-06-07	16:45:21	22.1	22.1	58	59	10
2014-06-07	16:50:25	22.2	22.1	58	59	8
2014-06-07	16:55:22	22.1	22.1	59	58	2
2014-06-07	17:00:19	22.1	22.2	57	58	2
2014-06-07	17:05:26	22.3	22.2	57	58	2
2014-06-07	17:10:23	22.2	22.2	57	58	2
2014-06-07	17:15:26	22.1	22.3	58	58	2
2014-06-07	17:20:20	22.3	22.3	58	58	2
2014-06-07	17:25:23	22.3	22.3	57	58	2
2014-06-07	17:30:21	22.4	22.3	57	58	2
2014-06-07	17:35:23	22.4	22.3	57	58	2
2014-06-07	17:40:20	22.3	22.3	57	58	2
2014-06-07	17:45:23	22.3	22.4	57	58	2
2014-06-07	17:50:20	22.4	22.4	57	58	2
2014-06-07	17:55:23	22.5	22.4	57	58	2
2014-06-07	18:00:19	22.4	22.4	58	58	2
2014-06-07	18:05:20	22.4	22.4	57	58	2
2014-06-07	18:10:18	22.4	22.4	58	58	2
2014-06-07	18:15:18	22.5	22.4	58	58	2
2014-06-07	18:20:19	22.4	22.4	58	58	2
2014-06-07	18:25:17	22.3	22.4	58	58	2
2014-06-07	18:30:19	22.4	22.3	58	58	2
2014-06-07	18:35:18	22.4	22.3	57	58	2
2014-06-07	18:40:24	22.3	22.3	57	58	2
2014-06-07	18:45:25	22.3	22.3	57	58	2
2014-06-07	18:50:21	22.3	22.3	58	58	2
2014-06-07	18:55:10	22.3	22.3	58	58	2
2014-06-07	19:00:10	22.2	22.2	58	58	2
2014-06-07	19:05:09	22.2	22.2	58	58	2
2014-06-07	19:10:13	22.1	22.2	58	58	2
2014-06-07	19:15:13	22.1	22.2	58	58	2
2014-06-07	19:20:07	22.2	22.2	57	59	2
2014-06-07	19:25:05	22.2	22.2	58	59	2
2014-06-07	19:30:06	22.2	22.2	57	59	2
2014-06-07	19:35:07	22.2	22.2	57	59	2
2014-06-07	19:40:04	22.2	22.2	57	59	2
2014-06-07	19:45:06	22.2	22.2	58	59	2
2014-06-07	19:50:06	22.3	22.2	58	59	2
2014-06-07	19:55:07	22.2	22.2	58	60	2
2014-06-07	20:00:06	22.3	22.2	57	60	2
2014-06-07	20:05:05	22.3	22.2	57	60	2
2014-06-07	20:10:04	22.2	22.2	57	60	2
2014-06-07	20:15:07	22.2	22.2	57	60	2
2014-06-07	20:20:05	22.1	22.2	58	60	2
2014-06-07	20:25:05	22.2	22.2	58	61	2
2014-06-07	20:30:08	22.2	22.2	57	61	2
2014-06-07	20:35:08	22.2	22.2	57	61	2
2014-06-07	20:40:04	22.2	22.2	58	61	2
2014-06-07	20:45:04	22.2	22.2	58	61	2
2014-06-07	20:50:05	22.2	22.2	58	62	2
2014-06-07	20:55:08	22.1	22.2	58	62	2
2014-06-07	21:00:07	22.2	22.2	57	62	2
2014-06-07	21:05:05	22.2	22.2	57	62	2
2014-06-07	21:10:05	22.2	22.2	57	63	2
2014-06-07	21:15:06	22.3	22.2	57	63	2
2014-06-07	21:20:04	22.3	22.2	57	63	2
2014-06-07	21:25:04	22.2	22.2	57	64	2
2014-06-07	21:30:05	22.2	22.2	57	64	2
2014-06-07	21:35:05	22.1	22.2	57	64	2
2014-06-07	21:40:07	22.2	22.2	58	64	2
2014-06-07	21:45:07	22.2	22.2	58	65	2
2014-06-07	21:50:05	22.2	22.2	57	65	2
2014-06-07	21:55:07	22.3	22.2	57	65	2
2014-06-07	22:00:05	22.2	22.2	58	66	2
2014-06-07	22:05:05	22.2	22.2	57	66	2
2014-06-07	22:10:05	22.2	22.2	58	66	2
2014-06-07	22:15:06	22.2	22.2	58	67	2
2014-06-07	22:20:05	22.1	22.2	58	67	2
2014-06-07	22:25:05	22.1	22.2	58	67	2
2014-06-07	22:30:05	22.2	22.2	58	68	2
2014-06-07	22:35:05	22.2	22.2	58	68	2
2014-06-07	22:40:06	22.2	22.2	58	69	2
2014-06-07	22:45:05	22.1	22.2	58	69	2
2014-06-07	22:50:05	22.1	22.2	57	69	2
2014-06-07	22:55:05	22.2	22.2	58	70	2
2014-06-07	23:00:08	22.3	22.2	58	70	2
2014-06-07	23:05:04	22.3	22.2	58	70	2
2014-06-07	23:10:05	22.2	22.2	58	71	2
2014-06-07	23:15:05	22.3	22.2	57	71	2
2014-06-07	23:20:07	22.3	22.2	58	72	2
2014-06-07	23:25:07	22.2	22.2	58	72	2
2014-06-07	23:30:04	22.2	22.2	57	73	2
2014-06-07	23:35:05	22.1	22.2	58	73	2
2014-06-07	23:40:08	22.3	22.2	58	73	2
2014-06-07	23:45:06	22.2	22.2	57	74	2
2014-06-07	23:50:05	22.2	22.2	58	74	2
2014-06-07	23:55:05	22.1	22.2	58	75	2
2014-06-08	00:00:06	22.3	22.2	57	75	2
2014-06-08	00:05:05	22.1	22.1	58	75	2
2014-06-08	00:10:06	22.1	22.1	58	75	2
2014-06-08	00:15:06	22	22.1	58	75	2
2014-06-08	00:20:09	22.1	22.1	58	75	2
2014-06-08	00:25:08	22.1	22.1	57	75	2
2014-06-08	00:30:04	22.1	22.1	58	75	2
2014-06-08	00:35:06	22.1	22.1	57	75	2
2014-06-08	00:40:06	22.1	22.1	57	75	2
2014-06-08	00:45:08	22.1	22.1	57	75	2
2014-06-08	00:50:06	22	22.1	58	75	2
2014-06-08	00:55:05	22.1	22.1	57	75	2
2014-06-08	01:00:05	22.1	22.1	57	75	2
2014-06-08	01:05:07	22.1	22.1	57	75	2
2014-06-08	01:10:05	22.1	22.1	57	75	2
2014-06-08	01:15:04	22.1	22.1	58	75	2
2014-06-08	01:20:05	22.1	22.1	58	75	2
2014-06-08	01:25:06	22	22.1	57	75	2
2014-06-08	01:30:08	22.2	22.1	57	75	2
2014-06-08	01:35:06	22.1	22.1	57	75	2
2014-06-08	01:40:05	22.1	22.1	57	75	2
2014-06-08	01:45:08	22.1	22.1	57	75	2
2014-06-08	01:50:07	22.1	22.1	57	75	2
2014-06-08	01:55:06	22.1	22.1	57	75	2
2014-06-08	02:00:05	22.1	22.1	57	75	2
2014-06-08	02:05:07	22	22.1	57	75	2
2014-06-08	02:10:06	22.2	22.1	57	75	2
2014-06-08	02:15:05	22.1	22.1	57	75	2
2014-06-08	02:20:05	22.1	22.1	57	75	2
2014-06-08	02:25:07	22.1	22.1	58	75	2
2014-06-08	02:30:07	22.1	22.1	57	75	2
2014-06-08	02:35:05	22.1	22.1	58	75	2
2014-06-08	02:40:07	22.1	22.1	57	75	2
2014-06-08	02:45:06	22	22.1	57	75	2
2014-06-08	02:50:07	22.2	22.1	58	75	2
2014-06-08	02:55:07	22.1	22.1	58	75	2
2014-06-08	03:00:05	22	22.1	57	75	2
2014-06-08	03:05:06	22.1	22.1	58	75	2
2014-06-08	03:10:06	22.1	22.1	58	75	2
2014-06-08	03:15:05	22	22.1	58	75	2
2014-06-08	03:20:05	22	22.1	57	75	2
2014-06-08	03:25:05	22.1	22.1	57	75	2
2014-06-08	03:30:06	22.1	22.1	58	75	2
2014-06-08	03:35:07	22.1	22.1	57	75	2
2014-06-08	03:40:06	22	22.1	58	75	2
2014-06-08	03:45:06	22.2	22.1	58	75	2
2014-06-08	03:50:09	22.1	22.1	58	75	2
2014-06-08	03:55:06	22	22.1	58	75	2
2014-06-08	04:00:05	22.1	22.1	58	75	2
2014-06-08	04:05:05	22.1	22.1	58	75	2
2014-06-08	04:10:10	22	22.1	58	75	2
2014-06-08	04:15:09	22.1	22.1	57	75	2
2014-06-08	04:20:05	22.1	22.1	58	75	2
2014-06-08	04:25:06	22.1	22.1	57	75	2
2014-06-08	04:30:08	22.1	22.1	57	75	2
2014-06-08	04:35:06	22.2	22.1	58	75	2
2014-06-08	04:40:06	22.1	22.1	57	75	2
2014-06-08	04:45:05	22.1	22.1	58	75	2
2014-06-08	04:50:05	22.1	22.1	58	75	2
2014-06-08	04:55:07	22.1	22.1	58	75	2
2014-06-08	05:00:05	22.1	22.1	58	75	2
2014-06-08	05:05:07	22	22.1	57	75	2
2014-06-08	05:10:10	22	22.1	58	75	2
2014-06-08	05:15:12	22.1	22.1	58	75	2
2014-06-08	05:20:12	22.1	22.1	58	75	2
2014-06-08	05:25:09	22	22.1	58	75	2
2014-06-08	05:30:10	22.1	22.1	57	75	2
2014-06-08	05:35:14	22.1	22.1	57	75	2
2014-06-08	05:40:10	22	22.1	58	75	2
2014-06-08	05:45:09	22	22.1	58	75	2
2014-06-08	05:50:12	22.2	22.1	58	75	2
2014-06-08	05:55:12	22.2	22.1	58	75	2
2014-06-08	06:00:11	22.2	22.1	58	75	16
2014-06-08	06:05:08	22.1	22.1	58	75	2
2014-06-08	06:10:12	22.1	22.1	58	75	2
2014-06-08	06:15:08	22.1	22.1	57	75	2
2014-06-08	06:20:09	22	22.1	58	75	2
2014-06-08	06:25:10	22	22.1	58	75	2
2014-06-08	06:30:12	22.1	22.1	58	75	2
2014-06-08	06:35:10	22.1	22.1	57	75	2
2014-06-08	06:40:10	22.1	22.1	57	75	2
2014-06-08	06:45:09	22.2	22.1	57	75	2
2014-06-08	06:50:09	22.2	22.1	57	75	2
2014-06-08	06:55:10	22.1	22.1	58	75	2
2014-06-08	07:00:11	22.1	22.1	58	75	16
2014-06-08	07:05:10	22.2	22.1	58	75	2
2014-06-08	07:10:10	22.1	22.1	58	75	2
2014-06-08	07:15:10	22.2	22.1	57	75	2
2014-06-08	07:20:11	22.1	22.1	58	75	2
2014-06-08	07:25:09	22.2	22.1	58	75	2
2014-06-08	07:30:10	22	22.1	58	75	8
2014-06-08	07:35:08	22.1	22.1	58	75	10
2014-06-08	07:40:14	22.2	22.1	58	75	10
2014-06-08	07:45:12	22.2	22.1	58	75	14
2014-06-08	07:50:07	22.1	22.1	58	75	18
2014-06-08	07:55:10	22.2	22.1	58	75	28
2014-06-08	08:00:10	22	22.1	58	75	64
2014-06-08	08:05:10	22	22.1	57	75	36
2014-06-08	08:10:09	22.1	22.1	58	75	38
2014-06-08	08:15:08	22.1	22.1	58	75	40
2014-06-08	08:20:12	22	22.1	57	75	44
2014-06-08	08:25:08	22	22.1	58	75	48
2014-06-08	08:30:10	22.1	22.1	57	75	52
2014-06-08	08:35:12	22.1	22.1	58	75	54
2014-06-08	08:40:09	22.1	22.1	57	75	60
2014-06-08	08:45:12	22.1	22.1	58	75	62
2014-06-08	08:50:12	22.1	22.1	57	75	66
2014-06-08	08:55:08	22.1	22.1	57	75	72
2014-06-08	09:00:08	22.1	22.1	57	75	110
2014-06-08	09:05:13	22.2	22.1	58	75	78
2014-06-08	09:10:09	22.1	22.1	58	75	78
2014-06-08	09:15:10	22.1	22.1	58	75	82
2014-06-08	09:20:09	22.1	22.1	57	75	86
2014-06-08	09:25:09	22	22.1	58	75	88
2014-06-08	09:30:07	22	22.1	58	75	90
2014-06-08	09:35:10	22.1	22.1	57	75	98
2014-06-08	09:40:10	22.2	22.1	57	75	102
2014-06-08	09:45:12	22.1	22.1	57	75	104
2014-06-08	09:50:09	21.9	22.1	58	75	106
2014-06-08	09:55:09	22.2	22.1	57	75	112
2014-06-08	10:00:11	22.3	22.1	57	75	138
2014-06-08	10:05:09	22.3	22.1	57	75	116
2014-06-08	10:10:09	22.1	22.1	58	75	118
2014-06-08	10:15:11	22.2	22.1	57	75	120
2014-06-08	10:20:20	21.9	22.1	58	75	124
2014-06-08	10:25:10	22	22.1	58	75	126
2014-06-08	10:30:09	22.2	22.1	57	75	126
2014-06-08	10:35:10	21.9	22.1	58	75	128
2014-06-08	10:40:13	22.2	22.1	57	75	132
2014-06-08	10:45:08	22	22.1	58	75	134
2014-06-08	10:50:10	22.2	22.1	57	75	134
2014-06-08	10:55:09	22.2	22.1	57	75	138
2014-06-08	11:00:09	22.2	22.1	57	75	148
2014-06-08	11:05:14	22.3	22.1	57	75	142
2014-06-08	11:10:09	22	22.1	57	75	142
2014-06-08	11:15:09	22	22.1	58	75	142
2014-06-08	11:20:06	22.1	22.1	58	75	142
2014-06-08	11:25:09	22	22.1	58	75	144
2014-06-08	11:30:12	22.1	22.1	58	75	146
2014-06-08	11:35:09	22	22.1	58	75	146
2014-06-08	11:40:11	22	22.1	58	75	146
2014-06-08	11:45:07	22	22.1	58	75	148
2014-06-08	11:50:10	22.2	22.1	57	75	148
2014-06-08	11:55:11	22.1	22.1	58	75	148
2014-06-08	12:00:06	22.2	22.1	57	75	148
2014-06-08	12:05:09	22.1	22.1	57	75	150
2014-06-08	12:10:11	22.1	22.1	58	75	150
2014-06-08	12:15:07	21.9	22.1	58	75	150
2014-06-08	12:20:09	21.9	22.1	58	74	150
2014-06-08	12:25:11	22	22.1	58	74	150
2014-06-08	12:30:08	22	22.1	58	73	122
2014-06-08	12:35:10	22.2	22.1	57	73	148
2014-06-08	12:40:10	22	22.1	58	73	148
2014-06-08	12:45:10	22.1	22.1	57	72	148
2014-06-08	12:50:09	21.9	22.1	58	72	146
2014-06-08	12:55:10	22.1	22.1	57	71	144
2014-06-08	13:00:11	22.2	22.1	57	71	144
2014-06-08	13:05:12	22.1	22.1	57	70	142
2014-06-08	13:10:11	22.1	22.1	58	70	142
2014-06-08	13:15:08	22.3	22.1	57	70	72
2014-06-08	13:20:12	22.2	22.1	57	69	136
2014-06-08	13:25:09	22.1	22.1	57	69	136
2014-06-08	13:30:09	21.9	22.1	58	69	136
2014-06-08	13:35:11	22.3	22.1	57	68	134
2014-06-08	13:40:12	22	22.1	58	68	132
2014-06-08	13:45:08	22.3	22.1	57	67	130
2014-06-08	13:50:08	22	22.1	57	67	128
2014-06-08	13:55:10	22	22.1	57	67	126
2014-06-08	14:00:16	22	22.1	57	66	56
2014-06-08	14:05:09	22.2	22.1	57	66	118
2014-06-08	14:10:10	22	22.1	58	66	118
2014-06-08	14:15:09	22	22.1	58	65	114
2014-06-08	14:20:13	21.9	22.1	58	65	112
2014-06-08	14:25:08	22.4	22.1	57	65	110
2014-06-08	14:30:10	22.1	22.1	58	64	24
2014-06-08	14:35:07	22.1	22.1	58	64	102
2014-06-08	14:40:09	22	22.1	58	64	100
2014-06-08	14:45:09	22.1	22.1	58	64	94
2014-06-08	14:50:10	22.2	22.1	57	63	90
2014-06-08	14:55:11	22	22.1	58	63	88
2014-06-08	15:00:11	22.1	22.1	57	63	84
2014-06-08	15:05:09	22.1	22.1	57	62	80
2014-06-08	15:10:07	22.1	22.1	58	62	78
2014-06-08	15:15:09	22.1	22.1	57	62	74
2014-06-08	15:20:08	22.1	22.1	57	62	16
2014-06-08	15:25:07	22.1	22.1	58	61	66
2014-06-08	15:30:10	22.1	22.1	58	61	64
2014-06-08	15:35:14	22	22.1	58	61	60
2014-06-08	15:40:15	22.1	22.1	58	61	56
2014-06-08	15:45:09	22.1	22.1	58	61	52
2014-06-08	15:50:09	22	22.1	57	60	50
2014-06-08	15:55:09	22.1	22.1	58	60	0
2014-06-08	16:00:15	22.1	22.1	58	60	40
2014-06-08	16:05:11	22	22.1	57	60	38
2014-06-08	16:10:08	22.1	22.1	58	60	34
2014-06-08	16:15:07	22.1	22.1	57	59	32
2014-06-08	16:20:12	22.1	22.1	57	59	28
2014-06-08	16:25:08	22.1	22.1	57	59	20
2014-06-08	16:30:10	22.1	22.1	58	59	16
2014-06-08	16:35:11	22	22.1	58	59	12
2014-06-08	16:40:11	22	22.1	58	59	10
2014-06-08	16:45:12	22.1	22.1	58	59	8
2014-06-08	16:50:10	22	22.1	58	59	2
2014-06-08	16:55:10	22	22.1	57	58	2
2014-06-08	17:00:10	22.1	22.1	57	58	2
2014-06-08	17:05:06	22	22.1	58	58	2
2014-06-08	17:10:09	22.2	22.1	57	58	2
2014-06-08	17:15:12	22.1	22.1	57	58	2
2014-06-08	17:20:12	22.1	22.1	58	58	2
2014-06-08	17:25:09	22.2	22.1	57	58	2
2014-06-08	17:30:10	22.1	22.1	58	58	2
2014-06-08	17:35:10	22.2	22.1	58	58	2
2014-06-08	17:40:07	22.1	22.1	58	58	2
2014-06-08	17:45:11	22	22.1	58	58	2
2014-06-08	17:50:12	22.1	22.1	57	58	2
2014-06-08	17:55:05	22.1	22.1	57	58	4
2014-06-08	18:00:09	22.2	22.1	57	58	2
2014-06-08	18:05:09	22.1	22.1	58	58	2
2014-06-08	18:10:14	22.1	22.1	58	58	2
2014-06-08	18:15:10	22.1	22.1	58	58	2
2014-06-08	18:20:09	22.1	22.1	58	58	2
2014-06-08	18:25:10	22.2	22.1	58	58	2
2014-06-08	18:30:09	22.1	22.1	58	58	2
2014-06-08	18:35:10	22.1	22.1	58	58	2
2014-06-08	18:40:10	22.2	22.1	57	58	2
2014-06-08	18:45:06	22.2	22.1	57	58	2
2014-06-08	18:50:09	22.1	22.1	58	58	2
2014-06-08	18:55:07	22.1	22.1	58	58	2
2014-06-08	19:00:07	22.2	22.1	58	58	2
2014-06-08	19:05:09	22.1	22.1	57	58	2
2014-06-08	19:10:09	22.1	22.1	58	58	2
2014-06-08	19:15:08	22.2	22.1	57	58	2
2014-06-08	19:20:06	22.2	22.1	58	59	2
2014-06-08	19:25:07	22.1	22.1	58	59	2
2014-06-08	19:30:09	22.2	22.1	58	59	2
2014-06-08	19:35:10	22.2	22.1	58	59	2
2014-06-08	19:40:09	22.1	22.1	58	59	2
2014-06-08	19:45:09	22.1	22.1	58	59	2
2014-06-08	19:50:10	22.1	22.1	58	59	2
2014-06-08	19:55:05	22.1	22.1	58	59	2
2014-06-08	20:00:07	22	22.1	58	60	2
2014-06-08	20:05:07	22.1	22.1	58	60	2
2014-06-08	20:10:10	22.1	22.1	58	60	2
2014-06-08	20:15:11	22	22.1	58	60	2
2014-06-08	20:20:07	22.1	22.1	57	60	2
2014-06-08	20:25:08	22.1	22.1	58	61	2
2014-06-08	20:30:08	22	22.1	58	61	2
2014-06-08	20:35:09	22.1	22.1	58	61	2
2014-06-08	20:40:09	22	22.1	58	61	2
2014-06-08	20:45:10	22.1	22.1	57	61	2
2014-06-08	20:50:06	22.1	22.1	57	62	2
2014-06-08	20:55:08	22	22.1	57	62	2
2014-06-08	21:00:07	22	22.1	58	62	2
2014-06-08	21:05:08	22.1	22.1	58	62	2
2014-06-08	21:10:06	22.1	22.1	58	63	2
2014-06-08	21:15:12	22.1	22.1	58	63	2
2014-06-08	21:20:11	22.1	22.1	58	63	2
2014-06-08	21:25:09	22	22.1	58	63	2
2014-06-08	21:30:07	22	22.1	58	64	2
2014-06-08	21:35:10	22.1	22.1	58	64	2
2014-06-08	21:40:08	22.1	22.1	57	64	2
2014-06-08	21:45:06	22	22.1	58	65	2
2014-06-08	21:50:06	22	22.1	58	65	2
2014-06-08	21:55:06	22.1	22.1	58	65	2
2014-06-08	22:00:07	22.1	22.1	58	66	2
2014-06-08	22:05:06	22.1	22.1	58	66	2
2014-06-08	22:10:06	22	22.1	57	66	2
2014-06-08	22:15:08	22.1	22.1	58	67	2
2014-06-08	22:20:08	22.1	22.1	57	67	2
[truncated: 14,456 more rows]

## Sheet: Supp. 8B
Supplemental 8B: Late Autumn Inland Log
BVZ0036_Inland
Date	Time	Temp	SetTemp	RH	SetRH	PAR
2014-06-02	00:01:05	16	15.9	67	68	3
2014-06-02	00:06:03	15.9	15.8	69	69	3
2014-06-02	00:11:04	15.8	15.6	67	70	3
2014-06-02	00:16:04	15.6	15.5	65	70	3
2014-06-02	00:21:03	15.5	15.3	72	71	3
2014-06-02	00:26:04	15.3	15.2	69	71	3
2014-06-02	00:31:04	15.2	15.1	71	72	3
2014-06-02	00:36:03	15	14.9	69	72	3
2014-06-02	00:41:03	14.9	14.8	74	73	3
2014-06-02	00:46:05	14.8	14.6	72	74	3
2014-06-02	00:51:03	14.6	14.5	70	74	3
2014-06-02	00:56:02	14.5	14.4	75	75	3
2014-06-02	01:01:02	14.3	14.2	74	75	3
2014-06-02	01:06:02	14.2	14.1	75	75	3
2014-06-02	01:11:03	14.1	13.9	77	75	3
2014-06-02	01:16:04	13.9	13.8	76	75	3
2014-06-02	01:21:03	13.8	13.7	77	75	3
2014-06-02	01:26:02	13.7	13.5	74	75	3
2014-06-02	01:31:02	13.5	13.4	77	75	3
2014-06-02	01:36:04	13.4	13.3	75	75	3
2014-06-02	01:41:02	13.3	13.1	74	75	3
2014-06-02	01:46:03	13.1	13	76	75	3
2014-06-02	01:51:03	13	12.9	78	75	3
2014-06-02	01:56:04	12.9	12.8	78	75	3
2014-06-02	02:01:03	12.8	12.6	76	75	3
2014-06-02	02:06:01	12.6	12.5	78	75	3
2014-06-02	02:11:04	12.5	12.4	75	75	3
2014-06-02	02:16:03	12.4	12.3	75	75	3
2014-06-02	02:21:03	12.3	12.1	75	75	3
2014-06-02	02:26:03	12.2	12	75	75	3
2014-06-02	02:31:03	12	11.9	75	75	3
2014-06-02	02:36:04	11.9	11.8	74	75	3
2014-06-02	02:41:04	11.8	11.7	73	75	3
2014-06-02	02:46:03	11.7	11.6	76	75	3
2014-06-02	02:51:03	11.6	11.5	71	75	3
2014-06-02	02:56:05	11.5	11.4	75	75	3
2014-06-02	03:01:03	11.4	11.3	75	75	3
2014-06-02	03:06:01	11.3	11.2	76	75	3
2014-06-02	03:11:03	11.2	11.1	71	75	3
2014-06-02	03:16:03	11.1	11	74	75	3
2014-06-02	03:21:04	11	10.9	73	75	3
2014-06-02	03:26:01	10.9	10.8	72	75	3
2014-06-02	03:31:04	10.8	10.7	72	75	3
2014-06-02	03:36:04	10.7	10.6	72	75	3
2014-06-02	03:41:03	10.7	10.5	79	75	3
2014-06-02	03:46:01	10.6	10.5	76	75	3
2014-06-02	03:51:04	10.5	10.4	79	75	3
2014-06-02	03:56:00	10.4	10.3	75	75	3
2014-06-02	04:01:03	10.3	10.2	76	75	3
2014-06-02	04:06:01	10.3	10.2	75	75	3
2014-06-02	04:11:01	10.2	10.1	78	75	3
2014-06-02	04:16:01	10.1	10	74	75	3
2014-06-02	04:21:05	10.1	10	74	75	3
2014-06-02	04:26:04	10	9.9	74	75	3
2014-06-02	04:31:02	10	9.8	76	75	3
2014-06-02	04:36:02	9.9	9.8	72	75	3
2014-06-02	04:41:04	9.9	9.7	77	75	3
2014-06-02	04:46:04	9.8	9.7	75	75	3
2014-06-02	04:51:02	9.8	9.6	73	75	3
2014-06-02	04:56:03	9.7	9.6	71	75	3
2014-06-02	05:01:04	9.7	9.6	77	75	3
2014-06-02	05:06:10	9.7	9.5	74	75	3
2014-06-02	05:11:06	9.6	9.5	71	75	3
2014-06-02	05:16:05	9.6	9.5	71	75	3
2014-06-02	05:21:05	9.6	9.4	74	75	3
2014-06-02	05:26:05	9.5	9.4	74	75	3
2014-06-02	05:31:05	9.5	9.4	74	75	3
2014-06-02	05:36:05	9.5	9.4	75	75	3
2014-06-02	05:41:06	9.5	9.4	74	75	3
2014-06-02	05:46:04	9.5	9.4	72	75	3
2014-06-02	05:51:06	9.5	9.4	78	75	3
2014-06-02	05:56:07	9.5	9.3	75	75	21
2014-06-02	06:01:07	9.5	9.3	77	75	3
2014-06-02	06:06:10	9.5	9.3	76	75	3
2014-06-02	06:11:04	9.5	9.4	76	75	3
2014-06-02	06:16:05	9.5	9.4	76	75	3
2014-06-02	06:21:04	9.5	9.4	76	75	3
2014-06-02	06:26:11	9.5	9.4	76	75	3
2014-06-02	06:31:08	9.5	9.4	71	75	3
2014-06-02	06:36:05	9.5	9.4	75	75	3
2014-06-02	06:41:06	9.6	9.4	74	75	3
2014-06-02	06:46:06	9.6	9.5	74	75	3
2014-06-02	06:51:10	9.6	9.5	74	75	3
2014-06-02	06:56:05	9.7	9.5	74	75	17
2014-06-02	07:01:03	9.7	9.6	75	75	3
2014-06-02	07:06:07	9.7	9.6	75	75	3
2014-06-02	07:11:07	9.8	9.6	75	75	3
2014-06-02	07:16:06	9.8	9.7	73	75	3
2014-06-02	07:21:08	9.9	9.7	75	75	3
2014-06-02	07:26:06	9.9	9.8	75	75	10
2014-06-02	07:31:03	10	9.8	77	75	14
2014-06-02	07:36:05	10	9.9	71	75	14
2014-06-02	07:41:04	10.1	10	73	75	21
2014-06-02	07:46:04	10.1	10	76	75	28
2014-06-02	07:51:06	10.2	10.1	72	75	42
2014-06-02	07:56:06	10.3	10.2	75	75	84
2014-06-02	08:01:06	10.3	10.2	72	75	56
2014-06-02	08:06:08	10.4	10.3	74	75	59
2014-06-02	08:11:09	10.5	10.4	74	75	66
2014-06-02	08:16:07	10.6	10.4	75	75	73
2014-06-02	08:21:09	10.7	10.5	75	75	80
2014-06-02	08:26:06	10.7	10.6	73	75	84
2014-06-02	08:31:09	10.8	10.7	75	75	91
2014-06-02	08:36:07	10.9	10.8	77	75	98
2014-06-02	08:41:06	11	10.9	72	75	101
2014-06-02	08:46:05	11.1	11	77	75	108
2014-06-02	08:51:05	11.2	11.1	77	75	115
2014-06-02	08:56:06	11.3	11.2	75	75	164
2014-06-02	09:01:06	11.4	11.3	75	75	129
2014-06-02	09:06:04	11.5	11.4	75	75	133
2014-06-02	09:11:05	11.6	11.5	75	75	136
2014-06-02	09:16:08	11.7	11.6	75	75	140
2014-06-02	09:21:10	11.8	11.7	77	75	147
2014-06-02	09:26:07	11.9	11.8	72	75	150
2014-06-02	09:31:06	12	11.9	77	75	164
2014-06-02	09:36:09	12.1	12	77	75	171
2014-06-02	09:41:05	12.3	12.1	74	75	175
2014-06-02	09:46:06	12.4	12.3	77	75	178
2014-06-02	09:51:08	12.5	12.4	74	75	182
2014-06-02	09:56:06	12.6	12.5	75	75	213
2014-06-02	10:01:04	12.7	12.6	76	75	192
2014-06-02	10:06:05	12.9	12.8	72	75	196
2014-06-02	10:11:07	13	12.9	77	75	199
2014-06-02	10:16:07	13.1	13	76	75	203
2014-06-02	10:21:09	13.3	13.1	76	75	206
2014-06-02	10:26:05	13.4	13.3	75	75	210
2014-06-02	10:31:08	13.5	13.4	79	75	213
2014-06-02	10:36:19	13.7	13.5	72	75	217
2014-06-02	10:41:13	13.8	13.7	73	75	220
2014-06-02	10:46:12	13.9	13.8	77	75	220
2014-06-02	10:51:14	14.1	13.9	73	75	224
2014-06-02	10:56:19	14.2	14.1	73	75	238
2014-06-02	11:01:11	14.3	14.2	78	75	231
2014-06-02	11:06:13	14.5	14.3	72	75	231
2014-06-02	11:11:10	14.6	14.5	77	74	234
2014-06-02	11:16:08	14.8	14.6	76	74	234
2014-06-02	11:21:18	14.9	14.8	77	73	238
2014-06-02	11:26:15	15	14.9	72	72	241
2014-06-02	11:31:15	15.2	15.1	75	72	241
2014-06-02	11:36:16	15.3	15.2	73	71	241
2014-06-02	11:41:25	15.5	15.3	69	71	245
2014-06-02	11:46:07	15.6	15.5	68	70	245
2014-06-02	11:51:15	15.8	15.6	73	70	245
2014-06-02	11:56:16	15.9	15.8	69	69	269
2014-06-02	12:01:07	16	15.9	71	68	245
2014-06-02	12:06:15	16.2	16.1	67	68	248
2014-06-02	12:11:06	16.3	16.2	69	67	248
2014-06-02	12:16:06	16.5	16.3	67	67	248
2014-06-02	12:21:08	16.6	16.5	66	66	248
2014-06-02	12:26:14	16.8	16.6	69	66	248
2014-06-02	12:31:05	16.9	16.8	64	65	196
2014-06-02	12:36:13	17	16.9	67	65	245
2014-06-02	12:41:13	17.2	17.1	66	64	245
2014-06-02	12:46:08	17.3	17.2	64	64	245
2014-06-02	12:51:14	17.5	17.3	64	63	245
2014-06-02	12:56:07	17.6	17.5	62	63	241
2014-06-02	13:01:11	17.7	17.6	65	62	241
2014-06-02	13:06:14	17.9	17.7	59	62	238
2014-06-02	13:11:15	18	17.9	62	61	115
2014-06-02	13:16:06	18.2	18	60	61	234
2014-06-02	13:21:16	18.3	18.2	60	60	234
2014-06-02	13:26:14	18.4	18.3	63	60	231
2014-06-02	13:31:07	18.6	18.4	59	59	227
2014-06-02	13:36:18	18.7	18.6	59	59	224
2014-06-02	13:41:08	18.8	18.7	61	59	220
2014-06-02	13:46:12	18.9	18.8	59	58	220
2014-06-02	13:51:15	19.1	18.9	59	58	213
2014-06-02	13:56:15	19.2	19.1	58	57	87
2014-06-02	14:01:13	19.3	19.2	61	57	206
2014-06-02	14:06:19	19.5	19.3	57	57	203
2014-06-02	14:11:25	19.6	19.4	59	56	199
2014-06-02	14:16:15	19.7	19.6	60	56	196
2014-06-02	14:21:02	19.8	19.7	61	55	192
2014-06-02	14:26:09	19.9	19.8	60	55	38
2014-06-02	14:31:16	20	19.9	59	55	122
2014-06-02	14:36:19	20.2	20	60	54	126
2014-06-02	14:41:11	20.3	20.1	63	54	185
2014-06-02	14:46:17	20.4	20.2	58	54	182
2014-06-02	14:51:06	20.5	20.3	61	53	175
2014-06-02	15:56:06	20.6	20.5	58	53	0
2014-06-02	15:01:06	20.7	20.6	61	53	164
2014-06-02	15:06:08	20.8	20.7	63	53	150
2014-06-02	15:11:05	20.9	20.8	60	52	140
2014-06-02	15:16:05	21	20.9	63	52	24
2014-06-02	15:21:04	21.1	20.9	62	52	129
2014-06-02	15:26:05	21.2	21	58	51	126
2014-06-02	15:31:12	21.3	21.1	61	51	122
2014-06-02	15:36:05	21.3	21.2	64	51	115
2014-06-02	15:41:04	21.4	21.3	61	51	108
2014-06-02	15:46:05	21.5	21.4	61	51	101
2014-06-02	15:51:07	21.6	21.5	61	50	35
2014-06-02	15:56:09	21.7	21.5	58	50	87
2014-06-02	16:01:06	21.7	21.6	62	50	84
2014-06-02	16:06:07	21.8	21.7	59	50	77
2014-06-02	16:11:04	21.9	21.7	61	50	70
2014-06-02	16:16:07	21.9	21.8	60	49	63
2014-06-02	16:21:04	22	21.9	59	49	59
2014-06-02	16:26:07	22.1	21.9	61	49	52
2014-06-02	16:31:13	22.1	22	61	49	42
2014-06-02	16:36:13	22.2	22	62	49	31
2014-06-02	16:41:20	22.2	22.1	59	49	21
2014-06-02	16:46:14	22.3	22.1	60	49	17
2014-06-02	16:51:15	22.3	22.2	64	48	17
2014-06-02	16:56:18	22.4	22.2	61	48	14
2014-06-02	17:01:19	22.4	22.3	60	48	3
2014-06-02	17:06:16	22.4	22.3	61	48	3
2014-06-02	17:11:07	22.5	22.3	60	48	3
2014-06-02	17:16:27	22.5	22.4	62	48	3
2014-06-02	17:21:23	22.5	22.4	62	48	3
2014-06-02	17:26:18	22.5	22.4	60	48	3
2014-06-02	17:31:20	22.6	22.4	59	48	3
2014-06-02	17:36:15	22.6	22.4	61	48	3
2014-06-02	17:41:15	22.6	22.5	62	48	0
2014-06-02	17:46:12	22.6	22.5	61	48	3
2014-06-02	17:51:07	22.6	22.5	61	48	3
2014-06-02	17:56:15	22.6	22.5	61	48	3
2014-06-02	18:01:21	22.6	22.5	61	48	3
2014-06-02	18:06:07	22.6	22.5	61	48	3
2014-06-02	18:11:06	22.6	22.5	61	48	3
2014-06-02	18:16:07	22.6	22.5	61	48	3
2014-06-02	18:21:07	22.6	22.5	61	48	3
2014-06-02	18:26:07	22.6	22.4	61	48	3
2014-06-02	18:31:05	22.6	22.4	61	48	3
2014-06-02	18:36:05	22.5	22.4	61	48	3
2014-06-02	18:41:08	22.5	22.4	60	48	3
2014-06-02	18:46:05	22.5	22.4	59	48	3
2014-06-02	18:51:04	22.5	22.3	62	48	3
2014-06-02	18:56:07	22.4	22.3	62	48	3
2014-06-02	19:01:06	22.4	22.3	61	48	3
2014-06-02	19:06:03	22.4	22.2	61	48	3
2014-06-02	19:11:03	22.3	22.2	59	48	3
2014-06-02	19:16:02	22.3	22.1	60	48	3
2014-06-02	19:21:05	22.2	22.1	61	49	3
2014-06-02	19:26:02	22.2	22	61	49	3
2014-06-02	19:31:03	22.1	22	62	49	3
2014-06-02	19:36:05	22.1	21.9	60	49	3
2014-06-02	19:41:03	22	21.9	61	49	3
2014-06-02	19:46:02	21.9	21.8	62	49	3
2014-06-02	19:51:02	21.9	21.7	59	50	3
2014-06-02	19:56:02	21.8	21.7	61	50	3
2014-06-02	20:01:05	21.7	21.6	60	50	3
2014-06-02	20:06:03	21.7	21.5	63	50	3
2014-06-02	20:11:06	21.6	21.5	59	50	3
2014-06-02	20:16:04	21.5	21.4	61	51	3
2014-06-02	20:21:05	21.4	21.3	61	51	3
2014-06-02	20:26:04	21.4	21.2	60	51	3
2014-06-02	20:31:05	21.3	21.1	61	51	3
2014-06-02	20:36:02	21.2	21	60	51	3
2014-06-02	20:41:06	21.1	21	60	52	3
2014-06-02	20:46:05	21	20.9	58	52	3
2014-06-02	20:51:02	20.9	20.8	61	52	3
2014-06-02	20:56:05	20.8	20.7	60	53	3
2014-06-02	21:01:07	20.7	20.6	60	53	3
2014-06-02	21:06:05	20.6	20.5	60	53	3
2014-06-02	21:11:04	20.5	20.4	62	53	3
2014-06-02	21:16:03	20.4	20.3	59	54	3
2014-06-02	21:21:05	20.3	20.1	62	54	3
2014-06-02	21:26:05	20.2	20	61	54	3
2014-06-02	21:31:04	20.1	19.9	63	55	3
2014-06-02	21:36:03	19.9	19.8	61	55	3
2014-06-02	21:41:05	19.8	19.7	61	55	3
2014-06-02	21:46:06	19.7	19.6	59	56	3
2014-06-02	21:51:02	19.6	19.5	58	56	3
2014-06-02	21:56:02	19.5	19.3	61	57	3
2014-06-02	22:01:05	19.3	19.2	59	57	3
2014-06-02	22:06:05	19.2	19.1	60	57	3
2014-06-02	22:11:03	19.1	19	58	58	3
2014-06-02	22:16:00	19	18.8	58	58	3
2014-06-02	22:21:02	18.8	18.7	59	59	3
2014-06-02	22:26:04	18.7	18.6	59	59	3
2014-06-02	22:31:07	18.6	18.4	58	59	3
2014-06-02	22:36:03	18.4	18.3	60	60	3
2014-06-02	22:41:03	18.3	18.2	59	60	3
2014-06-02	22:46:05	18.2	18	63	61	3
2014-06-02	22:51:05	18	17.9	59	61	3
2014-06-02	22:56:02	17.9	17.8	59	62	3
2014-06-02	23:01:04	17.8	17.6	62	62	3
2014-06-02	23:06:05	17.6	17.5	59	63	3
2014-06-02	23:11:05	17.5	17.3	61	63	3
2014-06-02	23:16:05	17.3	17.2	60	64	3
2014-06-02	23:21:03	17.2	17.1	60	64	3
2014-06-02	23:26:05	17.1	16.9	66	65	3
2014-06-02	23:31:04	16.9	16.8	65	65	3
2014-06-02	23:36:07	16.8	16.6	65	66	3
2014-06-02	23:41:04	16.6	16.5	64	66	3
2014-06-02	23:46:04	16.5	16.4	64	67	3
2014-06-02	23:51:05	16.3	16.2	69	67	3
2014-06-02	23:56:05	16.2	16.1	68	68	3
2014-06-03	00:01:05	15.9	15.8	65	68	3
2014-06-03	00:06:05	15.8	15.6	67	69	3
2014-06-03	00:11:07	15.6	15.5	73	70	3
2014-06-03	00:16:06	15.5	15.4	67	70	3
2014-06-03	00:21:03	15.3	15.2	70	71	3
2014-06-03	00:26:03	15.2	15.1	71	71	3
2014-06-03	00:31:04	15.1	14.9	70	72	3
2014-06-03	00:36:06	14.9	14.8	74	72	3
2014-06-03	00:41:06	14.8	14.6	74	73	3
2014-06-03	00:46:05	14.6	14.5	74	74	3
2014-06-03	00:51:05	14.5	14.4	74	74	3
2014-06-03	00:56:06	14.4	14.2	74	75	3
2014-06-03	01:01:05	14.2	14.1	74	75	3
2014-06-03	01:06:04	14.1	14	75	75	3
2014-06-03	01:11:05	13.9	13.8	75	75	3
2014-06-03	01:16:06	13.8	13.7	75	75	3
2014-06-03	01:21:03	13.7	13.5	77	75	3
2014-06-03	01:26:05	13.5	13.4	73	75	3
2014-06-03	01:31:04	13.4	13.3	76	75	3
2014-06-03	01:36:03	13.3	13.1	79	75	3
2014-06-03	01:41:04	13.1	13	73	75	3
2014-06-03	01:46:02	13	12.9	74	75	3
2014-06-03	01:51:04	12.9	12.8	74	75	3
2014-06-03	01:56:04	12.8	12.6	74	75	3
2014-06-03	02:01:03	12.6	12.5	73	75	3
2014-06-03	02:06:04	12.5	12.4	76	75	3
2014-06-03	02:11:04	12.4	12.3	76	75	3
2014-06-03	02:16:05	12.3	12.1	73	75	3
2014-06-03	02:21:06	12.1	12	75	75	3
2014-06-03	02:26:05	12	11.9	74	75	3
2014-06-03	02:31:03	11.9	11.8	78	75	3
2014-06-03	02:36:07	11.8	11.7	74	75	3
2014-06-03	02:41:04	11.7	11.6	76	75	3
2014-06-03	02:46:02	11.6	11.5	74	75	3
2014-06-03	02:51:04	11.5	11.4	75	75	3
2014-06-03	02:56:03	11.4	11.3	71	75	3
2014-06-03	03:01:05	11.3	11.1	73	75	3
2014-06-03	03:06:03	11.2	11	73	75	3
2014-06-03	03:11:03	11.1	10.9	70	75	3
2014-06-03	03:16:05	11	10.9	76	75	3
2014-06-03	03:21:07	10.9	10.8	75	75	3
2014-06-03	03:26:04	10.8	10.7	73	75	3
2014-06-03	03:31:05	10.7	10.6	76	75	3
2014-06-03	03:36:05	10.6	10.5	75	75	3
2014-06-03	03:41:07	10.5	10.4	75	75	3
2014-06-03	03:46:03	10.5	10.3	72	75	3
2014-06-03	03:51:04	10.4	10.3	76	75	3
2014-06-03	03:56:04	10.3	10.2	75	75	3
2014-06-03	04:01:05	10.2	10.1	77	75	3
2014-06-03	04:06:03	10.2	10	71	75	3
2014-06-03	04:11:05	10.1	10	72	75	3
2014-06-03	04:16:05	10	9.9	78	75	3
2014-06-03	04:21:03	10	9.8	76	75	3
2014-06-03	04:26:07	9.9	9.8	76	75	3
2014-06-03	04:31:02	9.8	9.7	72	75	3
2014-06-03	04:36:06	9.8	9.7	78	75	3
2014-06-03	04:41:07	9.7	9.6	74	75	3
2014-06-03	04:46:03	9.7	9.6	70	75	3
2014-06-03	04:51:02	9.6	9.5	77	75	3
2014-06-03	04:56:06	9.6	9.5	77	75	3
2014-06-03	05:01:06	9.6	9.4	74	75	3
2014-06-03	05:06:09	9.5	9.4	73	75	3
2014-06-03	05:11:07	9.5	9.4	76	75	3
2014-06-03	05:16:07	9.5	9.4	72	75	3
2014-06-03	05:21:10	9.4	9.3	76	75	3
2014-06-03	05:26:10	9.4	9.3	76	75	3
2014-06-03	05:31:05	9.4	9.3	75	75	3
2014-06-03	05:36:09	9.4	9.3	78	75	3
2014-06-03	05:41:07	9.4	9.2	76	75	3
2014-06-03	05:46:08	9.4	9.2	76	75	3
2014-06-03	05:51:09	9.4	9.2	77	75	3
2014-06-03	05:56:07	9.3	9.2	76	75	21
2014-06-03	06:01:07	9.3	9.2	79	75	3
2014-06-03	06:06:09	9.3	9.2	71	75	3
2014-06-03	06:11:07	9.4	9.2	70	75	3
2014-06-03	06:16:07	9.4	9.2	74	75	3
2014-06-03	06:21:08	9.4	9.2	74	75	3
2014-06-03	06:26:09	9.4	9.3	74	75	3
2014-06-03	06:31:06	9.4	9.3	74	75	3
2014-06-03	06:36:04	9.4	9.3	76	75	3
2014-06-03	06:41:09	9.4	9.3	77	75	3
2014-06-03	06:46:07	9.5	9.3	70	75	3
2014-06-03	06:51:09	9.5	9.4	74	75	3
2014-06-03	06:56:10	9.5	9.4	75	75	17
2014-06-03	07:01:07	9.6	9.4	76	75	3
2014-06-03	07:06:10	9.6	9.5	78	75	3
2014-06-03	07:11:08	9.6	9.5	71	75	3
2014-06-03	07:16:06	9.7	9.6	73	75	3
2014-06-03	07:21:09	9.7	9.6	74	75	3
2014-06-03	07:26:06	9.8	9.7	76	75	10
2014-06-03	07:31:08	9.8	9.7	77	75	14
2014-06-03	07:36:07	9.9	9.8	76	75	14
2014-06-03	07:41:08	10	9.8	74	75	21
2014-06-03	07:46:07	10	9.9	75	75	28
2014-06-03	07:51:09	10.1	10	77	75	42
2014-06-03	07:56:10	10.2	10	77	75	84
2014-06-03	08:01:06	10.2	10.1	77	75	56
2014-06-03	08:06:09	10.3	10.2	73	75	59
2014-06-03	08:11:08	10.4	10.2	71	75	66
2014-06-03	08:16:05	10.4	10.3	75	75	73
2014-06-03	08:21:08	10.5	10.4	73	75	80
2014-06-03	08:26:08	10.6	10.5	75	75	84
2014-06-03	08:31:12	10.7	10.6	75	75	91
2014-06-03	08:36:08	10.8	10.7	75	75	98
2014-06-03	08:41:09	10.9	10.8	70	75	101
2014-06-03	08:46:06	11	10.9	75	75	108
2014-06-03	08:51:07	11.1	10.9	77	75	115
2014-06-03	08:56:09	11.2	11	74	75	164
2014-06-03	09:01:05	11.3	11.1	77	75	129
2014-06-03	09:06:08	11.4	11.2	75	75	133
2014-06-03	09:11:07	11.5	11.3	74	75	136
2014-06-03	09:16:12	11.6	11.5	76	75	140
2014-06-03	09:21:08	11.7	11.6	78	75	147
2014-06-03	09:26:07	11.8	11.7	73	75	150
2014-06-03	09:31:08	11.9	11.8	77	75	164
2014-06-03	09:36:09	12	11.9	73	75	171
2014-06-03	09:41:09	12.1	12	72	75	175
2014-06-03	09:46:04	12.3	12.1	75	75	178
2014-06-03	09:51:08	12.4	12.3	72	75	182
2014-06-03	09:56:13	12.5	12.4	76	75	213
2014-06-03	10:01:07	12.6	12.5	77	75	192
2014-06-03	10:06:12	12.8	12.6	76	75	196
2014-06-03	10:11:06	12.9	12.8	74	75	199
2014-06-03	10:16:08	13	12.9	75	75	203
2014-06-03	10:21:09	13.1	13	77	75	206
2014-06-03	10:26:09	13.3	13.1	74	75	210
2014-06-03	10:31:07	13.4	13.3	76	75	213
2014-06-03	10:36:09	13.5	13.4	74	75	217
2014-06-03	10:41:09	13.7	13.5	73	75	220
2014-06-03	10:46:07	13.8	13.7	76	75	220
2014-06-03	10:51:08	13.9	13.8	76	75	224
2014-06-03	10:56:09	14.1	13.9	73	75	238
2014-06-03	11:01:08	14.2	14.1	77	75	231
2014-06-03	11:06:06	14.3	14.2	71	75	231
2014-06-03	11:11:09	14.5	14.4	77	74	234
2014-06-03	11:16:07	14.6	14.5	76	74	234
2014-06-03	11:21:09	14.8	14.6	77	73	238
2014-06-03	11:26:06	14.9	14.8	72	72	241
2014-06-03	11:31:10	15.1	14.9	74	72	0
2014-06-03	11:36:07	15.2	15.1	71	71	241
2014-06-03	11:41:11	15.3	15.2	73	71	245
2014-06-03	11:46:12	15.5	15.4	73	70	245
2014-06-03	11:51:08	15.6	15.5	68	70	245
2014-06-03	11:56:07	15.8	15.6	71	69	269
2014-06-03	12:01:11	15.9	15.8	70	68	245
2014-06-03	12:06:09	16.1	15.9	66	68	248
2014-06-03	12:11:07	16.2	16.1	69	67	248
2014-06-03	12:16:09	16.3	16.2	68	67	248
2014-06-03	12:21:06	16.5	16.4	64	66	248
2014-06-03	12:26:07	16.6	16.5	67	66	248
2014-06-03	12:31:08	16.8	16.6	70	65	196
2014-06-03	12:36:08	16.9	16.8	67	65	245
2014-06-03	12:41:08	17.1	16.9	61	64	245
2014-06-03	12:46:11	17.2	17.1	65	64	245
2014-06-03	12:51:22	17.3	17.2	68	63	245
2014-06-03	12:56:17	17.5	17.3	62	63	241
2014-06-03	13:01:14	17.6	17.5	62	62	241
2014-06-03	13:06:08	17.7	17.6	65	62	238
2014-06-03	13:11:07	17.9	17.8	59	61	115
2014-06-03	13:16:07	18	17.9	61	61	234
2014-06-03	13:21:07	18.2	18	60	60	234
2014-06-03	13:26:12	18.3	18.2	62	60	231
2014-06-03	13:31:09	18.4	18.3	61	59	227
2014-06-03	13:36:08	18.6	18.4	58	59	224
2014-06-03	13:41:11	18.7	18.6	57	59	220
2014-06-03	13:46:07	18.8	18.7	58	58	220
2014-06-03	13:51:08	18.9	18.8	57	58	213
2014-06-03	13:56:14	19.1	18.9	59	57	87
2014-06-03	14:01:15	19.2	19.1	59	57	206
2014-06-03	14:06:16	19.3	19.2	58	57	203
2014-06-03	14:11:17	19.4	19.3	57	56	199
2014-06-03	14:16:14	19.6	19.4	56	56	196
2014-06-03	14:21:14	19.7	19.5	56	55	192
2014-06-03	14:26:12	19.8	19.7	56	55	38
2014-06-03	14:31:09	19.9	19.8	56	55	122
2014-06-03	14:36:20	20	19.9	59	54	126
2014-06-03	14:41:20	20.1	20	58	54	185
2014-06-03	14:46:20	20.2	20.1	57	54	182
2014-06-03	14:51:15	20.3	20.2	58	53	175
2014-06-03	14:56:14	20.5	20.3	56	53	0
2014-06-03	15:01:12	20.6	20.4	57	53	164
2014-06-03	15:06:17	20.7	20.5	58	53	150
2014-06-03	15:11:15	20.8	20.6	61	52	140
2014-06-03	15:16:12	20.9	20.7	62	52	24
2014-06-03	15:21:07	20.9	20.8	59	52	129
2014-06-03	15:26:17	21	20.9	58	52	126
2014-06-03	15:31:16	21.1	21	62	51	122
2014-06-03	15:36:21	21.2	21.1	61	51	115
2014-06-03	15:41:15	21.3	21.2	59	51	108
2014-06-03	15:46:12	21.4	21.2	58	51	101
2014-06-03	15:51:15	21.5	21.3	61	50	35
2014-06-03	15:56:14	21.5	21.4	58	50	87
2014-06-03	16:01:15	21.6	21.5	52	50	84
2014-06-03	16:06:26	21.7	21.5	49	50	77
2014-06-03	16:11:22	21.7	21.6	47	50	70
2014-06-03	16:16:12	21.8	21.7	41	49	63
2014-06-03	16:21:15	21.9	21.7	44	49	59
2014-06-03	16:26:22	21.9	21.8	48	49	52
2014-06-03	16:31:23	22	21.8	52	49	42
2014-06-03	16:36:21	22	21.9	44	49	31
2014-06-03	16:41:14	22.1	22	40	49	21
2014-06-03	16:46:22	22.1	22	40	49	17
2014-06-03	16:51:17	22.2	22	39	48	17
2014-06-03	16:56:15	22.2	22.1	41	48	14
2014-06-03	17:01:23	22.3	22.1	40	48	3
2014-06-03	17:06:22	22.3	22.2	46	48	3
2014-06-03	17:11:24	22.3	22.2	48	48	3
2014-06-03	17:16:19	22.4	22.2	47	48	3
2014-06-03	17:21:08	22.4	22.2	50	48	3
2014-06-03	17:26:04	22.4	22.3	52	48	3
2014-06-03	17:31:04	22.4	22.3	52	48	3
2014-06-03	17:36:04	22.4	22.3	52	48	3
2014-06-03	17:41:04	22.5	22.3	52	48	0
2014-06-03	17:46:04	22.5	22.3	47	48	3
2014-06-03	17:51:05	22.5	22.3	47	48	3
2014-06-03	17:56:04	22.5	22.3	47	48	3
2014-06-03	18:01:07	22.5	22.4	48	48	3
2014-06-03	18:06:06	22.5	22.3	48	48	3
2014-06-03	18:11:04	22.5	22.3	48	48	3
2014-06-03	18:16:07	22.5	22.3	48	48	3
2014-06-03	18:21:08	22.5	22.3	52	48	3
2014-06-03	18:26:05	22.4	22.3	49	48	3
2014-06-03	18:31:03	22.4	22.3	60	48	3
2014-06-03	18:36:06	22.4	22.3	51	48	3
2014-06-03	18:41:05	22.4	22.3	50	48	3
2014-06-03	18:46:06	22.4	22.2	52	48	3
2014-06-03	18:51:06	22.3	22.2	56	48	3
2014-06-03	18:56:06	22.3	22.2	57	48	3
2014-06-03	19:01:04	22.3	22.1	57	48	3
2014-06-03	19:06:07	22.2	22.1	58	48	3
2014-06-03	19:11:05	22.2	22	58	48	3
2014-06-03	19:16:07	22.1	22	49	49	3
2014-06-03	19:21:08	22.1	22	58	49	3
2014-06-03	19:26:07	22	21.9	61	49	3
2014-06-03	19:31:05	22	21.9	61	49	3
2014-06-03	19:36:06	21.9	21.8	61	49	3
2014-06-03	19:41:07	21.9	21.7	60	49	3
2014-06-03	19:46:03	21.8	21.7	61	49	3
2014-06-03	19:51:04	21.7	21.6	60	50	3
2014-06-03	19:56:04	21.7	21.5	60	50	3
2014-06-03	20:01:07	21.6	21.5	60	50	3
2014-06-03	20:06:08	21.5	21.4	61	50	3
2014-06-03	20:11:04	21.5	21.3	58	50	3
2014-06-03	20:16:07	21.4	21.3	60	51	3
2014-06-03	20:21:06	21.3	21.2	59	51	3
2014-06-03	20:26:07	21.2	21.1	61	51	3
2014-06-03	20:31:06	21.1	21	61	51	3
2014-06-03	20:36:06	21	20.9	62	51	3
2014-06-03	20:41:05	21	20.8	61	52	3
2014-06-03	20:46:08	20.9	20.7	60	52	3
2014-06-03	20:51:04	20.8	20.6	60	52	3
2014-06-03	20:56:07	20.7	20.5	60	53	3
2014-06-03	21:01:07	20.6	20.4	61	53	3
2014-06-03	21:06:03	20.5	20.3	60	53	3
2014-06-03	21:11:06	20.4	20.2	59	53	3
2014-06-03	21:16:07	20.3	20.1	60	54	3
2014-06-03	21:21:07	20.1	20	61	54	3
2014-06-03	21:26:09	20	19.9	60	54	3
2014-06-03	21:31:03	19.9	19.8	60	55	3
2014-06-03	21:36:04	19.8	19.7	59	55	3
2014-06-03	21:41:04	19.7	19.6	60	55	3
2014-06-03	21:46:05	19.6	19.4	57	56	3
2014-06-03	21:51:05	19.5	19.3	61	56	3
2014-06-03	21:56:07	19.3	19.2	59	57	3
2014-06-03	22:01:08	19.2	19.1	59	57	3
2014-06-03	22:06:07	19.1	19	58	57	3
2014-06-03	22:11:05	19	18.8	62	58	3
2014-06-03	22:16:07	18.8	18.7	57	58	3
2014-06-03	22:21:04	18.7	18.6	58	59	3
2014-06-03	22:26:08	18.6	18.4	58	59	3
2014-06-03	22:31:06	18.4	18.3	61	59	3
2014-06-03	22:36:06	18.3	18.2	59	60	3
2014-06-03	22:41:06	18.2	18	58	60	3
2014-06-03	22:46:07	18	17.9	61	61	3
2014-06-03	22:51:08	17.9	17.8	61	61	3
2014-06-03	22:56:03	17.8	17.6	60	62	3
2014-06-03	23:01:05	17.6	17.5	61	62	3
2014-06-03	23:06:06	17.5	17.4	59	63	3
2014-06-03	23:11:06	17.3	17.2	62	63	3
2014-06-03	23:16:07	17.2	17.1	59	64	3
2014-06-03	23:21:05	17.1	16.9	66	64	3
2014-06-03	23:26:05	16.9	16.8	65	65	3
2014-06-03	23:31:07	16.8	16.7	64	65	3
2014-06-03	23:36:05	16.6	16.5	64	66	3
2014-06-03	23:41:04	16.5	16.4	66	66	3
2014-06-03	23:46:07	16.4	16.2	67	67	3
2014-06-03	23:51:09	16.2	16.1	65	67	3
2014-06-03	23:56:06	16.1	15.9	69	68	3
2014-06-04	00:01:09	15.8	15.7	66	68	3
2014-06-04	00:06:04	15.6	15.5	67	69	3
2014-06-04	00:11:07	15.5	15.4	71	70	3
2014-06-04	00:16:08	15.4	15.2	69	70	3
2014-06-04	00:21:07	15.2	15.1	67	71	3
2014-06-04	00:26:04	15.1	14.9	73	71	3
2014-06-04	00:31:07	14.9	14.8	70	72	3
2014-06-04	00:36:06	14.8	14.7	68	72	3
2014-06-04	00:41:05	14.6	14.5	74	73	3
2014-06-04	00:46:07	14.5	14.4	73	74	3
2014-06-04	00:51:04	14.4	14.2	70	74	3
2014-06-04	00:56:08	14.2	14.1	76	75	3
2014-06-04	01:01:07	14.1	14	75	75	3
2014-06-04	01:06:04	14	13.8	76	75	3
2014-06-04	01:11:07	13.8	13.7	76	75	3
2014-06-04	01:16:08	13.7	13.6	74	75	3
2014-06-04	01:21:05	13.5	13.4	77	75	3
2014-06-04	01:26:07	13.4	13.3	74	75	3
2014-06-04	01:31:05	13.3	13.2	79	75	3
2014-06-04	01:36:08	13.1	13	78	75	3
2014-06-04	01:41:08	13	12.9	78	75	3
2014-06-04	01:46:05	12.9	12.8	74	75	3
2014-06-04	01:51:05	12.8	12.6	74	75	3
2014-06-04	01:56:07	12.6	12.5	73	75	3
2014-06-04	02:01:07	12.5	12.4	75	75	3
2014-06-04	02:06:06	12.4	12.3	75	75	3
2014-06-04	02:11:06	12.3	12.1	74	75	3
2014-06-04	02:16:09	12.1	12	72	75	3
2014-06-04	02:21:09	12	11.9	76	75	3
2014-06-04	02:26:05	11.9	11.8	74	75	3
2014-06-04	02:31:06	11.8	11.7	75	75	3
2014-06-04	02:36:08	11.7	11.6	77	75	3
2014-06-04	02:41:07	11.6	11.4	72	75	3
2014-06-04	02:46:07	11.5	11.3	74	75	3
2014-06-04	02:51:06	11.4	11.2	72	75	3
2014-06-04	02:56:04	11.3	11.1	76	75	3
2014-06-04	03:01:07	11.1	11	71	75	3
2014-06-04	03:06:04	11	10.9	72	75	3
2014-06-04	03:11:09	10.9	10.8	75	75	3
2014-06-04	03:16:07	10.9	10.7	75	75	3
2014-06-04	03:21:06	10.8	10.6	74	75	3
2014-06-04	03:26:06	10.7	10.5	74	75	3
2014-06-04	03:31:05	10.6	10.5	77	75	3
2014-06-04	03:36:05	10.5	10.4	74	75	3
2014-06-04	03:41:07	10.4	10.3	74	75	3
2014-06-04	03:46:05	10.3	10.2	74	75	3
2014-06-04	03:51:04	10.3	10.1	76	75	3
2014-06-04	03:56:07	10.2	10.1	75	75	3
2014-06-04	04:01:09	10.1	10	76	75	3
2014-06-04	04:06:06	10	9.9	75	75	3
2014-06-04	04:11:06	10	9.8	77	75	3
2014-06-04	04:16:05	9.9	9.8	73	75	3
2014-06-04	04:21:09	9.8	9.7	77	75	3
2014-06-04	04:26:05	9.8	9.7	74	75	3
2014-06-04	04:31:07	9.7	9.6	72	75	3
2014-06-04	04:36:06	9.7	9.6	72	75	3
2014-06-04	04:41:07	9.6	9.5	72	75	3
2014-06-04	04:46:08	9.6	9.5	73	75	3
2014-06-04	04:51:08	9.5	9.4	72	75	3
2014-06-04	04:56:05	9.5	9.4	76	75	3
2014-06-04	05:01:08	9.4	9.3	75	75	3
2014-06-04	05:06:14	9.4	9.3	73	75	3
2014-06-04	05:11:11	9.4	9.3	75	75	3
2014-06-04	05:16:05	9.4	9.2	75	75	3
2014-06-04	05:21:08	9.3	9.2	75	75	3
2014-06-04	05:26:11	9.3	9.2	75	75	3
2014-06-04	05:31:05	9.3	9.2	75	75	3
2014-06-04	05:36:09	9.3	9.1	75	75	3
2014-06-04	05:41:14	9.2	9.1	74	75	3
2014-06-04	05:46:09	9.2	9.1	75	75	3
2014-06-04	05:51:15	9.2	9.1	76	75	3
2014-06-04	05:56:10	9.2	9.1	72	75	14
2014-06-04	06:01:08	9.2	9.1	74	75	3
2014-06-04	06:06:10	9.2	9.1	76	75	3
2014-06-04	06:11:10	9.2	9.1	75	75	3
2014-06-04	06:16:09	9.2	9.1	76	75	3
2014-06-04	06:21:08	9.2	9.1	75	75	3
2014-06-04	06:26:12	9.3	9.1	75	75	3
2014-06-04	06:31:09	9.3	9.2	76	75	3
2014-06-04	06:36:10	9.3	9.2	75	75	3
2014-06-04	06:41:10	9.3	9.2	77	75	3
2014-06-04	06:46:07	9.3	9.2	69	75	3
2014-06-04	06:51:11	9.4	9.3	74	75	3
2014-06-04	06:56:10	9.4	9.3	76	75	7
2014-06-04	07:01:07	9.4	9.3	70	75	3
2014-06-04	07:06:09	9.5	9.4	74	75	3
2014-06-04	07:11:08	9.5	9.4	74	75	3
2014-06-04	07:16:09	9.6	9.5	73	75	3
2014-06-04	07:21:10	9.6	9.5	75	75	3
2014-06-04	07:26:06	9.7	9.5	75	75	10
2014-06-04	07:31:09	9.7	9.6	74	75	14
2014-06-04	07:36:10	9.8	9.7	77	75	17
2014-06-04	07:41:06	9.8	9.7	75	75	21
2014-06-04	07:46:06	9.9	9.8	75	75	31
2014-06-04	07:51:09	10	9.8	75	75	42
2014-06-04	07:56:06	10	9.9	75	75	56
2014-06-04	08:01:04	10.1	10	77	75	115
2014-06-04	08:06:07	10.2	10.1	74	75	66
2014-06-04	08:11:10	10.2	10.1	76	75	70
2014-06-04	08:16:08	10.3	10.2	73	75	77
2014-06-04	08:21:09	10.4	10.3	73	75	84
2014-06-04	08:26:05	10.5	10.4	76	75	91
2014-06-04	08:31:08	10.6	10.5	74	75	98
2014-06-04	08:36:11	10.7	10.5	75	75	105
2014-06-04	08:41:08	10.8	10.6	77	75	112
2014-06-04	08:46:07	10.9	10.7	71	75	115
2014-06-04	08:51:11	10.9	10.8	76	75	122
2014-06-04	08:56:05	11	10.9	73	75	133
2014-06-04	09:01:06	11.1	11	73	75	196
2014-06-04	09:06:09	11.2	11.1	76	75	143
2014-06-04	09:11:09	11.3	11.2	75	75	147
2014-06-04	09:16:05	11.5	11.3	76	75	154
2014-06-04	09:21:11	11.6	11.4	74	75	157
2014-06-04	09:26:09	11.7	11.6	74	75	164
2014-06-04	09:31:06	11.8	11.7	73	75	178
2014-06-04	09:36:09	11.9	11.8	73	75	182
2014-06-04	09:41:09	12	11.9	77	75	189
2014-06-04	09:46:05	12.1	12	76	75	192
2014-06-04	09:51:10	12.3	12.1	80	75	199
2014-06-04	09:56:09	12.4	12.3	76	75	206
2014-06-04	10:01:06	12.5	12.4	77	75	210
2014-06-04	10:06:09	12.6	12.5	75	75	210
2014-06-04	10:11:08	12.8	12.6	77	75	217
2014-06-04	10:16:09	12.9	12.8	75	75	210
2014-06-04	10:21:11	13	12.9	73	75	224
2014-06-04	10:26:06	13.1	13	73	75	227
2014-06-04	10:31:04	13.3	13.1	75	75	231
2014-06-04	10:36:09	13.4	13.3	76	75	234
2014-06-04	10:41:08	13.5	13.4	73	75	238
2014-06-04	10:46:07	13.7	13.5	76	75	241
2014-06-04	10:51:10	13.8	13.7	75	75	241
2014-06-04	10:56:06	13.9	13.8	76	75	248
2014-06-04	11:01:05	14.1	14	77	75	259
2014-06-04	11:06:10	14.2	14.1	75	75	255
2014-06-04	11:11:09	14.4	14.2	73	74	255
2014-06-04	11:16:06	14.5	14.4	75	74	255
2014-06-04	11:21:11	14.6	14.5	75	73	259
2014-06-04	11:26:11	14.8	14.7	72	72	259
2014-06-04	11:31:05	14.9	14.8	74	72	259
2014-06-04	11:36:09	15.1	14.9	70	71	259
2014-06-04	11:41:11	15.2	15.1	72	71	259
2014-06-04	11:46:08	15.4	15.2	69	70	259
2014-06-04	11:51:10	15.5	15.4	72	70	259
2014-06-04	11:56:07	15.6	15.5	70	69	259
2014-06-04	12:01:06	15.8	15.7	70	68	259
2014-06-04	12:06:09	15.9	15.8	65	68	259
2014-06-04	12:11:07	16.1	15.9	67	67	262
2014-06-04	12:16:06	16.2	16.1	64	67	259
2014-06-04	12:21:11	16.4	16.2	68	66	259
2014-06-04	12:26:10	16.5	16.4	66	66	259
2014-06-04	12:31:07	16.6	16.5	65	65	259
2014-06-04	12:36:11	16.8	16.6	63	65	259
2014-06-04	12:41:06	16.9	16.8	66	64	259
2014-06-04	12:46:11	17.1	16.9	64	64	259
2014-06-04	12:51:10	17.2	17.1	63	63	259
2014-06-04	12:56:08	17.3	17.2	63	63	259
2014-06-04	13:01:07	17.5	17.3	62	62	259
2014-06-04	13:06:06	17.6	17.5	64	62	259
2014-06-04	13:11:11	17.8	17.6	61	61	245
2014-06-04	13:16:07	17.9	17.8	59	61	252
2014-06-04	13:21:08	18	17.9	62	60	252
2014-06-04	13:26:08	18.2	18	59	60	248
2014-06-04	13:31:07	18.3	18.2	59	59	245
2014-06-04	13:36:08	18.4	18.3	61	59	241
2014-06-04	13:41:09	18.6	18.4	59	59	238
2014-06-04	13:46:05	18.7	18.6	60	58	234
2014-06-04	13:51:10	18.8	18.7	60	58	231
2014-06-04	13:56:05	18.9	18.8	58	57	227
2014-06-04	14:01:06	19.1	18.9	59	57	98
2014-06-04	14:06:11	19.2	19.1	59	57	217
2014-06-04	14:11:10	19.3	19.2	57	56	213
2014-06-04	14:16:09	19.4	19.3	59	56	210
2014-06-04	14:21:07	19.5	19.4	60	55	206
2014-06-04	14:26:10	19.7	19.5	58	55	189
2014-06-04	14:31:09	19.8	19.6	57	55	192
2014-06-04	14:36:09	19.9	19.8	60	54	189
2014-06-04	14:41:10	20	19.9	57	54	185
2014-06-04	14:46:07	20.1	20	60	54	178
2014-06-04	14:51:10	20.2	20.1	61	53	164
2014-06-04	14:56:06	20.3	20.2	58	53	161
2014-06-04	15:01:07	20.4	20.3	59	53	154
2014-06-04	15:06:09	20.5	20.4	59	53	150
2014-06-04	15:11:11	20.6	20.5	58	52	143
2014-06-04	15:16:06	20.7	20.6	58	52	136
2014-06-04	15:21:06	20.8	20.7	60	52	28
2014-06-04	15:26:06	20.9	20.8	57	52	0
2014-06-04	15:31:08	21	20.9	60	51	122
2014-06-04	15:36:09	21.1	20.9	60	51	112
2014-06-04	15:41:11	21.2	21	61	51	108
2014-06-04	15:46:05	21.2	21.1	58	51	101
2014-06-04	15:51:09	21.3	21.2	58	50	94
2014-06-04	15:56:07	21.4	21.3	58	50	84
2014-06-04	16:01:06	21.5	21.3	59	50	80
2014-06-04	16:05:11	21.5	21.4	59	50	70
2014-06-04	16:10:06	21.6	21.5	57	50	66
2014-06-04	16:15:08	21.7	21.5	58	49	63
2014-06-04	16:20:06	21.7	21.6	59	49	56
2014-06-04	16:25:07	21.8	21.7	58	49	49
2014-06-04	16:30:07	21.8	21.7	59	49	35
2014-06-04	16:35:06	21.9	21.8	57	49	28
2014-06-04	16:40:08	22	21.8	58	49	21
2014-06-04	16:45:08	22	21.9	59	49	17
2014-06-04	16:50:08	22	21.9	58	48	14
2014-06-04	16:55:08	22.1	21.9	59	48	3
2014-06-04	17:00:07	22.1	22	59	48	3
2014-06-04	17:05:07	22.2	22	58	48	3
2014-06-04	17:10:07	22.2	22.1	59	48	3
2014-06-04	17:15:10	22.2	22.1	58	48	3
2014-06-04	17:20:06	22.2	22.1	59	48	3
2014-06-04	17:25:06	22.3	22.1	57	48	3
2014-06-04	17:30:07	22.3	22.2	58	48	3
2014-06-04	17:35:06	22.3	22.2	58	48	3
2014-06-04	17:40:08	22.3	22.2	58	48	3
2014-06-04	17:45:07	22.3	22.2	58	48	3
2014-06-04	17:50:06	22.3	22.2	58	48	3
2014-06-04	17:55:09	22.3	22.2	57	48	3
2014-06-04	18:00:06	22.4	22.2	58	48	3
2014-06-04	18:05:08	22.3	22.2	57	48	3
2014-06-04	18:10:07	22.3	22.2	58	48	3
2014-06-04	18:15:07	22.3	22.2	58	48	3
2014-06-04	18:20:08	22.3	22.2	57	48	3
2014-06-04	18:25:05	22.3	22.2	57	48	3
2014-06-04	18:30:07	22.3	22.2	57	48	3
2014-06-04	18:35:07	22.3	22.1	58	48	3
2014-06-04	18:40:09	22.3	22.1	57	48	3
2014-06-04	18:45:09	22.2	22.1	57	48	3
2014-06-04	18:50:07	22.2	22.1	57	48	3
2014-06-04	18:55:12	22.2	22	56	48	3
2014-06-04	19:00:10	22.1	22	57	48	3
2014-06-04	19:05:07	22.1	22	57	48	3
2014-06-04	19:10:08	22	21.9	57	48	3
2014-06-04	19:15:08	22	21.9	57	49	3
2014-06-04	19:20:11	22	21.8	57	49	3
2014-06-04	19:25:05	21.9	21.8	57	49	3
2014-06-04	19:30:07	21.9	21.7	57	49	3
2014-06-04	19:35:11	21.8	21.7	57	49	3
2014-06-04	19:40:10	21.7	21.6	57	49	3
2014-06-04	19:45:06	21.7	21.5	57	49	3
2014-06-04	19:50:07	21.6	21.5	57	50	3
2014-06-04	19:55:06	21.5	21.4	57	50	3
2014-06-04	20:00:08	21.5	21.3	57	50	3
2014-06-04	20:05:07	21.4	21.3	56	50	3
2014-06-04	20:10:06	21.3	21.2	57	50	3
2014-06-04	20:15:07	21.3	21.1	57	51	3
2014-06-04	20:20:08	21.2	21	57	51	3
2014-06-04	20:25:07	21.1	20.9	57	51	3
2014-06-04	20:30:07	21	20.9	57	51	3
2014-06-04	20:35:06	20.9	20.8	56	51	3
2014-06-04	20:40:09	20.8	20.7	57	52	3
2014-06-04	20:45:08	20.7	20.6	57	52	3
2014-06-04	20:50:07	20.6	20.5	58	52	3
2014-06-04	20:55:11	20.5	20.4	57	53	3
2014-06-04	21:00:09	20.4	20.3	58	53	3
2014-06-04	21:05:08	20.3	20.2	56	53	3
2014-06-04	21:10:10	20.2	20.1	56	53	3
2014-06-04	21:15:08	20.1	20	59	54	3
2014-06-04	21:20:07	20	19.9	58	54	3
2014-06-04	21:25:08	19.9	19.8	58	54	3
2014-06-04	21:30:07	19.8	19.7	59	55	3
2014-06-04	21:35:07	19.7	19.5	58	55	3
2014-06-04	21:40:09	19.6	19.4	60	55	3
2014-06-04	21:45:07	19.4	19.3	58	56	3
2014-06-04	21:50:08	19.3	19.2	58	56	3
2014-06-04	21:55:07	19.2	19.1	57	57	3
2014-06-04	22:00:08	19.1	18.9	56	57	3
2014-06-04	22:05:08	19	18.8	61	57	3
2014-06-04	22:10:09	18.8	18.7	59	58	3
2014-06-04	22:15:08	18.7	18.6	59	58	3
2014-06-04	22:20:09	18.6	18.4	58	59	3
2014-06-04	22:25:11	18.4	18.3	61	59	3
2014-06-04	22:30:11	18.3	18.2	59	59	3
2014-06-04	22:35:07	18.2	18	60	60	3
2014-06-04	22:40:11	18	17.9	61	60	3
2014-06-04	22:45:07	17.9	17.8	59	61	3
2014-06-04	22:50:08	17.8	17.6	58	61	3
2014-06-04	22:55:07	17.6	17.5	60	62	3
2014-06-04	23:00:08	17.5	17.4	60	62	3
2014-06-04	23:05:07	17.4	17.2	58	63	3
2014-06-04	23:10:09	17.2	17.1	61	63	3
2014-06-04	23:15:08	17.1	16.9	62	64	3
2014-06-04	23:20:09	16.9	16.8	60	64	3
2014-06-04	23:25:12	16.8	16.7	67	65	3
2014-06-04	23:30:07	16.7	16.5	62	65	3
2014-06-04	23:35:07	16.5	16.4	67	66	3
2014-06-04	23:40:08	16.4	16.2	63	66	3
2014-06-04	23:45:08	16.2	16.1	68	67	3
2014-06-04	23:50:09	16.1	16	66	67	3
2014-06-04	23:55:07	15.9	15.8	65	68	3
2014-06-05	00:00:07	15.7	15.5	64	68	3
2014-06-05	00:05:07	15.5	15.4	71	69	3
2014-06-05	00:10:07	15.4	15.2	71	70	3
2014-06-05	00:15:08	15.2	15.1	69	70	3
2014-06-05	00:20:07	15.1	15	66	71	3
2014-06-05	00:25:07	14.9	14.8	71	71	3
2014-06-05	00:30:10	14.8	14.7	69	72	3
2014-06-05	00:35:07	14.7	14.5	70	72	3
2014-06-05	00:40:09	14.5	14.4	72	73	3
2014-06-05	00:45:09	14.4	14.3	72	74	3
2014-06-05	00:50:11	14.2	14.1	73	74	3
2014-06-05	00:55:08	14.1	14	74	75	3
2014-06-05	01:00:08	14	13.8	73	75	3
2014-06-05	01:05:07	13.8	13.7	72	75	3
2014-06-05	01:10:09	13.7	13.6	75	75	3
2014-06-05	01:15:08	13.6	13.4	77	75	3
2014-06-05	01:20:08	13.4	13.3	74	75	3
2014-06-05	01:25:07	13.3	13.2	77	75	3
2014-06-05	01:30:09	13.2	13	74	75	3
2014-06-05	01:35:12	13	12.9	77	75	3
2014-06-05	01:40:07	12.9	12.8	76	75	3
2014-06-05	01:45:07	12.8	12.6	73	75	3
2014-06-05	01:50:08	12.6	12.5	78	75	3
2014-06-05	01:55:09	12.5	12.4	78	75	3
2014-06-05	02:00:10	12.4	12.3	76	75	3
2014-06-05	02:05:07	12.3	12.1	76	75	3
2014-06-05	02:10:08	12.1	12	72	75	3
2014-06-05	02:15:09	12	11.9	77	75	3
2014-06-05	02:20:07	11.9	11.8	75	75	3
2014-06-05	02:25:09	11.8	11.7	75	75	3
2014-06-05	02:30:07	11.7	11.5	77	75	3
2014-06-05	02:35:09	11.6	11.4	73	75	3
2014-06-05	02:40:09	11.4	11.3	72	75	3
2014-06-05	02:45:08	11.3	11.2	75	75	3
2014-06-05	02:50:08	11.2	11.1	77	75	3
2014-06-05	02:55:10	11.1	11	71	75	3
2014-06-05	03:00:12	11	10.9	74	75	3
2014-06-05	03:05:08	10.9	10.8	73	75	3
2014-06-05	03:10:07	10.8	10.7	72	75	3
2014-06-05	03:15:07	10.7	10.6	70	75	3
2014-06-05	03:20:12	10.6	10.5	71	75	3
2014-06-05	03:25:10	10.5	10.4	71	75	3
2014-06-05	03:30:12	10.5	10.3	77	75	3
2014-06-05	03:35:13	10.4	10.3	73	75	3
2014-06-05	03:40:14	10.3	10.2	76	75	3
2014-06-05	03:45:08	10.2	10.1	76	75	3
2014-06-05	03:50:08	10.1	10	76	75	3
2014-06-05	03:55:09	10.1	9.9	75	75	3
2014-06-05	04:00:07	10	9.9	72	75	3
2014-06-05	04:05:10	9.9	9.8	78	75	3
2014-06-05	04:10:08	9.8	9.7	75	75	3
2014-06-05	04:15:09	9.8	9.7	75	75	3
2014-06-05	04:20:11	9.7	9.6	77	75	3
2014-06-05	04:25:08	9.7	9.5	75	75	3
2014-06-05	04:30:13	9.6	9.5	76	75	3
2014-06-05	04:35:11	9.6	9.4	76	75	3
2014-06-05	04:40:13	9.5	9.4	75	75	3
2014-06-05	04:45:10	9.5	9.3	76	75	3
2014-06-05	04:50:14	9.4	9.3	74	75	3
2014-06-05	04:55:09	9.4	9.2	73	75	3
2014-06-05	05:00:10	9.3	9.2	75	75	3
2014-06-05	05:05:16	9.3	9.2	74	75	3
2014-06-05	05:10:16	9.3	9.1	73	75	3
2014-06-05	05:15:11	9.2	9.1	73	75	3
2014-06-05	05:20:13	9.2	9.1	73	75	3
2014-06-05	05:25:11	9.2	9.1	76	75	3
2014-06-05	05:30:14	9.2	9	72	75	3
2014-06-05	05:35:14	9.1	9	73	75	3
2014-06-05	05:40:17	9.1	9	75	75	3
2014-06-05	05:45:14	9.1	9	76	75	3
2014-06-05	05:50:18	9.1	9	73	75	3
2014-06-05	05:55:15	9.1	9	76	75	17
2014-06-05	06:00:13	9.1	9	73	75	3
2014-06-05	06:05:12	9.1	9	76	75	3
2014-06-05	06:10:10	9.1	9	76	75	3
2014-06-05	06:15:09	9.1	9	76	75	3
2014-06-05	06:20:09	9.1	9	75	75	3
2014-06-05	06:25:15	9.1	9	76	75	3
2014-06-05	06:30:12	9.2	9	70	75	3
2014-06-05	06:35:14	9.2	9.1	75	75	3
2014-06-05	06:40:13	9.2	9.1	77	75	3
2014-06-05	06:45:14	9.2	9.1	77	75	3
2014-06-05	06:50:14	9.3	9.1	75	75	3
2014-06-05	06:55:11	9.3	9.2	72	75	3
2014-06-05	07:00:10	9.3	9.2	74	75	3
2014-06-05	07:05:14	9.4	9.2	77	75	3
2014-06-05	07:10:14	9.4	9.3	73	75	3
2014-06-05	07:15:10	9.5	9.3	74	75	3
2014-06-05	07:20:14	9.5	9.4	77	75	3
2014-06-05	07:25:13	9.5	9.4	73	75	10
2014-06-05	07:30:18	9.6	9.5	72	75	14
2014-06-05	07:35:13	9.7	9.5	72	75	17
2014-06-05	07:40:13	9.7	9.6	75	75	21
2014-06-05	07:45:14	9.8	9.7	74	75	28
2014-06-05	07:50:11	9.8	9.7	78	75	42
2014-06-05	07:55:14	9.9	9.8	73	75	70
2014-06-05	08:00:13	10	9.9	75	75	59
2014-06-05	08:05:14	10.1	9.9	77	75	63
2014-06-05	08:10:13	10.1	10	75	75	70
2014-06-05	08:15:11	10.2	10.1	78	75	77
2014-06-05	08:20:10	10.3	10.2	74	75	84
2014-06-05	08:25:14	10.4	10.2	75	75	91
2014-06-05	08:30:13	10.5	10.3	79	75	98
2014-06-05	08:35:14	10.5	10.4	74	75	105
2014-06-05	08:40:11	10.6	10.5	77	75	108
2014-06-05	08:45:10	10.7	10.6	75	75	115
2014-06-05	08:50:08	10.8	10.7	77	75	122
2014-06-05	08:55:15	10.9	10.8	74	75	161
2014-06-05	09:00:12	11	10.9	72	75	136
2014-06-05	09:05:10	11.1	11	76	75	140
2014-06-05	09:10:09	11.2	11.1	70	75	147
2014-06-05	09:15:10	11.3	11.2	73	75	154
2014-06-05	09:20:09	11.4	11.3	73	75	157
2014-06-05	09:25:14	11.6	11.4	76	75	164
2014-06-05	09:30:11	11.7	11.5	70	75	168
2014-06-05	09:35:13	11.8	11.7	77	75	182
2014-06-05	09:40:13	11.9	11.8	75	75	189
2014-06-05	09:45:14	12	11.9	72	75	192
2014-06-05	09:50:13	12.1	12	79	75	196
2014-06-05	09:55:13	12.3	12.1	80	75	206
2014-06-05	10:00:13	12.4	12.3	74	75	210
2014-06-05	10:05:13	12.5	12.4	77	75	210
2014-06-05	10:10:10	12.6	12.5	75	75	213
2014-06-05	10:15:16	12.8	12.6	79	75	217
2014-06-05	10:20:11	12.9	12.8	74	75	224
2014-06-05	10:25:14	13	12.9	79	75	224
2014-06-05	10:30:13	13.1	13	77	75	231
2014-06-05	10:35:10	13.3	13.2	73	75	234
2014-06-05	10:40:10	13.4	13.3	75	75	238
2014-06-05	10:45:12	13.5	13.4	75	75	238
2014-06-05	10:50:13	13.7	13.6	73	75	241
2014-06-05	10:55:10	13.8	13.7	78	75	248
2014-06-05	11:00:13	14	13.8	71	75	259
2014-06-05	11:05:13	14.1	14	73	75	252
2014-06-05	11:10:16	14.2	14.1	75	74	252
2014-06-05	11:15:13	14.4	14.2	71	74	255
2014-06-05	11:20:13	14.5	14.4	74	73	0
2014-06-05	11:25:14	14.7	14.5	77	72	255
2014-06-05	11:30:12	14.8	14.7	75	72	259
2014-06-05	11:35:16	14.9	14.8	73	71	259
2014-06-05	11:40:14	15.1	15	73	71	259
2014-06-05	11:45:11	15.2	15.1	69	70	259
2014-06-05	11:50:14	15.4	15.2	72	70	259
2014-06-05	11:55:15	15.5	15.4	72	69	259
2014-06-05	12:00:12	15.7	15.5	70	68	259
2014-06-05	12:05:15	15.8	15.7	69	68	259
2014-06-05	12:10:16	15.9	15.8	69	67	262
2014-06-05	12:15:13	16.1	16	67	67	259
2014-06-05	12:20:16	16.2	16.1	66	66	259
2014-06-05	12:25:14	16.4	16.2	65	66	259
2014-06-05	12:30:14	16.5	16.4	66	65	259
2014-06-05	12:35:19	16.6	16.5	67	65	259
2014-06-05	12:40:15	16.8	16.7	66	64	259
2014-06-05	12:45:11	16.9	16.8	64	64	259
2014-06-05	12:50:13	17.1	16.9	65	63	259
2014-06-05	12:55:15	17.2	17.1	66	63	259
2014-06-05	13:00:14	17.3	17.2	64	62	259
2014-06-05	13:05:15	17.5	17.4	61	62	255
2014-06-05	13:10:11	17.6	17.5	62	61	255
2014-06-05	13:15:11	17.8	17.6	65	61	126
2014-06-05	13:20:18	17.9	17.8	59	60	241
2014-06-05	13:25:18	18	17.9	62	60	234
2014-06-05	13:30:13	18.2	18	61	59	241
2014-06-05	13:35:14	18.3	18.2	59	59	241
2014-06-05	13:40:19	18.4	18.3	59	59	238
2014-06-05	13:45:15	18.6	18.4	57	58	231
2014-06-05	13:50:27	18.7	18.5	61	58	231
2014-06-05	13:55:18	18.8	18.7	59	57	98
2014-06-05	14:00:18	18.9	18.8	57	57	0
2014-06-05	14:05:21	19.1	18.9	60	57	203
2014-06-05	14:10:15	19.2	19	59	56	210
2014-06-05	14:15:24	19.3	19.2	61	56	210
2014-06-05	14:20:23	19.4	19.3	59	56	203
2014-06-05	14:25:14	19.5	19.4	60	55	185
2014-06-05	14:30:11	19.6	19.5	59	55	192
2014-06-05	14:35:18	19.8	19.6	59	54	189
2014-06-05	14:40:16	19.9	19.7	59	54	182
2014-06-05	14:45:13	20	19.8	61	54	178
2014-06-05	14:50:14	20.1	19.9	62	54	164
2014-06-05	14:55:12	20.2	20	61	53	161
2014-06-05	15:00:16	20.3	20.2	62	53	154
2014-06-05	15:05:13	20.4	20.3	64	53	147
2014-06-05	15:10:15	20.5	20.3	57	52	140
2014-06-05	15:15:16	20.6	20.4	59	52	24
2014-06-05	15:20:17	20.7	20.5	59	52	126
2014-06-05	15:15:17	20.8	20.6	60	52	0
2014-06-05	15:30:13	20.9	20.7	60	51	122
2014-06-05	15:35:13	20.9	20.8	63	51	112
2014-06-05	15:40:11	21	20.9	58	51	105
2014-06-05	15:45:16	21.1	21	59	51	98
2014-06-05	15:50:14	21.2	21	59	50	91
2014-06-05	15:55:12	21.3	21.1	60	50	84
2014-06-05	16:00:14	21.3	21.2	60	50	80
2014-06-05	16:05:15	21.4	21.3	59	50	73
2014-06-05	16:10:11	21.5	21.3	62	50	66
2014-06-05	16:15:12	21.5	21.4	61	49	59
2014-06-05	16:20:10	21.6	21.5	60	49	56
2014-06-05	16:25:13	21.7	21.5	60	49	49
2014-06-05	16:30:18	21.7	21.6	61	49	28
2014-06-05	16:35:10	21.8	21.6	61	49	28
2014-06-05	16:40:11	21.8	21.7	62	49	21
2014-06-05	16:45:11	21.9	21.7	60	49	17
2014-06-05	16:50:12	21.9	21.8	64	48	14
2014-06-05	16:55:11	21.9	21.8	61	48	3
2014-06-05	17:00:15	22	21.8	62	48	3
2014-06-05	17:05:13	22	21.9	59	48	3
2014-06-05	17:10:12	22.1	21.9	61	48	3
2014-06-05	17:15:16	22.1	21.9	61	48	3
2014-06-05	17:20:11	22.1	22	61	48	3
2014-06-05	17:25:15	22.1	22	59	48	3
2014-06-05	17:30:14	22.2	22	62	48	3
2014-06-05	17:35:13	22.2	22	61	48	3
2014-06-05	17:40:10	22.2	22	61	48	3
2014-06-05	17:45:15	22.2	22.1	60	48	3
2014-06-05	17:50:16	22.2	22.1	61	48	3
2014-06-05	17:55:15	22.2	22.1	61	48	3
2014-06-05	18:00:13	22.2	22.1	61	48	3
2014-06-05	18:05:17	22.2	22.1	60	48	3
2014-06-05	18:10:14	22.2	22.1	59	48	3
2014-06-05	18:15:11	22.2	22.1	59	48	3
2014-06-05	18:20:13	22.2	22	60	48	3
2014-06-05	18:25:14	22.2	22	61	48	3
2014-06-05	18:30:13	22.2	22	60	48	3
2014-06-05	18:35:12	22.1	22	60	48	3
2014-06-05	18:40:12	22.1	22	60	48	3
2014-06-05	18:45:15	22.1	21.9	60	48	3
2014-06-05	18:50:13	22.1	21.9	60	48	3
2014-06-05	18:55:15	22	21.9	60	48	3
2014-06-05	19:00:14	22	21.9	63	48	3
2014-06-05	19:05:16	22	21.8	60	48	3
2014-06-05	19:10:19	21.9	21.8	57	48	3
2014-06-05	19:15:12	21.9	21.7	60	49	3
2014-06-05	19:20:17	21.8	21.7	61	49	3
2014-06-05	19:25:11	21.8	21.6	59	49	3
2014-06-05	19:30:13	21.7	21.6	61	49	3
2014-06-05	19:35:12	21.7	21.5	60	49	3
2014-06-05	19:40:14	21.6	21.5	60	49	3
2014-06-05	19:45:11	21.5	21.4	60	49	3
2014-06-05	19:50:17	21.5	21.3	61	50	3
2014-06-05	19:55:15	21.4	21.3	61	50	3
2014-06-05	20:00:17	21.3	21.2	62	50	3
2014-06-05	20:05:12	21.3	21.1	59	50	3
2014-06-05	20:10:12	21.2	21.1	61	50	3
2014-06-05	20:15:16	21.1	21	62	51	3
2014-06-05	20:20:11	21	20.9	59	51	3
2014-06-05	20:25:12	20.9	20.8	61	51	3
2014-06-05	20:30:18	20.9	20.7	61	51	3
2014-06-05	20:35:18	20.8	20.6	62	52	3
2014-06-05	20:40:11	20.7	20.5	61	52	3
2014-06-05	20:45:15	20.6	20.5	57	52	3
2014-06-05	20:50:12	20.5	20.4	61	52	3
2014-06-05	20:55:17	20.4	20.3	62	53	3
2014-06-05	21:00:13	20.3	20.2	60	53	3
2014-06-05	21:05:16	20.2	20.1	61	53	3
2014-06-05	21:10:13	20.1	20	61	53	3
2014-06-05	21:15:13	20	19.9	61	54	3
2014-06-05	21:20:15	19.9	19.7	63	54	3
2014-06-05	21:25:14	19.8	19.6	58	54	3
2014-06-05	21:30:11	19.7	19.5	60	55	3
2014-06-05	21:35:18	19.5	19.4	60	55	3
2014-06-05	21:40:12	19.4	19.3	59	55	3
2014-06-05	21:45:12	19.3	19.2	62	56	3
2014-06-05	21:50:13	19.2	19.1	59	56	3
2014-06-05	21:55:11	19.1	18.9	62	57	3
2014-06-05	22:00:13	18.9	18.8	58	57	3
2014-06-05	22:05:12	18.8	18.7	62	57	3
2014-06-05	22:10:11	18.7	18.6	60	58	3
2014-06-05	22:15:11	18.6	18.4	59	58	3
2014-06-05	22:20:12	18.4	18.3	60	59	3
2014-06-05	22:25:12	18.3	18.2	60	59	3
2014-06-05	22:30:10	18.2	18	61	59	3
2014-06-05	22:35:13	18	17.9	59	60	3
2014-06-05	22:40:11	17.9	17.8	60	60	3
2014-06-05	22:45:15	17.8	17.6	61	61	3
2014-06-05	22:50:13	17.6	17.5	59	61	3
2014-06-05	22:55:11	17.5	17.4	61	62	3
2014-06-05	23:00:13	17.4	17.2	57	62	3
2014-06-05	23:05:14	17.2	17.1	60	63	3
2014-06-05	23:10:13	17.1	17	60	63	3
2014-06-05	23:15:12	16.9	16.8	60	64	3
2014-06-05	23:20:12	16.8	16.7	60	64	3
2014-06-05	23:25:11	16.7	16.5	63	65	3
2014-06-05	23:30:11	16.5	16.4	66	65	3
2014-06-05	23:35:11	16.4	16.3	65	66	3
2014-06-05	23:40:16	16.2	16.1	64	66	3
2014-06-05	23:45:13	16.1	16	68	67	3
2014-06-05	23:50:13	16	15.8	64	67	3
2014-06-05	23:55:15	15.8	15.7	69	68	3
2014-06-06	00:00:13	15.5	15.4	67	68	3
2014-06-06	00:05:12	15.4	15.3	70	69	3
2014-06-06	00:10:11	15.2	15.1	69	70	3
2014-06-06	00:15:15	15.1	15	71	70	3
2014-06-06	00:20:15	15	14.8	69	71	3
2014-06-06	00:25:16	14.8	14.7	68	71	3
2014-06-06	00:30:12	14.7	14.5	73	72	3
2014-06-06	00:35:11	14.5	14.4	72	72	3
2014-06-06	00:40:13	14.4	14.3	71	73	3
2014-06-06	00:45:13	14.3	14.1	73	74	3
2014-06-06	00:50:12	14.1	14	69	74	3
2014-06-06	00:55:15	14	13.8	75	75	3
2014-06-06	01:00:12	13.8	13.7	73	75	3
2014-06-06	01:05:18	13.7	13.6	71	75	3
2014-06-06	01:10:14	13.6	13.4	77	75	3
2014-06-06	01:15:10	13.4	13.3	76	75	3
2014-06-06	01:20:10	13.3	13.2	74	75	3
2014-06-06	01:25:11	13.2	13	78	75	3
2014-06-06	01:30:11	13	12.9	75	75	3
2014-06-06	01:35:13	12.9	12.8	73	75	3
2014-06-06	01:40:14	12.8	12.6	77	75	3
2014-06-06	01:45:11	12.6	12.5	75	75	3
2014-06-06	01:50:13	12.5	12.4	75	75	3
2014-06-06	01:55:12	12.4	12.3	74	75	3
2014-06-06	02:00:12	12.3	12.1	74	75	3
2014-06-06	02:05:12	12.1	12	75	75	3
2014-06-06	02:10:11	12	11.9	75	75	3
2014-06-06	02:15:14	11.9	11.8	75	75	3
2014-06-06	02:20:14	11.8	11.7	75	75	3
2014-06-06	02:25:12	11.7	11.5	72	75	3
2014-06-06	02:30:16	11.5	11.4	73	75	3
2014-06-06	02:35:13	11.4	11.3	73	75	3
2014-06-06	02:40:15	11.3	11.2	70	75	3
2014-06-06	02:45:12	11.2	11.1	74	75	3
2014-06-06	02:50:15	11.1	11	73	75	3
2014-06-06	02:55:14	11	10.9	71	75	3
2014-06-06	03:00:12	10.9	10.8	73	75	3
2014-06-06	03:05:12	10.8	10.7	74	75	3
2014-06-06	03:10:14	10.7	10.6	75	75	3
2014-06-06	03:15:11	10.6	10.5	75	75	3
2014-06-06	03:20:12	10.5	10.4	71	75	3
2014-06-06	03:25:16	10.4	10.3	78	75	3
2014-06-06	03:30:13	10.3	10.2	75	75	3
2014-06-06	03:35:15	10.3	10.1	75	75	3
2014-06-06	03:40:12	10.2	10	73	75	3
2014-06-06	03:45:12	10.1	10	79	75	3
2014-06-06	03:50:16	10	9.9	76	75	3
2014-06-06	03:55:14	9.9	9.8	75	75	3
2014-06-06	04:00:12	9.9	9.7	78	75	3
2014-06-06	04:05:16	9.8	9.7	74	75	3
2014-06-06	04:10:12	9.7	9.6	74	75	3
2014-06-06	04:15:18	9.7	9.5	73	75	3
2014-06-06	04:20:14	9.6	9.5	73	75	3
2014-06-06	04:25:16	9.5	9.4	73	75	3
2014-06-06	04:30:15	9.5	9.4	73	75	3
2014-06-06	04:35:13	9.4	9.3	76	75	3
2014-06-06	04:40:17	9.4	9.3	75	75	3
2014-06-06	04:45:21	9.3	9.2	77	75	3
2014-06-06	04:50:17	9.3	9.2	72	75	3
2014-06-06	04:55:15	9.2	9.1	78	75	3
2014-06-06	05:00:15	9.2	9.1	76	75	3
2014-06-06	05:05:19	9.2	9.1	75	75	3
2014-06-06	05:10:14	9.1	9	78	75	3
2014-06-06	05:15:14	9.1	9	75	75	3
2014-06-06	05:20:22	9.1	9	76	75	3
2014-06-06	05:25:14	9.1	8.9	76	75	3
2014-06-06	05:30:22	9	8.9	77	75	3
2014-06-06	05:35:18	9	8.9	75	75	3
2014-06-06	05:40:24	9	8.9	73	75	3
2014-06-06	05:45:16	9	8.9	74	75	3
2014-06-06	05:50:19	9	8.9	73	75	3
2014-06-06	05:55:17	9	8.9	75	75	10
2014-06-06	06:00:20	9	8.9	73	75	3
2014-06-06	06:05:19	9	8.9	75	75	3
2014-06-06	06:10:13	9	8.9	75	75	3
2014-06-06	06:15:16	9	8.9	74	75	3
2014-06-06	06:20:21	9	8.9	77	75	3
2014-06-06	06:25:21	9	8.9	74	75	0
2014-06-06	06:30:16	9	8.9	72	75	3
2014-06-06	06:35:19	9.1	8.9	75	75	3
2014-06-06	06:40:19	9.1	9	74	75	3
2014-06-06	06:45:23	9.1	9	75	75	3
2014-06-06	06:50:19	9.1	9	74	75	3
2014-06-06	06:55:24	9.2	9.1	74	75	28
2014-06-06	07:00:19	9.2	9.1	79	75	3
2014-06-06	07:05:21	9.2	9.1	71	75	3
2014-06-06	07:10:13	9.3	9.2	75	75	3
2014-06-06	07:15:19	9.3	9.2	70	75	3
2014-06-06	07:20:19	9.4	9.3	73	75	3
2014-06-06	07:25:23	9.4	9.3	73	75	3
2014-06-06	07:30:16	9.5	9.4	72	75	14
2014-06-06	07:35:15	9.5	9.4	75	75	17
2014-06-06	07:40:17	9.6	9.5	71	75	21
2014-06-06	07:45:19	9.7	9.5	74	75	28
2014-06-06	07:50:15	9.7	9.6	75	75	42
2014-06-06	07:55:19	9.8	9.7	78	75	80
2014-06-06	08:00:15	9.9	9.7	71	75	59
2014-06-06	08:05:19	9.9	9.8	78	75	63
2014-06-06	08:10:20	10	9.9	75	75	70
2014-06-06	08:15:17	10.1	10	78	75	77
2014-06-06	08:20:18	10.2	10	77	75	84
2014-06-06	08:25:19	10.2	10.1	74	75	91
2014-06-06	08:30:17	10.3	10.2	77	75	94
2014-06-06	08:35:17	10.4	10.3	79	75	101
2014-06-06	08:40:30	10.5	10.4	75	75	108
2014-06-06	08:45:17	10.6	10.5	76	75	115
2014-06-06	08:50:21	10.7	10.6	76	75	122
2014-06-06	08:55:16	10.8	10.7	78	75	136
2014-06-06	09:00:15	10.9	10.8	71	75	136
2014-06-06	09:05:19	11	10.9	77	75	140
2014-06-06	09:10:13	11.1	11	74	75	147
2014-06-06	09:15:14	11.2	11.1	76	75	150
2014-06-06	09:20:16	11.3	11.2	70	75	157
2014-06-06	09:25:17	11.4	11.3	76	75	161
2014-06-06	09:30:17	11.5	11.4	75	75	168
2014-06-06	09:35:15	11.7	11.5	73	75	178
2014-06-06	09:40:12	11.8	11.6	74	75	185
2014-06-06	09:45:13	11.9	11.8	78	75	189
2014-06-06	09:50:18	12	11.9	76	75	196
2014-06-06	09:55:23	12.1	12	77	75	234
2014-06-06	10:00:14	12.3	12.1	79	75	206
2014-06-06	10:05:21	12.4	12.3	72	75	206
2014-06-06	10:10:19	12.5	12.4	77	75	213
2014-06-06	10:15:18	12.6	12.5	73	75	217
2014-06-06	10:20:16	12.8	12.6	76	75	220
2014-06-06	10:25:21	12.9	12.8	75	75	224
2014-06-06	10:30:15	13	12.9	79	75	227
2014-06-06	10:35:16	13.2	13	76	75	231
2014-06-06	10:40:15	13.3	13.2	79	75	234
2014-06-06	10:45:15	13.4	13.3	74	75	238
2014-06-06	10:50:17	13.6	13.4	75	75	241
2014-06-06	10:55:19	13.7	13.6	75	75	252
2014-06-06	11:00:18	13.8	13.7	77	75	248
2014-06-06	11:05:18	14	13.8	76	75	248
2014-06-06	11:10:22	14.1	14	75	74	252
2014-06-06	11:15:20	14.2	14.1	73	74	252
2014-06-06	11:20:21	14.4	14.3	75	73	255
2014-06-06	11:25:14	14.5	14.4	71	72	259
2014-06-06	11:30:23	14.7	14.5	72	72	259
2014-06-06	11:35:13	14.8	14.7	73	71	259
2014-06-06	11:40:19	15	14.8	69	71	262
2014-06-06	11:45:14	15.1	15	72	70	262
2014-06-06	11:50:19	15.2	15.1	71	70	262
2014-06-06	11:55:13	15.4	15.3	70	69	262
2014-06-06	12:00:11	15.5	15.4	69	68	262
2014-06-06	12:05:13	15.7	15.5	70	68	262
2014-06-06	12:10:20	15.8	15.7	68	67	262
2014-06-06	12:15:20	16	15.8	69	67	259
2014-06-06	12:20:13	16.1	16	67	66	262
2014-06-06	12:25:14	16.2	16.1	67	66	259
2014-06-06	12:30:15	16.4	16.2	66	65	210
2014-06-06	12:35:19	16.5	16.4	67	65	259
2014-06-06	12:40:16	16.7	16.5	65	64	259
2014-06-06	12:45:16	16.8	16.7	63	64	259
2014-06-06	12:50:16	16.9	16.8	61	63	0
2014-06-06	12:55:21	17.1	16.9	62	63	259
2014-06-06	13:00:15	17.2	17.1	63	62	255
2014-06-06	13:05:20	17.4	17.2	61	62	252
2014-06-06	13:10:18	17.5	17.4	63	61	126
2014-06-06	13:15:22	17.6	17.5	62	61	245
2014-06-06	13:20:19	17.8	17.6	59	60	245
2014-06-06	13:25:21	17.9	17.8	58	60	241
2014-06-06	13:30:17	18	17.9	58	60	238
2014-06-06	13:35:17	18.2	18	61	59	238
2014-06-06	13:40:15	18.3	18.2	59	59	234
2014-06-06	13:45:16	18.4	18.3	57	58	227
2014-06-06	13:50:15	18.5	18.4	60	58	224
2014-06-06	13:55:13	18.7	18.5	58	57	220
2014-06-06	14:00:17	18.8	18.7	58	57	94
2014-06-06	14:05:20	18.9	18.8	57	57	210
2014-06-06	14:10:19	19	18.9	59	56	210
2014-06-06	14:15:15	19.2	19	60	56	203
2014-06-06	14:20:18	19.3	19.1	61	56	199
2014-06-06	14:25:16	19.4	19.3	59	55	196
2014-06-06	14:30:17	19.5	19.4	59	55	185
2014-06-06	14:35:14	19.6	19.5	58	54	185
2014-06-06	14:40:22	19.7	19.6	61	54	178
2014-06-06	14:45:15	19.8	19.7	62	54	175
2014-06-06	14:50:23	19.9	19.8	60	54	161
2014-06-06	14:55:16	20	19.9	62	53	154
2014-06-06	15:00:18	20.2	20	60	53	150
2014-06-06	15:05:19	20.3	20.1	59	53	143
2014-06-06	15:10:17	20.3	20.2	60	52	136
2014-06-06	15:15:18	20.4	20.3	58	52	119
2014-06-06	15:20:20	20.5	20.4	60	52	122
2014-06-06	15:25:19	20.6	20.5	59	52	119
2014-06-06	15:30:15	20.7	20.6	61	51	115
2014-06-06	15:35:21	20.8	20.7	62	51	108
2014-06-06	15:40:19	20.9	20.7	57	51	101
2014-06-06	15:45:19	21	20.8	61	51	98
2014-06-06	15:50:18	21	20.9	60	50	77
2014-06-06	15:55:22	21.1	21	60	50	80
2014-06-06	16:00:20	21.2	21.1	60	50	77
2014-06-06	16:05:23	21.3	21.1	58	50	70
2014-06-06	16:10:19	21.3	21.2	61	50	63
2014-06-06	16:15:22	21.4	21.3	60	49	59
2014-06-06	16:20:22	21.5	21.3	58	49	52
2014-06-06	16:25:22	21.5	21.4	62	49	0
2014-06-06	16:30:18	21.6	21.4	62	49	45
2014-06-06	16:35:14	21.6	21.5	60	49	21
2014-06-06	16:40:17	21.7	21.5	59	49	21
2014-06-06	16:45:18	21.7	21.6	60	49	17
2014-06-06	16:50:16	21.8	21.6	61	48	14
2014-06-06	16:55:18	21.8	21.7	61	48	0
2014-06-06	17:00:15	21.8	21.7	58	48	0
2014-06-06	17:05:19	21.9	21.7	59	48	0
2014-06-06	17:10:17	21.9	21.8	60	48	0
2014-06-06	17:15:15	21.9	21.8	61	48	0
2014-06-06	17:20:22	22	21.8	62	48	0
2014-06-06	17:25:19	22	21.9	58	48	0
2014-06-06	17:30:19	22	21.9	58	48	0
2014-06-06	17:35:18	22	21.9	61	48	0
2014-06-06	17:40:20	22	21.9	59	48	0
2014-06-06	17:45:21	22.1	21.9	61	48	0
2014-06-06	17:50:22	22.1	21.9	61	48	0
2014-06-06	17:55:16	22.1	21.9	60	48	3
2014-06-06	18:00:15	22.1	21.9	60	48	3
2014-06-06	18:05:16	22.1	21.9	60	48	3
2014-06-06	18:10:21	22.1	21.9	59	48	3
2014-06-06	18:15:18	22.1	21.9	61	48	3
2014-06-06	18:20:16	22	21.9	59	48	3
2014-06-06	18:25:21	22	21.9	60	48	3
2014-06-06	18:30:16	22	21.9	57	48	3
2014-06-06	18:35:16	22	21.9	62	48	3
2014-06-06	18:40:16	22	21.8	62	48	3
2014-06-06	18:45:21	21.9	21.8	58	48	3
2014-06-06	18:50:16	21.9	21.8	60	48	3
2014-06-06	18:55:22	21.9	21.7	59	48	3
2014-06-06	19:00:15	21.9	21.7	60	48	3
2014-06-06	19:05:20	21.8	21.7	61	48	3
2014-06-06	19:10:21	21.8	21.6	59	48	3
2014-06-06	19:15:20	21.7	21.6	60	49	3
2014-06-06	19:20:16	21.7	21.5	59	49	3
2014-06-06	19:25:18	21.6	21.5	59	49	3
2014-06-06	19:30:20	21.6	21.4	60	49	3
2014-06-06	19:35:13	21.5	21.4	60	49	3
2014-06-06	19:40:18	21.5	21.3	60	49	3
2014-06-06	19:45:19	21.4	21.3	59	49	3
2014-06-06	19:50:19	21.3	21.2	60	50	3
2014-06-06	19:55:21	21.3	21.1	59	50	3
2014-06-06	20:00:20	21.2	21.1	60	50	3
2014-06-06	20:05:18	21.1	21	60	50	3
2014-06-06	20:10:23	21.1	20.9	58	50	3
2014-06-06	20:15:19	21	20.8	60	51	3
2014-06-06	20:20:24	20.9	20.8	59	51	3
2014-06-06	20:25:17	20.8	20.7	59	51	3
2014-06-06	20:30:20	20.7	20.6	60	51	3
2014-06-06	20:35:19	20.6	20.5	61	52	3
2014-06-06	20:40:21	20.5	20.4	60	52	3
2014-06-06	20:45:21	20.5	20.3	60	52	3
2014-06-06	20:50:17	20.4	20.2	60	52	3
2014-06-06	20:55:19	20.3	20.1	57	53	3
2014-06-06	21:00:25	20.2	20	60	53	3
2014-06-06	21:05:21	20.1	19.9	62	53	3
2014-06-06	21:10:19	20	19.8	58	53	3
2014-06-06	21:15:20	19.9	19.7	61	54	3
2014-06-06	21:20:23	19.7	19.6	59	54	3
2014-06-06	21:25:18	19.6	19.5	59	54	3
2014-06-06	21:30:19	19.5	19.4	60	55	3
2014-06-06	21:35:21	19.4	19.3	61	55	3
2014-06-06	21:40:15	19.3	19.2	59	55	3
2014-06-06	21:45:18	19.2	19	59	56	3
2014-06-06	21:50:12	19.1	18.9	61	56	3
2014-06-06	21:55:16	18.9	18.8	60	57	3
2014-06-06	22:00:15	18.8	18.7	60	57	3
2014-06-06	22:05:15	18.7	18.6	58	57	3
2014-06-06	22:10:16	18.6	18.4	61	58	3
2014-06-06	22:15:15	18.4	18.3	59	58	3
2014-06-06	22:20:12	18.3	18.2	58	59	3
2014-06-06	22:25:16	18.2	18	62	59	3
2014-06-06	22:30:17	18	17.9	57	59	3
2014-06-06	22:35:15	17.9	17.8	60	60	3
2014-06-06	22:40:14	17.8	17.6	60	60	3
2014-06-06	22:45:15	17.6	17.5	61	61	3
2014-06-06	22:50:15	17.5	17.4	60	61	0
2014-06-06	22:55:13	17.4	17.2	58	62	3
2014-06-06	23:00:21	17.2	17.1	62	62	3
2014-06-06	23:05:19	17.1	17	59	63	3
2014-06-06	23:10:14	17	16.8	61	63	3
2014-06-06	23:15:15	16.8	16.7	62	64	3
2014-06-06	23:20:20	16.7	16.5	62	64	3
2014-06-06	23:25:14	16.5	16.4	63	65	3
2014-06-06	23:30:17	16.4	16.3	65	65	3
2014-06-06	23:35:15	16.3	16.1	65	66	3
2014-06-06	23:40:16	16.1	16	65	66	3
2014-06-06	23:45:21	16	15.8	66	67	3
2014-06-06	23:50:11	15.8	15.7	65	67	3
2014-06-06	23:55:15	15.7	15.6	69	68	3
2014-06-07	00:00:12	15.4	15.3	66	68	3
2014-06-07	00:05:18	15.3	15.1	66	69	3
2014-06-07	00:10:16	15.1	15	73	70	3
2014-06-07	00:15:14	15	14.8	66	70	3
2014-06-07	00:20:18	14.8	14.7	73	71	3
2014-06-07	00:25:22	14.7	14.6	72	71	3
2014-06-07	00:30:13	14.5	14.4	69	72	3
2014-06-07	00:35:17	14.4	14.3	73	72	3
2014-06-07	00:40:15	14.3	14.1	71	73	3
2014-06-07	00:45:17	14.1	14	73	74	3
2014-06-07	00:50:14	14	13.9	71	74	3
2014-06-07	00:55:17	13.8	13.7	77	75	3
2014-06-07	01:00:14	13.7	13.6	72	75	3
2014-06-07	01:05:20	13.6	13.4	72	75	3
2014-06-07	01:10:19	13.4	13.3	77	75	3
2014-06-07	01:15:16	13.3	13.2	75	75	3
2014-06-07	01:20:17	13.2	13	77	75	3
2014-06-07	01:25:18	13	12.9	76	75	3
2014-06-07	01:30:16	12.9	12.8	76	75	3
2014-06-07	01:35:14	12.8	12.6	72	75	3
2014-06-07	01:40:17	12.6	12.5	76	75	3
2014-06-07	01:45:15	12.5	12.4	76	75	3
2014-06-07	01:50:17	12.4	12.3	73	75	3
2014-06-07	01:55:16	12.3	12.1	75	75	3
2014-06-07	02:00:22	12.1	12	74	75	3
2014-06-07	02:05:18	12	11.9	72	75	3
2014-06-07	02:10:16	11.9	11.8	76	75	3
2014-06-07	02:15:14	11.8	11.6	75	75	3
2014-06-07	02:20:17	11.7	11.5	72	75	3
2014-06-07	02:25:18	11.5	11.4	78	75	3
2014-06-07	02:30:16	11.4	11.3	75	75	3
2014-06-07	02:35:12	11.3	11.2	73	75	3
2014-06-07	02:40:12	11.2	11.1	71	75	3
2014-06-07	02:45:17	11.1	11	75	75	3
2014-06-07	02:50:14	11	10.9	75	75	3
2014-06-07	02:55:19	10.9	10.8	73	75	3
2014-06-07	03:00:14	10.8	10.7	75	75	3
2014-06-07	03:05:16	10.7	10.6	71	75	3
2014-06-07	03:10:18	10.6	10.5	73	75	3
2014-06-07	03:15:17	10.5	10.4	73	75	3
2014-06-07	03:20:15	10.4	10.3	72	75	3
2014-06-07	03:25:23	10.3	10.2	76	75	3
2014-06-07	03:30:16	10.2	10.1	74	75	3
2014-06-07	03:35:19	10.1	10	71	75	3
2014-06-07	03:40:16	10	9.9	72	75	3
2014-06-07	03:45:16	10	9.8	79	75	3
2014-06-07	03:50:17	9.9	9.8	74	75	3
2014-06-07	03:55:18	9.8	9.7	76	75	3
2014-06-07	04:00:17	9.7	9.6	78	75	3
2014-06-07	04:05:19	9.7	9.6	75	75	3
2014-06-07	04:10:17	9.6	9.5	76	75	3
2014-06-07	04:15:18	9.5	9.4	75	75	3
2014-06-07	04:20:13	9.5	9.4	74	75	3
2014-06-07	04:25:13	9.4	9.3	74	75	3
2014-06-07	04:30:14	9.4	9.2	74	75	3
2014-06-07	04:35:17	9.3	9.2	74	75	3
2014-06-07	04:40:18	9.3	9.1	77	75	3
2014-06-07	04:45:19	9.2	9.1	74	75	3
2014-06-07	04:50:17	9.2	9	74	75	3
2014-06-07	04:55:18	9.1	9	75	75	3
2014-06-07	05:00:24	9.1	9	72	75	3
2014-06-07	05:05:16	9.1	8.9	77	75	3
2014-06-07	05:10:21	9	8.9	75	75	3
2014-06-07	05:15:19	9	8.9	74	75	3
2014-06-07	05:20:24	9	8.8	74	75	3
2014-06-07	05:25:20	8.9	8.8	75	75	3
2014-06-07	05:30:27	8.9	8.8	74	75	3
2014-06-07	05:35:17	8.9	8.8	77	75	3
2014-06-07	05:40:15	8.9	8.8	72	75	3
2014-06-07	05:45:12	8.9	8.8	73	75	3
2014-06-07	05:50:17	8.9	8.8	76	75	3
2014-06-07	05:55:25	8.9	8.7	74	75	24
2014-06-07	06:00:19	8.9	8.7	74	75	3
2014-06-07	06:05:23	8.9	8.7	72	75	3
2014-06-07	06:10:18	8.9	8.8	75	75	3
2014-06-07	06:15:20	8.9	8.8	75	75	3
2014-06-07	06:20:20	8.9	8.8	78	75	3
2014-06-07	06:25:22	8.9	8.8	77	75	3
2014-06-07	06:30:21	8.9	8.8	75	75	3
2014-06-07	06:35:24	8.9	8.8	75	75	3
2014-06-07	06:40:20	9	8.8	73	75	3
2014-06-07	06:45:26	9	8.9	74	75	3
2014-06-07	06:50:22	9	8.9	75	75	3
2014-06-07	06:55:23	9.1	8.9	76	75	21
2014-06-07	07:00:21	9.1	9	76	75	3
2014-06-07	07:05:26	9.1	9	78	75	3
2014-06-07	07:10:15	9.2	9	75	75	3
2014-06-07	07:15:18	9.2	9.1	75	75	3
2014-06-07	07:20:19	9.3	9.1	75	75	3
2014-06-07	07:25:24	9.3	9.2	74	75	3
2014-06-07	07:30:20	9.4	9.2	77	75	14
2014-06-07	07:35:20	9.4	9.3	75	75	17
2014-06-07	07:40:23	9.5	9.4	76	75	17
2014-06-07	07:45:22	9.5	9.4	74	75	28
2014-06-07	07:50:24	9.6	9.5	75	75	31
2014-06-07	07:55:29	9.7	9.5	75	75	108
2014-06-07	08:00:27	9.7	9.6	73	75	59
2014-06-07	08:05:20	9.8	9.7	76	75	63
2014-06-07	08:10:22	9.9	9.8	74	75	66
2014-06-07	08:15:20	10	9.8	76	75	73
2014-06-07	08:20:20	10	9.9	76	75	73
2014-06-07	08:25:22	10.1	10	79	75	80
2014-06-07	08:30:26	10.2	10.1	75	75	94
2014-06-07	08:35:17	10.3	10.2	72	75	101
2014-06-07	08:40:32	10.4	10.3	77	75	108
2014-06-07	08:45:24	10.5	10.4	73	75	112
2014-06-07	08:50:23	10.6	10.5	73	75	119
2014-06-07	08:55:20	10.7	10.6	74	75	133
2014-06-07	09:00:19	10.8	10.7	74	75	133
2014-06-07	09:05:17	10.9	10.8	73	75	136
2014-06-07	09:10:21	11	10.9	77	75	143
2014-06-07	09:15:21	11.1	11	77	75	143
2014-06-07	09:20:22	11.2	11.1	74	75	150
2014-06-07	09:25:24	11.3	11.2	73	75	161
2014-06-07	09:30:21	11.4	11.3	77	75	164
2014-06-07	09:35:23	11.5	11.4	74	75	178
2014-06-07	09:40:21	11.6	11.5	73	75	182
2014-06-07	09:45:24	11.8	11.6	76	75	185
2014-06-07	09:50:17	11.9	11.8	76	75	192
2014-06-07	09:55:23	12	11.9	73	75	224
2014-06-07	10:00:20	12.1	12	76	75	203
2014-06-07	10:05:21	12.3	12.1	80	75	206
2014-06-07	10:10:20	12.4	12.3	78	75	210
2014-06-07	10:15:20	12.5	12.4	75	75	210
2014-06-07	10:20:21	12.6	12.5	78	75	217
2014-06-07	10:25:20	12.8	12.6	72	75	220
2014-06-07	10:30:22	12.9	12.8	78	75	224
2014-06-07	10:35:20	13	12.9	76	75	227
2014-06-07	10:40:23	13.2	13	74	75	231
2014-06-07	10:45:19	13.3	13.2	77	75	234
2014-06-07	10:50:18	13.4	13.3	75	75	238
2014-06-07	10:55:19	13.6	13.4	74	75	241
2014-06-07	11:00:23	13.7	13.6	75	75	245
2014-06-07	11:05:20	13.8	13.7	72	75	245
2014-06-07	11:10:24	14	13.9	74	74	245
2014-06-07	11:15:23	14.1	14	71	74	248
2014-06-07	11:20:23	14.3	14.1	74	73	248
2014-06-07	11:25:19	14.4	14.3	70	72	248
2014-06-07	11:30:16	14.5	14.4	72	72	255
2014-06-07	11:35:21	14.7	14.6	68	71	255
2014-06-07	11:40:21	14.8	14.7	69	71	255
2014-06-07	11:45:17	15	14.8	69	70	259
2014-06-07	11:50:22	15.1	15	69	70	259
2014-06-07	11:55:22	15.3	15.1	65	69	273
2014-06-07	12:00:19	15.4	15.3	65	69	262
2014-06-07	12:05:22	15.5	15.4	67	68	262
2014-06-07	12:10:15	15.7	15.5	67	67	262
2014-06-07	12:15:22	15.8	15.7	67	67	262
2014-06-07	12:20:26	16	15.8	63	66	262
2014-06-07	12:25:23	16.1	16	63	66	262
2014-06-07	12:30:26	16.2	16.1	66	65	210
2014-06-07	12:35:31	16.4	16.3	63	65	259
2014-06-07	12:40:26	16.5	16.4	62	64	259
2014-06-07	12:45:22	16.7	16.5	61	64	259
2014-06-07	12:50:24	16.8	16.7	63	63	255
2014-06-07	12:55:23	16.9	16.8	59	63	255
2014-06-07	13:00:18	17.1	17	62	62	252
2014-06-07	13:05:21	17.2	17.1	63	62	252
2014-06-07	13:10:23	17.4	17.2	60	61	122
2014-06-07	13:15:23	17.5	17.4	59	61	245
2014-06-07	13:20:24	17.6	17.5	58	60	245
2014-06-07	13:25:18	17.8	17.6	62	60	241
2014-06-07	13:30:23	17.9	17.8	59	60	238
2014-06-07	13:35:23	18	17.9	57	59	238
2014-06-07	13:40:27	18.2	18	59	59	234
2014-06-07	13:45:19	18.3	18.1	62	58	227
2014-06-07	13:50:24	18.4	18.3	59	58	224
2014-06-07	13:55:24	18.5	18.4	60	57	94
2014-06-07	14:00:26	18.7	18.5	58	57	213
2014-06-07	14:05:23	18.8	18.6	61	57	196
2014-06-07	14:10:25	18.9	18.8	64	56	203
2014-06-07	14:15:20	19	18.9	58	56	196
2014-06-07	14:20:21	19.1	19	62	56	192
2014-06-07	14:25:22	19.3	19.1	63	55	42
2014-06-07	14:30:21	19.4	19.2	61	55	185
2014-06-07	14:35:25	19.5	19.3	60	55	182
2014-06-07	14:40:20	19.6	19.5	61	54	175
2014-06-07	14:45:22	19.7	19.6	60	54	171
2014-06-07	14:50:22	19.8	19.7	60	54	157
2014-06-07	14:55:27	19.9	19.8	61	53	154
2014-06-07	15:00:20	20	19.9	61	53	147
2014-06-07	15:05:23	20.1	20	61	53	143
2014-06-07	15:10:19	20.2	20.1	62	52	136
2014-06-07	15:15:18	20.3	20.2	58	52	129
2014-06-07	15:20:24	20.4	20.3	59	52	28
2014-06-07	15:25:20	20.5	20.4	58	52	115
2014-06-07	15:30:19	20.6	20.4	62	51	112
2014-06-07	15:35:23	20.7	20.5	59	51	105
2014-06-07	15:40:28	20.7	20.6	61	51	101
2014-06-07	15:45:23	20.8	20.7	61	51	94
2014-06-07	15:50:23	20.9	20.8	63	50	77
2014-06-07	15:55:21	21	20.8	60	50	77
2014-06-07	16:00:21	21.1	20.9	59	50	73
2014-06-07	16:05:24	21.1	21	61	50	70
2014-06-07	16:10:30	21.2	21.1	60	50	63
2014-06-07	16:15:21	21.3	21.1	59	49	56
2014-06-07	16:20:25	21.3	21.2	62	49	49
2014-06-07	16:25:23	21.4	21.2	59	49	42
2014-06-07	16:30:22	21.4	21.3	62	49	28
2014-06-07	16:35:26	21.5	21.3	61	49	21
2014-06-07	16:40:25	21.5	21.4	59	49	21
2014-06-07	16:45:21	21.6	21.4	59	49	17
2014-06-07	16:50:25	21.6	21.5	61	48	14
2014-06-07	16:55:22	21.7	21.5	63	48	3
2014-06-07	17:00:19	21.7	21.6	60	48	3
2014-06-07	17:05:26	21.7	21.6	60	48	3
2014-06-07	17:10:23	21.8	21.6	62	48	3
2014-06-07	17:15:26	21.8	21.7	59	48	3
2014-06-07	17:20:20	21.8	21.7	59	48	3
2014-06-07	17:25:23	21.9	21.7	61	48	3
2014-06-07	17:30:21	21.9	21.7	58	48	3
2014-06-07	17:35:23	21.9	21.8	59	48	3
2014-06-07	17:40:20	21.9	21.8	60	48	3
2014-06-07	17:45:23	21.9	21.8	59	48	3
2014-06-07	17:50:20	21.9	21.8	59	48	3
2014-06-07	17:55:23	21.9	21.8	58	48	3
2014-06-07	18:00:19	21.9	21.8	58	48	3
2014-06-07	18:05:20	21.9	21.8	59	48	3
2014-06-07	18:10:18	21.9	21.8	61	48	3
2014-06-07	18:15:18	21.9	21.8	59	48	3
2014-06-07	18:20:19	21.9	21.8	59	48	3
2014-06-07	18:25:17	21.9	21.8	59	48	3
2014-06-07	18:30:19	21.9	21.7	59	48	3
2014-06-07	18:35:18	21.9	21.7	57	48	3
2014-06-07	18:40:24	21.8	21.7	62	48	3
2014-06-07	18:45:25	21.8	21.7	60	48	3
2014-06-07	18:50:21	21.8	21.6	59	48	3
2014-06-07	18:55:10	21.7	21.6	61	48	3
2014-06-07	19:00:10	21.7	21.6	58	48	3
2014-06-07	19:05:09	21.7	21.5	59	48	3
2014-06-07	19:10:13	21.6	21.5	59	48	3
2014-06-07	19:15:13	21.6	21.4	61	49	3
2014-06-07	19:20:07	21.5	21.4	58	49	3
2014-06-07	19:25:05	21.5	21.4	60	49	3
2014-06-07	19:30:06	21.4	21.3	59	49	3
2014-06-07	19:35:07	21.4	21.2	59	49	3
2014-06-07	19:40:04	21.3	21.2	60	49	3
2014-06-07	19:45:06	21.3	21.1	59	49	3
2014-06-07	19:50:06	21.2	21.1	59	50	3
2014-06-07	19:55:07	21.1	21	57	50	3
2014-06-07	20:00:06	21.1	20.9	61	50	3
2014-06-07	20:05:05	21	20.9	59	50	3
2014-06-07	20:10:04	20.9	20.8	59	50	3
2014-06-07	20:15:07	20.8	20.7	58	51	3
2014-06-07	20:20:05	20.8	20.6	57	51	3
2014-06-07	20:25:05	20.7	20.5	59	51	3
2014-06-07	20:30:08	20.6	20.5	61	51	3
2014-06-07	20:35:08	20.5	20.4	60	52	3
2014-06-07	20:40:04	20.4	20.3	61	52	3
2014-06-07	20:45:04	20.3	20.2	57	52	3
2014-06-07	20:50:05	20.2	20.1	59	52	3
2014-06-07	20:55:08	20.1	20	59	53	3
2014-06-07	21:00:07	20	19.9	58	53	3
2014-06-07	21:05:05	19.9	19.8	62	53	3
2014-06-07	21:10:05	19.8	19.7	59	54	3
2014-06-07	21:15:06	19.7	19.6	60	54	3
2014-06-07	21:20:04	19.6	19.5	58	54	3
2014-06-07	21:25:04	19.5	19.4	57	54	3
2014-06-07	21:30:05	19.4	19.2	62	55	3
2014-06-07	21:35:05	19.3	19.1	57	55	3
2014-06-07	21:40:07	19.2	19	59	56	3
2014-06-07	21:45:07	19	18.9	58	56	3
2014-06-07	21:50:05	18.9	18.8	58	56	3
2014-06-07	21:55:07	18.8	18.7	59	57	3
2014-06-07	22:00:05	18.7	18.5	60	57	3
2014-06-07	22:05:05	18.6	18.4	61	57	3
2014-06-07	22:10:05	18.4	18.3	60	58	3
2014-06-07	22:15:06	18.3	18.2	59	58	3
2014-06-07	22:20:05	18.2	18	59	59	3
2014-06-07	22:25:05	18	17.9	62	59	3
2014-06-07	22:30:05	17.9	17.8	60	59	3
2014-06-07	22:35:05	17.8	17.6	65	60	3
2014-06-07	22:40:06	17.6	17.5	62	60	3
2014-06-07	22:45:05	17.5	17.4	62	61	3
2014-06-07	22:50:05	17.4	17.2	67	61	3
2014-06-07	22:55:05	17.2	17.1	64	62	3
2014-06-07	23:00:08	17.1	17	66	62	3
2014-06-07	23:05:04	17	16.8	67	63	3
2014-06-07	23:10:05	16.8	16.7	66	63	3
2014-06-07	23:15:05	16.7	16.6	65	64	3
2014-06-07	23:20:07	16.5	16.4	65	64	3
2014-06-07	23:25:07	16.4	16.3	69	65	3
2014-06-07	23:30:04	16.3	16.1	67	65	3
2014-06-07	23:35:05	16.1	16	68	66	3
2014-06-07	23:40:08	16	15.8	72	66	3
2014-06-07	23:45:06	15.8	15.7	68	67	3
2014-06-07	23:50:05	15.7	15.6	73	67	3
2014-06-07	23:55:05	15.6	15.4	71	68	3
2014-06-08	00:00:06	15.3	15.1	71	69	3
2014-06-08	00:05:05	15.1	15	75	69	3
2014-06-08	00:10:06	15	14.9	72	70	3
2014-06-08	00:15:06	14.8	14.7	70	70	3
2014-06-08	00:20:09	14.7	14.6	76	71	3
2014-06-08	00:25:08	14.6	14.4	74	71	3
2014-06-08	00:30:04	14.4	14.3	75	72	3
2014-06-08	00:35:06	14.3	14.1	73	72	3
2014-06-08	00:40:06	14.1	14	76	73	3
2014-06-08	00:45:08	14	13.9	73	74	3
2014-06-08	00:50:06	13.9	13.7	78	74	3
2014-06-08	00:55:05	13.7	13.6	75	75	3
2014-06-08	01:00:05	13.6	13.5	77	75	3
2014-06-08	01:05:07	13.4	13.3	75	75	3
2014-06-08	01:10:05	13.3	13.2	77	75	3
2014-06-08	01:15:04	13.2	13	71	75	3
2014-06-08	01:20:05	13	12.9	77	75	3
2014-06-08	01:25:06	12.9	12.8	75	75	3
2014-06-08	01:30:08	12.8	12.6	74	75	3
2014-06-08	01:35:06	12.6	12.5	72	75	3
2014-06-08	01:40:05	12.5	12.4	75	75	3
2014-06-08	01:45:08	12.4	12.3	74	75	3
2014-06-08	01:50:07	12.3	12.1	72	75	3
2014-06-08	01:55:06	12.1	12	76	75	3
2014-06-08	02:00:05	12	11.9	77	75	3
2014-06-08	02:05:07	11.9	11.8	74	75	3
2014-06-08	02:10:06	11.8	11.6	73	75	3
2014-06-08	02:15:05	11.6	11.5	75	75	3
2014-06-08	02:20:05	11.5	11.4	74	75	3
2014-06-08	02:25:07	11.4	11.3	79	75	3
2014-06-08	02:30:07	11.3	11.2	75	75	3
2014-06-08	02:35:05	11.2	11.1	73	75	3
2014-06-08	02:40:07	11.1	11	73	75	3
2014-06-08	02:45:06	11	10.8	74	75	3
2014-06-08	02:50:07	10.9	10.7	71	75	3
2014-06-08	02:55:07	10.8	10.6	74	75	3
2014-06-08	03:00:05	10.7	10.5	75	75	3
2014-06-08	03:05:06	10.6	10.4	76	75	3
2014-06-08	03:10:06	10.5	10.3	75	75	3
2014-06-08	03:15:05	10.4	10.2	74	75	3
2014-06-08	03:20:05	10.3	10.2	76	75	3
2014-06-08	03:25:05	10.2	10.1	72	75	3
2014-06-08	03:30:06	10.1	10	75	75	3
2014-06-08	03:35:07	10	9.9	74	75	3
2014-06-08	03:40:06	9.9	9.8	74	75	3
2014-06-08	03:45:06	9.8	9.7	76	75	3
2014-06-08	03:50:09	9.8	9.6	73	75	3
2014-06-08	03:55:06	9.7	9.6	76	75	3
2014-06-08	04:00:05	9.6	9.5	74	75	3
2014-06-08	04:05:05	9.6	9.4	76	75	3
2014-06-08	04:10:10	9.5	9.4	72	75	3
2014-06-08	04:15:09	9.4	9.3	78	75	3
2014-06-08	04:20:05	9.4	9.2	76	75	3
2014-06-08	04:25:06	9.3	9.2	75	75	3
2014-06-08	04:30:08	9.2	9.1	73	75	3
2014-06-08	04:35:06	9.2	9.1	74	75	3
2014-06-08	04:40:06	9.1	9	72	75	3
2014-06-08	04:45:05	9.1	9	74	75	3
2014-06-08	04:50:05	9	8.9	71	75	3
2014-06-08	04:55:07	9	8.9	77	75	3
2014-06-08	05:00:05	9	8.8	76	75	3
2014-06-08	05:05:07	8.9	8.8	76	75	3
2014-06-08	05:10:10	8.9	8.8	75	75	3
2014-06-08	05:15:12	8.9	8.8	77	75	3
2014-06-08	05:20:12	8.8	8.7	75	75	3
2014-06-08	05:25:09	8.8	8.7	72	75	3
2014-06-08	05:30:10	8.8	8.7	76	75	3
2014-06-08	05:35:14	8.8	8.7	76	75	3
2014-06-08	05:40:10	8.8	8.7	74	75	3
2014-06-08	05:45:09	8.8	8.6	72	75	3
2014-06-08	05:50:12	8.8	8.6	75	75	3
2014-06-08	05:55:12	8.7	8.6	76	75	3
2014-06-08	06:00:11	8.7	8.6	78	75	28
2014-06-08	06:05:08	8.7	8.6	70	75	3
2014-06-08	06:10:12	8.8	8.6	75	75	3
2014-06-08	06:15:08	8.8	8.6	73	75	3
2014-06-08	06:20:09	8.8	8.7	70	75	3
2014-06-08	06:25:10	8.8	8.7	75	75	3
2014-06-08	06:30:12	8.8	8.7	72	75	3
2014-06-08	06:35:10	8.8	8.7	73	75	3
2014-06-08	06:40:10	8.8	8.7	71	75	3
2014-06-08	06:45:09	8.9	8.8	75	75	3
2014-06-08	06:50:09	8.9	8.8	71	75	3
2014-06-08	06:55:10	8.9	8.8	78	75	3
2014-06-08	07:00:11	9	8.8	76	75	28
2014-06-08	07:05:10	9	8.9	79	75	3
2014-06-08	07:10:10	9	8.9	75	75	3
2014-06-08	07:15:10	9.1	9	77	75	3
2014-06-08	07:20:11	9.1	9	72	75	3
2014-06-08	07:25:09	9.2	9.1	79	75	3
2014-06-08	07:30:10	9.2	9.1	75	75	14
2014-06-08	07:35:08	9.3	9.2	78	75	17
2014-06-08	07:40:14	9.4	9.2	76	75	17
2014-06-08	07:45:12	9.4	9.3	79	75	24
2014-06-08	07:50:07	9.5	9.4	74	75	31
2014-06-08	07:55:10	9.5	9.4	75	75	49
2014-06-08	08:00:10	9.6	9.5	78	75	112
2014-06-08	08:05:10	9.7	9.6	73	75	63
2014-06-08	08:10:09	9.8	9.6	76	75	66
2014-06-08	08:15:08	9.8	9.7	77	75	70
2014-06-08	08:20:12	9.9	9.8	75	75	77
2014-06-08	08:25:08	10	9.9	75	75	84
2014-06-08	08:30:10	10.1	10	79	75	91
2014-06-08	08:35:12	10.2	10.1	75	75	94
2014-06-08	08:40:09	10.3	10.1	74	75	105
2014-06-08	08:45:12	10.4	10.2	74	75	108
2014-06-08	08:50:12	10.5	10.3	72	75	115
2014-06-08	08:55:08	10.6	10.4	72	75	126
2014-06-08	09:00:08	10.7	10.5	72	75	192
2014-06-08	09:05:13	10.8	10.6	76	75	136
2014-06-08	09:10:09	10.9	10.7	77	75	136
2014-06-08	09:15:10	11	10.8	73	75	143
2014-06-08	09:20:09	11.1	10.9	71	75	150
2014-06-08	09:25:09	11.2	11.1	77	75	154
2014-06-08	09:30:07	11.3	11.2	78	75	157
2014-06-08	09:35:10	11.4	11.3	76	75	171
2014-06-08	09:40:10	11.5	11.4	77	75	178
2014-06-08	09:45:12	11.6	11.5	76	75	182
2014-06-08	09:50:09	11.8	11.6	78	75	185
2014-06-08	09:55:09	11.9	11.8	73	75	196
2014-06-08	10:00:11	12	11.9	76	75	241
2014-06-08	10:05:09	12.1	12	75	75	203
2014-06-08	10:10:09	12.3	12.1	78	75	206
2014-06-08	10:15:11	12.4	12.3	77	75	210
2014-06-08	10:20:20	12.5	12.4	75	75	217
2014-06-08	10:25:10	12.6	12.5	76	75	220
2014-06-08	10:30:09	12.8	12.6	75	75	220
2014-06-08	10:35:10	12.9	12.8	76	75	224
2014-06-08	10:40:13	13	12.9	74	75	231
2014-06-08	10:45:08	13.2	13	74	75	234
2014-06-08	10:50:10	13.3	13.2	76	75	234
2014-06-08	10:55:09	13.4	13.3	70	75	241
2014-06-08	11:00:09	13.6	13.4	70	75	259
2014-06-08	11:05:14	13.7	13.6	67	75	248
2014-06-08	11:10:09	13.9	13.7	69	74	248
2014-06-08	11:15:09	14	13.9	66	74	248
2014-06-08	11:20:06	14.1	14	70	73	248
2014-06-08	11:25:09	14.3	14.1	69	73	252
2014-06-08	11:30:12	14.4	14.3	68	72	255
2014-06-08	11:35:09	14.6	14.4	66	71	255
2014-06-08	11:40:11	14.7	14.6	66	71	255
2014-06-08	11:45:07	14.8	14.7	66	70	259
2014-06-08	11:50:10	15	14.8	67	70	259
2014-06-08	11:55:11	15.1	15	66	69	259
2014-06-08	12:00:06	15.3	15.1	67	69	259
2014-06-08	12:05:09	15.4	15.3	66	68	262
2014-06-08	12:10:11	15.5	15.4	65	67	262
2014-06-08	12:15:07	15.7	15.6	69	67	262
2014-06-08	12:20:09	15.8	15.7	68	66	262
2014-06-08	12:25:11	16	15.8	65	66	262
2014-06-08	12:30:08	16.1	16	68	65	213
2014-06-08	12:35:10	16.3	16.1	66	65	259
2014-06-08	12:40:10	16.4	16.3	68	64	259
2014-06-08	12:45:10	16.5	16.4	66	64	259
2014-06-08	12:50:09	16.7	16.5	67	63	255
2014-06-08	12:55:10	16.8	16.7	68	63	252
2014-06-08	13:00:11	17	16.8	68	62	252
2014-06-08	13:05:12	17.1	17	70	62	248
2014-06-08	13:10:11	17.2	17.1	68	61	248
2014-06-08	13:15:08	17.4	17.2	66	61	126
2014-06-08	13:20:12	17.5	17.4	69	60	238
2014-06-08	13:25:09	17.6	17.5	69	60	238
2014-06-08	13:30:09	17.8	17.6	67	60	238
2014-06-08	13:35:11	17.9	17.8	66	59	234
2014-06-08	13:40:12	18	17.9	69	59	231
2014-06-08	13:45:08	18.1	18	64	58	227
2014-06-08	13:50:08	18.3	18.1	66	58	224
2014-06-08	13:55:10	18.4	18.3	71	57	220
2014-06-08	14:00:16	18.5	18.4	68	57	98
2014-06-08	14:05:09	18.6	18.5	65	57	206
2014-06-08	14:10:10	18.8	18.6	66	56	206
2014-06-08	14:15:09	18.9	18.7	68	56	199
2014-06-08	14:20:13	19	18.9	67	56	196
2014-06-08	14:25:08	19.1	19	71	55	192
2014-06-08	14:30:10	19.2	19.1	65	55	42
2014-06-08	14:35:07	19.3	19.2	67	55	178
2014-06-08	14:40:09	19.5	19.3	68	54	175
2014-06-08	14:45:09	19.6	19.4	68	54	164
2014-06-08	14:50:10	19.7	19.5	68	54	157
2014-06-08	14:55:11	19.8	19.6	68	53	154
2014-06-08	15:00:11	19.9	19.7	70	53	147
2014-06-08	15:05:09	20	19.8	68	53	140
2014-06-08	15:10:07	20.1	19.9	65	52	136
2014-06-08	15:15:09	20.2	20	69	52	129
2014-06-08	15:20:08	20.3	20.1	66	52	28
2014-06-08	15:25:07	20.4	20.2	66	52	115
2014-06-08	15:30:10	20.4	20.3	66	51	112
2014-06-08	15:35:14	20.5	20.4	65	51	105
2014-06-08	15:40:15	20.6	20.5	68	51	98
2014-06-08	15:45:09	20.7	20.5	67	51	91
2014-06-08	15:50:09	20.8	20.6	62	50	87
2014-06-08	15:55:09	20.8	20.7	70	50	0
2014-06-08	16:00:15	20.9	20.8	67	50	70
2014-06-08	16:05:11	21	20.8	71	50	66
2014-06-08	16:10:08	21.1	20.9	70	50	59
2014-06-08	16:15:07	21.1	21	72	50	56
2014-06-08	16:20:12	21.2	21	71	49	49
2014-06-08	16:25:08	21.2	21.1	69	49	35
2014-06-08	16:30:10	21.3	21.2	65	49	28
2014-06-08	16:35:11	21.3	21.2	69	49	21
2014-06-08	16:40:11	21.4	21.3	68	49	17
2014-06-08	16:45:12	21.4	21.3	68	49	14
2014-06-08	16:50:10	21.5	21.3	67	49	3
2014-06-08	16:55:10	21.5	21.4	67	48	3
2014-06-08	17:00:10	21.6	21.4	67	48	3
2014-06-08	17:05:06	21.6	21.5	66	48	3
2014-06-08	17:10:09	21.6	21.5	66	48	3
2014-06-08	17:15:12	21.7	21.5	67	48	3
2014-06-08	17:20:12	21.7	21.5	67	48	3
2014-06-08	17:25:09	21.7	21.6	67	48	3
2014-06-08	17:30:10	21.7	21.6	67	48	3
2014-06-08	17:35:10	21.8	21.6	67	48	3
2014-06-08	17:40:07	21.8	21.6	67	48	3
2014-06-08	17:45:11	21.8	21.6	67	48	3
2014-06-08	17:50:12	21.8	21.6	67	48	3
2014-06-08	17:55:05	21.8	21.6	67	48	7
2014-06-08	18:00:09	21.8	21.7	67	48	3
2014-06-08	18:05:09	21.8	21.6	67	48	3
2014-06-08	18:10:14	21.8	21.6	68	48	3
2014-06-08	18:15:10	21.8	21.6	67	48	3
2014-06-08	18:20:09	21.8	21.6	67	48	3
2014-06-08	18:25:10	21.8	21.6	67	48	3
2014-06-08	18:30:09	21.7	21.6	68	48	3
2014-06-08	18:35:10	21.7	21.6	67	48	3
2014-06-08	18:40:10	21.7	21.6	67	48	3
2014-06-08	18:45:06	21.7	21.5	68	48	3
2014-06-08	18:50:09	21.6	21.5	67	48	3
2014-06-08	18:55:07	21.6	21.5	66	48	3
2014-06-08	19:00:07	21.6	21.4	69	48	3
2014-06-08	19:05:09	21.5	21.4	68	48	3
2014-06-08	19:10:09	21.5	21.4	67	48	3
2014-06-08	19:15:08	21.4	21.3	66	49	3
2014-06-08	19:20:06	21.4	21.3	67	49	3
2014-06-08	19:25:07	21.4	21.2	68	49	3
2014-06-08	19:30:09	21.3	21.2	70	49	3
2014-06-08	19:35:10	21.2	21.1	72	49	3
2014-06-08	19:40:09	21.2	21	64	49	3
2014-06-08	19:45:09	21.1	21	68	49	3
2014-06-08	19:50:10	21.1	20.9	65	50	3
2014-06-08	19:55:05	21	20.9	68	50	3
2014-06-08	20:00:07	20.9	20.8	67	50	3
2014-06-08	20:05:07	20.9	20.7	69	50	3
2014-06-08	20:10:10	20.8	20.6	66	50	3
2014-06-08	20:15:11	20.7	20.6	68	51	3
2014-06-08	20:20:07	20.6	20.5	67	51	3
2014-06-08	20:25:08	20.5	20.4	67	51	3
2014-06-08	20:30:08	20.5	20.3	68	51	3
2014-06-08	20:35:09	20.4	20.2	70	52	3
2014-06-08	20:40:09	20.3	20.1	68	52	3
2014-06-08	20:45:10	20.2	20	64	52	3
2014-06-08	20:50:06	20.1	19.9	70	52	3
2014-06-08	20:55:08	20	19.8	66	53	3
2014-06-08	21:00:07	19.9	19.8	64	53	3
2014-06-08	21:05:08	19.8	19.6	62	53	3
2014-06-08	21:10:06	19.7	19.5	68	54	3
2014-06-08	21:15:12	19.6	19.4	68	54	3
2014-06-08	21:20:11	19.5	19.3	67	54	3
2014-06-08	21:25:09	19.4	19.2	67	54	3
2014-06-08	21:30:07	19.2	19.1	68	55	3
2014-06-08	21:35:10	19.1	19	67	55	3
2014-06-08	21:40:08	19	18.9	66	56	3
2014-06-08	21:45:06	18.9	18.8	70	56	3
2014-06-08	21:50:06	18.8	18.6	70	56	3
2014-06-08	21:55:06	18.7	18.5	66	57	3
2014-06-08	22:00:07	18.5	18.4	66	57	3
2014-06-08	22:05:06	18.4	18.3	64	57	3
2014-06-08	22:10:06	18.3	18.2	68	58	3
2014-06-08	22:15:08	18.2	18	68	58	3
2014-06-08	22:20:08	18	17.9	65	59	3
[truncated: 16,408 more rows]

## Sheet: Supp. 8C
Supplemental 8C: Early Autumn Coastal Log
BVZ39Coastal
Date	Time	Temp	SetTemp	RH	SetRH	PAR
2015-03-19	00:03:57	19.9	19.7	75	75	1
2015-03-19	00:08:58	19.7	19.6	73	75	1
2015-03-19	00:13:59	19.5	19.5	77	75	1
2015-03-19	00:18:58	19.4	19.4	76	75	1
2015-03-19	00:24:02	19.4	19.3	75	75	1
2015-03-19	00:28:58	19.3	19.2	77	75	1
2015-03-19	00:33:58	19.2	19.1	77	75	1
2015-03-19	00:38:57	19	19	77	75	1
2015-03-19	00:43:59	18.9	18.9	74	75	1
2015-03-19	00:48:58	18.9	18.8	76	75	1
2015-03-19	00:53:58	18.9	18.7	72	75	1
2015-03-19	00:58:58	18.6	18.6	76	75	1
2015-03-19	01:03:59	18.6	18.5	73	75	1
2015-03-19	01:09:00	18.6	18.4	75	75	1
2015-03-19	01:13:58	18.3	18.3	71	75	1
2015-03-19	01:18:59	18.4	18.2	73	75	1
2015-03-19	01:23:57	18.1	18.1	75	75	1
2015-03-19	01:29:00	18.1	18	75	75	1
2015-03-19	01:34:00	17.9	17.9	74	75	1
2015-03-19	01:38:58	17.9	17.8	75	75	1
2015-03-19	01:43:58	17.7	17.7	75	75	1
2015-03-19	01:48:58	17.7	17.6	75	75	1
2015-03-19	01:53:59	17.5	17.5	72	75	1
2015-03-19	01:58:58	17.4	17.4	75	75	1
2015-03-19	02:03:57	17.3	17.3	76	75	1
2015-03-19	02:09:00	17.3	17.2	73	75	1
2015-03-19	02:14:01	17.1	17.1	78	75	1
2015-03-19	02:18:58	17.1	17.1	74	75	1
2015-03-19	02:23:57	17	17	78	75	1
2015-03-19	02:28:57	17	16.9	74	75	1
2015-03-19	02:33:59	17	16.8	76	75	1
2015-03-19	02:38:58	16.7	16.7	77	75	1
2015-03-19	02:44:00	16.7	16.6	77	75	1
2015-03-19	02:48:58	16.5	16.6	76	75	1
2015-03-19	02:53:56	16.6	16.5	75	75	1
2015-03-19	02:59:01	16.5	16.4	75	75	1
2015-03-19	03:03:59	16.4	16.3	74	75	1
2015-03-19	03:08:57	16.2	16.3	77	75	1
2015-03-19	03:13:59	16.3	16.2	74	75	1
2015-03-19	03:19:00	16.1	16.1	75	75	1
2015-03-19	03:23:58	16.2	16.1	75	75	1
2015-03-19	03:28:58	16.2	16	75	75	1
2015-03-19	03:33:58	16	15.9	70	75	1
2015-03-19	03:39:00	15.8	15.9	76	75	1
2015-03-19	03:43:59	15.9	15.8	72	75	1
2015-03-19	03:48:57	15.8	15.7	75	75	1
2015-03-19	03:53:57	15.6	15.7	73	75	1
2015-03-19	03:58:58	15.6	15.6	76	75	1
2015-03-19	04:03:59	15.6	15.6	76	75	1
2015-03-19	04:08:58	15.6	15.5	76	75	1
2015-03-19	04:13:58	15.4	15.5	76	75	1
2015-03-19	04:18:57	15.5	15.4	78	75	1
2015-03-19	04:23:58	15.4	15.4	72	75	1
2015-03-19	04:28:58	15.4	15.3	76	75	1
2015-03-19	04:34:00	15.3	15.3	76	75	1
2015-03-19	04:39:00	15.3	15.3	76	75	1
2015-03-19	04:43:58	15.2	15.2	76	75	1
2015-03-19	04:48:57	15.2	15.2	77	75	1
2015-03-19	04:53:59	15.2	15.2	73	75	1
2015-03-19	04:58:58	15.2	15.1	77	75	1
2015-03-19	05:03:58	15	15.1	75	75	1
2015-03-19	05:08:58	15.2	15.1	74	75	1
2015-03-19	05:13:59	15	15	76	75	1
2015-03-19	05:18:57	15	15	75	75	1
2015-03-19	05:24:01	15	15	75	75	1
2015-03-19	05:29:00	15	15	73	75	1
2015-03-19	05:33:57	15.1	15	73	75	1
2015-03-19	05:38:59	14.9	15	70	75	1
2015-03-19	05:44:00	15	14.9	74	75	1
2015-03-19	05:48:58	14.8	14.9	72	75	1
2015-03-19	05:54:00	14.9	14.9	77	75	1
2015-03-19	05:58:57	15	14.9	72	75	1
2015-03-19	06:04:00	14.8	14.9	77	75	1
2015-03-19	06:09:01	14.9	14.9	77	75	1
2015-03-19	06:13:58	14.9	14.9	77	75	1
2015-03-19	06:19:00	14.9	14.9	76	75	1
2015-03-19	06:23:58	14.9	14.9	75	75	1
2015-03-19	06:28:57	14.9	15	79	75	1
2015-03-19	06:33:58	15.1	15	76	75	1
2015-03-19	06:38:59	15	15	73	75	1
2015-03-19	06:43:59	14.9	15	78	75	1
2015-03-19	06:48:58	15	15	70	75	1
2015-03-19	06:53:58	15	15	72	75	1
2015-03-19	06:58:57	15	15.1	77	75	1
2015-03-19	07:04:00	15.1	15.1	75	75	8
2015-03-19	07:09:00	15.1	15.1	73	75	8
2015-03-19	07:13:58	15.1	15.2	75	75	10
2015-03-19	07:19:00	15.2	15.2	73	75	16
2015-03-19	07:23:57	15.3	15.2	70	75	18
2015-03-19	07:28:58	15.1	15.3	75	75	24
2015-03-19	07:33:58	15.4	15.3	76	75	30
2015-03-19	07:38:58	15.3	15.3	75	75	34
2015-03-19	07:43:59	15.2	15.4	76	75	36
2015-03-19	07:49:00	15.5	15.4	70	75	40
2015-03-19	07:53:59	15.4	15.5	76	75	44
2015-03-19	07:58:57	15.6	15.5	73	75	48
2015-03-19	08:03:58	15.5	15.6	73	75	50
2015-03-19	08:08:58	15.7	15.6	77	75	54
2015-03-19	08:14:01	15.6	15.7	74	75	58
2015-03-19	08:18:59	15.7	15.7	76	75	61
2015-03-19	08:23:58	15.7	15.8	76	75	64
2015-03-19	08:28:59	15.8	15.9	75	75	68
2015-03-19	08:33:58	15.9	15.9	76	75	72
2015-03-19	08:38:59	15.9	16	76	75	74
2015-03-19	08:43:59	16	16	79	75	78
2015-03-19	08:49:00	16	16.1	75	75	81
2015-03-19	08:54:03	16.1	16.2	75	75	84
2015-03-19	08:58:57	16.2	16.3	75	75	88
2015-03-19	09:03:59	16.4	16.3	74	75	90
2015-03-19	09:08:59	16.2	16.4	73	75	94
2015-03-19	09:13:58	16.3	16.5	74	75	96
2015-03-19	09:18:58	16.6	16.6	72	75	101
2015-03-19	09:23:59	16.6	16.6	73	75	106
2015-03-19	09:28:57	16.6	16.7	73	75	110
2015-03-19	09:33:57	16.7	16.8	75	75	112
2015-03-19	09:38:59	16.8	16.9	69	75	114
2015-03-19	09:43:58	16.9	17	73	75	116
2015-03-19	09:48:59	17.1	17.1	72	75	120
2015-03-19	09:53:59	17.1	17.1	75	75	121
2015-03-19	09:58:58	17.1	17.2	73	75	124
2015-03-19	10:03:58	17.2	17.3	72	75	128
2015-03-19	10:08:58	17.4	17.4	73	75	130
2015-03-19	10:13:58	17.3	17.5	75	75	132
2015-03-19	10:18:59	17.6	17.6	78	75	134
2015-03-19	10:23:59	17.7	17.7	77	75	136
2015-03-19	10:28:59	17.8	17.8	72	75	138
2015-03-19	10:33:59	17.9	17.9	75	75	140
2015-03-19	10:38:58	17.8	18	77	75	141
2015-03-19	10:43:57	18	18.1	80	75	144
2015-03-19	10:48:58	18.1	18.2	74	75	144
2015-03-19	10:53:58	18.1	18.3	75	75	146
2015-03-19	10:58:58	18.4	18.4	74	75	148
2015-03-19	11:03:59	18.3	18.5	77	75	150
2015-03-19	11:08:59	18.4	18.6	77	75	150
2015-03-19	11:13:59	18.6	18.7	72	75	152
2015-03-19	11:18:59	18.7	18.8	77	75	152
2015-03-19	11:23:57	18.6	18.9	75	75	154
2015-03-19	11:28:58	18.9	19	73	75	154
2015-03-19	11:33:58	18.8	19.1	72	75	156
2015-03-19	11:38:59	19	19.2	74	75	156
2015-03-19	11:44:00	19.2	19.3	72	75	156
2015-03-19	11:49:00	19.2	19.4	76	75	156
2015-03-19	11:53:59	19.4	19.5	69	75	158
2015-03-19	11:58:58	19.5	19.6	72	75	158
2015-03-19	12:03:59	19.5	19.7	74	75	158
2015-03-19	12:08:59	19.6	19.8	77	75	158
2015-03-19	12:13:59	19.8	19.9	67	75	158
2015-03-19	12:18:59	19.8	20	73	75	158
2015-03-19	12:24:00	19.9	20.1	78	75	158
2015-03-19	12:28:58	20.1	20.2	76	74	158
2015-03-19	12:34:01	20.6	20.3	67	74	158
2015-03-19	12:38:58	20.2	20.4	77	74	158
2015-03-19	12:43:58	20.3	20.5	76	73	158
2015-03-19	12:49:00	20.6	20.7	75	73	156
2015-03-19	12:53:59	20.8	20.8	70	72	156
2015-03-19	12:58:59	20.7	20.9	75	72	154
2015-03-19	13:04:00	21.1	21	74	72	154
2015-03-19	13:08:59	20.8	21.1	70	71	152
2015-03-19	13:13:57	21.3	21.2	71	71	152
2015-03-19	13:18:58	21.1	21.3	67	70	150
2015-03-19	13:24:00	21.2	21.4	68	70	146
2015-03-19	13:28:58	21.3	21.5	70	70	146
2015-03-19	13:33:59	21.9	21.5	73	69	146
2015-03-19	13:39:01	21.3	21.6	70	69	144
2015-03-19	13:43:59	21.5	21.7	72	69	141
2015-03-19	13:48:59	21.7	21.8	70	68	140
2015-03-19	13:53:59	22	21.9	66	68	138
2015-03-19	13:58:59	22.2	22	59	67	120
2015-03-19	14:03:58	21.9	22.1	64	67	126
2015-03-19	14:08:58	22.1	22.2	60	67	116
2015-03-19	14:13:59	22.2	22.3	61	67	116
2015-03-19	14:18:59	22.3	22.4	61	66	112
2015-03-19	14:23:59	22.4	22.5	62	66	114
2015-03-19	14:28:57	22.5	22.5	63	66	112
2015-03-19	14:33:59	22.4	22.6	62	65	104
2015-03-19	14:38:59	22.6	22.7	67	65	101
2015-03-19	14:43:58	22.8	22.8	70	65	108
2015-03-19	14:48:59	22.8	22.9	71	64	104
2015-03-19	14:54:00	22.9	23	59	64	96
2015-03-19	14:58:58	22.9	23	59	64	96
2015-03-19	15:03:58	22.9	23.1	62	64	70
2015-03-19	15:08:58	23.1	23.2	59	63	78
2015-03-19	15:13:58	23.2	23.2	59	63	84
2015-03-19	15:18:59	23.2	23.3	60	63	81
2015-03-19	15:23:59	23.3	23.4	54	63	76
2015-03-19	15:28:57	23.4	23.5	55	62	76
2015-03-19	15:34:00	23.6	23.5	56	62	68
2015-03-19	15:38:58	23.5	23.6	57	62	70
2015-03-19	15:43:58	23.6	23.6	55	62	64
2015-03-19	15:48:59	23.7	23.7	54	62	61
2015-03-19	15:53:58	23.7	23.8	56	61	58
2015-03-19	15:58:58	23.8	23.8	64	61	58
2015-03-19	16:03:59	24	23.9	80	61	56
2015-03-19	16:08:59	23.9	23.9	81	61	54
2015-03-19	16:13:57	23.9	24	81	61	50
2015-03-19	16:19:00	24	24	80	61	46
2015-03-19	16:23:57	24.1	24.1	78	60	41
2015-03-19	16:28:59	24.2	24.1	76	60	40
2015-03-19	16:33:57	24.2	24.1	74	60	38
2015-03-19	16:38:58	24.2	24.2	72	60	32
2015-03-19	16:43:58	24.3	24.2	69	60	30
2015-03-19	16:48:59	24.2	24.3	68	60	26
2015-03-19	16:53:59	24.4	24.3	65	60	20
2015-03-19	16:58:58	24.3	24.3	64	60	16
2015-03-19	17:03:59	24.3	24.3	62	60	12
2015-03-19	17:08:58	24.4	24.4	61	59	10
2015-03-19	17:13:58	24.4	24.4	61	59	8
2015-03-19	17:18:59	24.4	24.4	60	59	8
2015-03-19	17:23:58	24.4	24.4	60	59	1
2015-03-19	17:29:00	24.4	24.5	60	59	1
2015-03-19	17:34:00	24.5	24.5	59	59	1
2015-03-19	17:38:59	24.5	24.5	59	59	1
2015-03-19	17:43:59	24.5	24.5	57	59	1
2015-03-19	17:48:57	24.6	24.5	57	59	1
2015-03-19	17:53:58	24.5	24.5	58	59	1
2015-03-19	17:58:59	24.6	24.5	58	59	1
2015-03-19	18:04:04	24.6	24.5	59	59	1
2015-03-19	18:08:58	24.4	24.5	59	59	1
2015-03-19	18:14:00	24.5	24.5	57	59	1
2015-03-19	18:18:59	24.6	24.5	58	59	1
2015-03-19	18:23:59	24.5	24.5	56	59	1
2015-03-19	18:28:57	24.5	24.5	59	59	1
2015-03-19	18:33:58	24.6	24.5	58	59	1
2015-03-19	18:38:58	24.4	24.5	59	59	1
2015-03-19	18:43:57	24.5	24.4	59	59	1
2015-03-19	18:48:59	24.4	24.4	56	59	1
2015-03-19	18:53:58	24.4	24.4	58	59	1
2015-03-19	18:58:57	24.4	24.4	58	59	1
2015-03-19	19:03:57	24.5	24.4	57	60	1
2015-03-19	19:08:59	24.3	24.3	58	60	1
2015-03-19	19:13:58	24.4	24.3	56	60	1
2015-03-19	19:18:58	24.3	24.3	59	60	1
2015-03-19	19:23:58	24.2	24.2	60	60	1
2015-03-19	19:28:58	24.2	24.2	59	60	1
2015-03-19	19:33:58	24.2	24.1	60	60	1
2015-03-19	19:39:00	24.1	24.1	59	60	1
2015-03-19	19:43:58	24.1	24.1	60	60	1
2015-03-19	19:48:58	24.1	24	60	61	1
2015-03-19	19:53:59	23.9	24	62	61	1
2015-03-19	19:58:59	24.1	23.9	60	61	1
2015-03-19	20:04:03	23.8	23.9	60	61	1
2015-03-19	20:09:01	23.9	23.8	60	61	1
2015-03-19	20:13:59	23.9	23.8	59	61	1
2015-03-19	20:18:57	23.7	23.7	61	62	1
2015-03-19	20:23:59	23.7	23.6	61	62	1
2015-03-19	20:28:59	23.6	23.6	62	62	1
2015-03-19	20:33:57	23.5	23.5	62	62	1
2015-03-19	20:38:59	23.5	23.5	61	62	1
2015-03-19	20:43:57	23.6	23.4	61	63	1
2015-03-19	20:48:58	23.4	23.3	62	63	1
2015-03-19	20:53:58	23.3	23.3	61	63	1
2015-03-19	20:59:00	23.3	23.2	63	63	1
2015-03-19	21:03:58	23.1	23.1	62	64	1
2015-03-19	21:08:59	23.1	23	64	64	1
2015-03-19	21:14:04	22.9	23	64	64	1
2015-03-19	21:18:58	22.9	22.9	64	64	1
2015-03-19	21:23:56	22.8	22.8	64	65	1
2015-03-19	21:29:00	22.8	22.7	63	65	1
2015-03-19	21:33:58	22.7	22.6	63	65	1
2015-03-19	21:38:58	22.6	22.6	64	66	1
2015-03-19	21:43:59	22.6	22.5	65	66	1
2015-03-19	21:49:00	22.5	22.4	65	66	1
2015-03-19	21:53:58	22.4	22.3	65	66	1
2015-03-19	21:58:58	22.2	22.2	66	67	1
2015-03-19	22:03:58	22.2	22.1	66	67	1
2015-03-19	22:08:58	22	22	68	67	1
2015-03-19	22:13:59	22	21.9	67	68	1
2015-03-19	22:19:00	21.8	21.8	68	68	1
2015-03-19	22:23:58	21.7	21.8	68	68	1
2015-03-19	22:28:59	21.8	21.7	67	69	1
2015-03-19	22:34:00	21.7	21.6	69	69	1
2015-03-19	22:38:59	21.6	21.5	68	70	1
2015-03-19	22:43:59	21.5	21.4	69	70	1
2015-03-19	22:48:58	21.3	21.3	71	70	1
2015-03-19	22:53:58	21.3	21.2	69	71	1
2015-03-19	22:58:58	21.2	21.1	70	71	1
2015-03-19	23:03:58	21.1	21	70	71	1
2015-03-19	23:09:00	21	20.9	70	72	1
2015-03-19	23:13:58	20.8	20.8	73	72	1
2015-03-19	23:18:58	20.8	20.7	71	73	1
2015-03-19	23:23:58	20.6	20.6	73	73	1
2015-03-19	23:29:00	20.5	20.5	72	73	1
2015-03-19	23:33:59	20.5	20.4	72	74	1
2015-03-19	23:38:58	20.4	20.3	74	74	1
2015-03-19	23:43:59	20.3	20.1	73	75	1
2015-03-19	23:48:59	20	20	73	75	1
2015-03-19	23:53:58	20	19.9	74	75	1
2015-03-19	23:58:59	19.9	19.8	74	75	1
2015-03-20	00:03:58	19.8	19.7	74	75	1
2015-03-20	00:08:58	19.7	19.5	74	75	1
2015-03-20	00:13:35	19.4	19.4	75	75	1
2015-03-20	00:18:35	19.3	19.3	74	75	1
2015-03-20	00:23:37	19.2	19.2	74	75	1
2015-03-20	00:28:33	19.1	19.1	74	75	1
2015-03-20	00:33:34	19	19	74	75	1
2015-03-20	00:38:34	19	18.9	74	75	1
2015-03-20	00:43:34	18.8	18.8	75	75	1
2015-03-20	00:48:36	18.7	18.7	75	75	1
2015-03-20	00:53:34	18.7	18.6	74	75	1
2015-03-20	00:58:34	18.6	18.5	74	75	1
2015-03-20	01:03:34	18.5	18.4	74	75	1
2015-03-20	01:08:39	18.4	18.3	74	75	1
2015-03-20	01:13:35	18.3	18.2	74	75	1
2015-03-20	01:18:34	18.2	18.1	75	75	1
2015-03-20	01:23:34	18.1	18	75	75	1
2015-03-20	01:28:35	18	17.9	74	75	1
2015-03-20	01:33:35	17.9	17.8	75	75	1
2015-03-20	01:38:35	17.8	17.7	75	75	1
2015-03-20	01:43:34	17.7	17.6	75	75	1
2015-03-20	01:48:34	17.6	17.5	75	75	1
2015-03-20	01:53:34	17.5	17.4	75	75	1
2015-03-20	01:58:34	17.4	17.3	75	75	1
2015-03-20	02:03:35	17.2	17.3	75	75	1
2015-03-20	02:08:35	17.2	17.2	75	75	1
2015-03-20	02:13:36	17.2	17.1	75	75	1
2015-03-20	02:18:34	17.1	17	75	75	1
2015-03-20	02:23:34	17	16.9	76	75	1
2015-03-20	02:28:35	16.8	16.8	76	75	1
2015-03-20	02:33:35	16.8	16.7	76	75	1
2015-03-20	02:38:34	16.6	16.7	77	75	1
2015-03-20	02:43:35	16.7	16.6	76	75	1
2015-03-20	02:48:34	16.6	16.5	76	75	1
2015-03-20	02:53:35	16.5	16.4	76	75	1
2015-03-20	02:58:35	16.4	16.3	77	75	1
2015-03-20	03:03:33	16.2	16.3	77	75	1
2015-03-20	03:08:35	16.3	16.2	77	75	1
2015-03-20	03:13:35	16.2	16.1	77	75	1
2015-03-20	03:18:35	16.1	16	78	75	1
2015-03-20	03:23:34	16	16	78	75	1
2015-03-20	03:28:34	16	15.9	77	75	1
2015-03-20	03:33:35	15.8	15.8	77	75	1
2015-03-20	03:38:35	15.8	15.8	71	75	1
2015-03-20	03:43:35	15.8	15.7	79	75	1
2015-03-20	03:48:36	15.7	15.7	76	75	1
2015-03-20	03:53:41	15.6	15.6	76	75	1
2015-03-20	03:58:34	15.6	15.6	73	75	1
2015-03-20	04:03:35	15.5	15.5	76	75	1
2015-03-20	04:08:34	15.5	15.4	72	75	1
2015-03-20	04:13:34	15.4	15.4	76	75	1
2015-03-20	04:18:40	15.3	15.4	76	75	1
2015-03-20	04:23:34	15.4	15.3	77	75	1
2015-03-20	04:28:34	15.3	15.3	72	75	1
2015-03-20	04:33:35	15.3	15.2	77	75	1
2015-03-20	04:38:34	15.2	15.2	76	75	1
2015-03-20	04:43:35	15.2	15.1	73	75	1
2015-03-20	04:48:35	15.1	15.1	71	75	1
2015-03-20	04:53:34	15	15.1	78	75	1
2015-03-20	04:58:34	15.2	15	72	75	1
2015-03-20	05:03:35	15	15	69	75	1
2015-03-20	05:08:35	14.9	15	78	75	1
2015-03-20	05:13:34	15	15	73	75	1
2015-03-20	05:18:35	15	14.9	75	75	1
2015-03-20	05:23:35	14.9	14.9	76	75	1
2015-03-20	05:28:35	14.9	14.9	76	75	1
2015-03-20	05:33:35	14.9	14.9	72	75	1
2015-03-20	05:38:35	14.9	14.9	76	75	1
2015-03-20	05:43:35	15	14.9	69	75	1
2015-03-20	05:48:34	15	14.9	69	75	1
2015-03-20	05:53:34	14.8	14.9	72	75	1
2015-03-20	05:58:35	14.9	14.9	74	75	1
2015-03-20	06:03:35	14.8	14.9	71	75	1
2015-03-20	06:08:34	14.9	14.9	77	75	1
2015-03-20	06:13:35	14.9	14.9	73	75	1
2015-03-20	06:18:34	14.9	14.9	77	75	1
2015-03-20	06:23:34	14.9	14.9	77	75	1
2015-03-20	06:28:33	14.9	14.9	74	75	1
2015-03-20	06:33:36	14.9	14.9	76	75	1
2015-03-20	06:38:33	14.9	14.9	75	75	1
2015-03-20	06:43:35	14.9	14.9	76	75	1
2015-03-20	06:48:33	14.9	14.9	75	75	1
2015-03-20	06:53:35	14.9	15	74	75	1
2015-03-20	06:58:34	15	15	75	75	1
2015-03-20	07:03:35	15	15	76	75	6
2015-03-20	07:08:35	15.1	15	74	75	8
2015-03-20	07:13:34	14.9	15.1	72	75	10
2015-03-20	07:18:34	15.1	15.1	75	75	14
2015-03-20	07:23:34	15.2	15.1	77	75	18
2015-03-20	07:28:34	15.1	15.2	76	75	24
2015-03-20	07:33:36	15.3	15.2	75	75	28
2015-03-20	07:38:35	15.3	15.3	69	75	32
2015-03-20	07:43:35	15.3	15.3	74	75	34
2015-03-20	07:48:35	15.3	15.3	73	75	38
2015-03-20	07:53:35	15.3	15.4	76	75	41
2015-03-20	07:58:35	15.4	15.4	77	75	46
2015-03-20	08:03:35	15.4	15.5	69	75	48
2015-03-20	08:08:35	15.4	15.6	77	75	52
2015-03-20	08:13:37	15.7	15.6	73	75	56
2015-03-20	08:18:35	15.6	15.7	73	75	60
2015-03-20	08:23:35	15.7	15.7	78	75	61
2015-03-20	08:28:35	15.8	15.8	71	75	66
2015-03-20	08:33:34	15.8	15.8	75	75	68
2015-03-20	08:38:35	15.7	15.9	75	75	72
2015-03-20	08:43:35	16	16	75	75	76
2015-03-20	08:48:35	16	16	75	75	78
2015-03-20	08:53:35	16	16.1	73	75	81
2015-03-20	08:58:35	16.1	16.2	74	75	84
2015-03-20	09:03:34	16.3	16.3	69	75	80
2015-03-20	09:08:35	16.4	16.3	73	75	84
2015-03-20	09:13:34	16.2	16.4	74	75	90
2015-03-20	09:18:35	16.5	16.5	72	75	92
2015-03-20	09:23:35	16.5	16.6	75	75	96
2015-03-20	09:28:35	16.6	16.6	77	75	100
2015-03-20	09:33:35	16.6	16.7	74	75	101
2015-03-20	09:38:35	16.7	16.8	75	75	106
2015-03-20	09:43:35	16.9	16.9	74	75	101
2015-03-20	09:48:36	16.9	17	73	75	108
2015-03-20	09:53:34	17	17.1	73	75	112
2015-03-20	09:58:34	17.2	17.2	71	75	114
2015-03-20	10:03:35	17.2	17.3	74	75	118
2015-03-20	10:08:34	17.3	17.3	72	75	120
2015-03-20	10:13:35	17.3	17.4	71	75	118
2015-03-20	10:18:35	17.4	17.5	71	75	128
2015-03-20	10:23:34	17.6	17.6	70	75	126
2015-03-20	10:28:34	17.7	17.7	69	75	128
2015-03-20	10:33:35	17.8	17.8	67	75	120
2015-03-20	10:38:36	18	17.9	68	75	104
2015-03-20	10:43:34	17.9	18	71	75	112
2015-03-20	10:48:34	18.1	18.1	70	75	134
2015-03-20	10:53:34	18	18.2	74	75	138
2015-03-20	10:58:34	18.2	18.3	77	75	140
2015-03-20	11:03:35	18.4	18.4	76	75	144
2015-03-20	11:08:36	18.3	18.5	86	75	146
2015-03-20	11:13:35	18.5	18.6	85	75	146
2015-03-20	11:18:34	18.8	18.7	81	75	148
2015-03-20	11:23:33	18.7	18.8	85	75	148
2015-03-20	11:28:33	18.9	18.9	82	75	150
2015-03-20	11:33:35	18.9	19	83	75	150
2015-03-20	11:38:36	19.1	19.1	80	75	152
2015-03-20	11:43:37	19.3	19.2	80	75	152
2015-03-20	11:48:34	19.3	19.3	74	75	152
2015-03-20	11:53:38	19.2	19.4	78	75	152
2015-03-20	11:58:34	19.4	19.5	77	75	154
2015-03-20	12:03:34	19.5	19.6	77	75	154
2015-03-20	12:08:34	19.6	19.8	73	75	154
2015-03-20	12:13:35	19.8	19.9	74	75	154
2015-03-20	12:18:35	20	20	67	75	154
2015-03-20	12:23:35	19.9	20.1	73	75	154
2015-03-20	12:28:35	20.1	20.2	70	74	154
2015-03-20	12:33:35	20.3	20.3	71	74	154
2015-03-20	12:38:37	20.2	20.4	77	73	154
2015-03-20	12:43:34	20.5	20.5	70	73	154
2015-03-20	12:48:34	20.5	20.6	74	73	152
2015-03-20	12:53:33	20.9	20.7	62	72	146
2015-03-20	12:58:35	20.7	20.8	72	72	144
2015-03-20	13:03:35	20.8	20.9	72	71	148
2015-03-20	13:08:34	20.8	21	77	71	148
2015-03-20	13:13:36	21	21.1	75	71	148
2015-03-20	13:18:35	21.3	21.2	71	70	146
2015-03-20	13:23:35	21.2	21.3	69	70	144
2015-03-20	13:28:36	21.4	21.4	69	70	144
2015-03-20	13:33:35	21.4	21.5	69	69	141
2015-03-20	13:38:35	21.6	21.6	68	69	140
2015-03-20	13:43:36	21.8	21.7	67	68	138
2015-03-20	13:48:34	21.7	21.8	67	68	138
2015-03-20	13:53:37	21.7	21.9	67	68	134
2015-03-20	13:58:35	21.8	22	66	67	132
2015-03-20	14:03:37	22.1	22	65	67	130
2015-03-20	14:08:35	21.9	22.1	66	67	128
2015-03-20	14:13:36	22	22.2	67	66	126
2015-03-20	14:18:35	22.3	22.3	65	66	126
2015-03-20	14:23:35	22.3	22.4	66	66	120
2015-03-20	14:28:34	22.3	22.5	67	66	118
2015-03-20	14:33:37	22.6	22.6	64	65	116
2015-03-20	14:38:35	22.7	22.7	64	65	112
2015-03-20	14:43:38	22.8	22.7	64	65	110
2015-03-20	14:48:34	22.7	22.8	64	64	106
2015-03-20	14:53:36	22.8	22.9	64	64	104
2015-03-20	14:58:37	22.8	23	63	64	100
2015-03-20	15:03:36	23	23	63	64	94
2015-03-20	15:08:36	23	23.1	63	63	90
2015-03-20	15:13:34	23.2	23.2	63	63	88
2015-03-20	15:18:36	23.2	23.3	63	63	86
2015-03-20	15:23:38	23.3	23.3	63	63	81
2015-03-20	15:28:37	23.3	23.4	63	62	80
2015-03-20	15:33:34	23.4	23.5	62	62	76
2015-03-20	15:38:39	23.5	23.5	62	62	72
2015-03-20	15:43:35	23.6	23.6	62	62	70
2015-03-20	15:48:36	23.6	23.6	62	62	66
2015-03-20	15:53:34	23.6	23.7	62	61	66
2015-03-20	15:58:35	23.7	23.7	61	61	60
2015-03-20	16:03:34	23.7	23.8	61	61	56
2015-03-20	16:08:36	23.8	23.9	60	61	52
2015-03-20	16:13:35	23.9	23.9	61	61	50
2015-03-20	16:18:36	23.9	24	61	61	46
2015-03-20	16:23:35	24	24	60	60	41
2015-03-20	16:28:35	24	24	60	60	40
2015-03-20	16:33:37	24	24.1	60	60	36
2015-03-20	16:38:37	24.1	24.1	60	60	32
2015-03-20	16:43:34	24.2	24.2	60	60	28
2015-03-20	16:48:35	24.2	24.2	59	60	26
2015-03-20	16:53:36	24.2	24.2	59	60	20
2015-03-20	16:58:35	24.2	24.3	59	60	16
2015-03-20	17:03:36	24.3	24.3	59	60	12
2015-03-20	17:08:35	24.4	24.3	59	59	10
2015-03-20	17:13:36	24.3	24.3	58	59	8
2015-03-20	17:18:36	24.3	24.4	58	59	1
2015-03-20	17:23:35	24.3	24.4	58	59	1
2015-03-20	17:28:35	24.4	24.4	59	59	1
2015-03-20	17:33:36	24.4	24.4	58	59	1
2015-03-20	17:38:36	24.4	24.4	58	59	1
2015-03-20	17:43:35	24.5	24.4	59	59	1
2015-03-20	17:48:35	24.4	24.4	59	59	1
2015-03-20	17:53:35	24.4	24.4	59	59	1
2015-03-20	17:58:36	24.4	24.4	59	59	1
2015-03-20	18:03:36	24.4	24.4	59	59	1
2015-03-20	18:08:35	24.4	24.4	59	59	1
2015-03-20	18:13:36	24.4	24.4	59	59	1
2015-03-20	18:18:36	24.4	24.4	59	59	1
2015-03-20	18:23:36	24.4	24.4	59	59	1
2015-03-20	18:28:35	24.4	24.4	59	59	1
2015-03-20	18:33:37	24.4	24.4	56	59	1
2015-03-20	18:38:34	24.4	24.4	58	59	1
2015-03-20	18:43:35	24.4	24.4	58	59	1
2015-03-20	18:48:34	24.4	24.4	59	59	1
2015-03-20	18:53:34	24.4	24.3	59	59	1
2015-03-20	18:58:36	24.2	24.3	59	59	1
2015-03-20	19:03:36	24.3	24.3	59	60	1
2015-03-20	19:08:35	24.3	24.3	59	60	1
2015-03-20	19:13:35	24.3	24.2	54	60	1
2015-03-20	19:18:36	24.2	24.2	65	60	1
2015-03-20	19:23:35	24.2	24.2	66	60	1
2015-03-20	19:28:35	24.2	24.1	65	60	1
2015-03-20	19:33:36	24.1	24.1	64	60	1
2015-03-20	19:38:36	24.1	24	64	60	1
2015-03-20	19:43:35	24	24	63	60	1
2015-03-20	19:48:34	24	24	63	61	1
2015-03-20	19:53:35	24.1	23.9	63	61	1
2015-03-20	19:58:37	23.8	23.9	63	61	1
2015-03-20	20:03:35	23.9	23.8	62	61	1
2015-03-20	20:08:37	23.8	23.8	62	61	1
2015-03-20	20:13:36	23.7	23.7	62	61	1
2015-03-20	20:18:36	23.7	23.6	62	62	1
2015-03-20	20:23:36	23.6	23.6	62	62	1
2015-03-20	20:28:38	23.6	23.5	62	62	1
2015-03-20	20:33:35	23.4	23.5	62	62	1
2015-03-20	20:38:36	23.5	23.4	62	62	1
2015-03-20	20:43:36	23.4	23.3	62	63	1
2015-03-20	20:48:35	23.2	23.3	62	63	1
2015-03-20	20:53:38	23.4	23.2	61	63	1
2015-03-20	20:58:36	23.3	23.1	62	63	1
2015-03-20	21:03:36	23	23	62	64	1
2015-03-20	21:08:38	22.9	23	62	64	1
2015-03-20	21:13:36	23	22.9	62	64	1
2015-03-20	21:18:36	22.9	22.8	62	64	1
2015-03-20	21:23:35	22.8	22.7	62	65	1
2015-03-20	21:28:34	22.6	22.7	62	65	1
2015-03-20	21:33:36	22.6	22.6	63	65	1
2015-03-20	21:38:36	22.5	22.5	64	66	1
2015-03-20	21:43:37	22.5	22.4	66	66	1
2015-03-20	21:48:35	22.4	22.3	65	66	1
2015-03-20	21:53:36	22.3	22.2	65	66	1
2015-03-20	21:58:35	22.1	22.1	65	67	1
2015-03-20	22:03:34	22.1	22.1	66	67	1
2015-03-20	22:08:34	22.1	22	66	67	1
2015-03-20	22:13:36	22	21.9	66	68	1
2015-03-20	22:18:34	21.9	21.8	67	68	1
2015-03-20	22:23:36	21.8	21.7	68	68	1
2015-03-20	22:28:35	21.7	21.6	68	69	1
2015-03-20	22:33:37	21.5	21.5	69	69	1
2015-03-20	22:38:35	21.5	21.4	69	70	1
2015-03-20	22:43:36	21.3	21.3	70	70	1
2015-03-20	22:48:36	21.2	21.2	69	70	1
2015-03-20	22:53:35	21.2	21.1	69	71	1
2015-03-20	22:58:39	21.1	21	70	71	1
2015-03-20	23:03:36	21	20.9	71	71	1
2015-03-20	23:08:36	20.9	20.8	70	72	1
2015-03-20	23:13:36	20.7	20.7	72	72	1
2015-03-20	23:18:36	20.6	20.6	72	73	1
2015-03-20	23:23:35	20.5	20.5	73	73	1
2015-03-20	23:28:36	20.4	20.4	72	73	1
2015-03-20	23:33:34	20.4	20.3	72	74	1
2015-03-20	23:38:36	20.3	20.2	73	74	1
2015-03-20	23:43:36	20.2	20.1	73	75	1
2015-03-20	23:48:38	20.1	20	74	75	1
2015-03-20	23:53:35	19.9	19.9	74	75	1
2015-03-20	23:58:39	19.9	19.8	75	75	1
2015-03-21	00:03:35	19.8	19.6	75	75	1
2015-03-21	00:08:35	19.5	19.5	74	75	1
2015-03-21	00:13:36	19.5	19.4	74	75	1
2015-03-21	00:18:36	19.4	19.3	75	75	1
2015-03-21	00:23:38	19.3	19.2	74	75	1
2015-03-21	00:28:35	19.2	19.1	74	75	1
2015-03-21	00:33:36	19.1	19	75	75	1
2015-03-21	00:38:35	19	18.9	75	75	1
2015-03-21	00:43:38	18.9	18.7	74	75	1
2015-03-21	00:48:35	18.6	18.6	74	75	1
2015-03-21	00:53:37	18.5	18.5	74	75	1
2015-03-21	00:58:37	18.4	18.4	74	75	1
2015-03-21	01:03:38	18.4	18.3	75	75	1
2015-03-21	01:08:36	18.3	18.2	75	75	1
2015-03-21	01:13:37	18.2	18.1	75	75	1
2015-03-21	01:18:35	18.1	18	75	75	1
2015-03-21	01:23:36	18	17.9	74	75	1
2015-03-21	01:28:37	17.9	17.8	75	75	1
2015-03-21	01:33:40	17.8	17.7	74	75	1
2015-03-21	01:38:39	17.7	17.6	74	75	1
2015-03-21	01:43:36	17.6	17.6	75	75	1
2015-03-21	01:48:36	17.6	17.5	74	75	1
2015-03-21	01:53:38	17.5	17.4	74	75	1
2015-03-21	01:58:34	17.4	17.3	75	75	1
2015-03-21	02:03:36	17.3	17.2	75	75	1
2015-03-21	02:08:35	17.2	17.1	74	75	1
2015-03-21	02:13:36	17.1	17	74	75	1
2015-03-21	02:18:37	17	16.9	74	75	1
2015-03-21	02:23:37	16.8	16.8	75	75	1
2015-03-21	02:28:37	16.7	16.7	75	75	1
2015-03-21	02:33:35	16.7	16.7	74	75	1
2015-03-21	02:38:38	16.7	16.6	74	75	1
2015-03-21	02:43:37	16.6	16.5	74	75	1
2015-03-21	02:48:35	16.5	16.4	74	75	1
2015-03-21	02:53:36	16.4	16.3	74	75	1
2015-03-21	02:58:36	16.3	16.3	74	75	1
2015-03-21	03:03:38	16.2	16.2	74	75	1
2015-03-21	03:08:37	16.2	16.1	75	75	1
2015-03-21	03:13:36	16.1	16	74	75	1
2015-03-21	03:18:37	16	16	74	75	1
2015-03-21	03:23:37	16	15.9	75	75	1
2015-03-21	03:28:36	15.9	15.8	74	75	1
2015-03-21	03:33:36	15.7	15.8	75	75	1
2015-03-21	03:38:38	15.8	15.7	74	75	1
2015-03-21	03:43:35	15.7	15.7	75	75	1
2015-03-21	03:48:38	15.7	15.6	74	75	1
2015-03-21	03:53:37	15.6	15.5	74	75	1
2015-03-21	03:58:37	15.5	15.5	74	75	1
2015-03-21	04:03:37	15.5	15.4	75	75	1
2015-03-21	04:08:36	15.4	15.4	75	75	1
2015-03-21	04:13:36	15.4	15.3	75	75	1
2015-03-21	04:18:39	15.4	15.3	75	75	1
2015-03-21	04:23:36	15.3	15.2	75	75	1
2015-03-21	04:28:35	15.2	15.2	75	75	1
2015-03-21	04:33:37	15.2	15.1	75	75	1
2015-03-21	04:38:37	15.1	15.1	75	75	1
2015-03-21	04:43:35	15.1	15.1	75	75	1
2015-03-21	04:48:37	15.1	15	75	75	1
2015-03-21	04:53:34	15.1	15	75	75	1
2015-03-21	04:58:35	14.9	15	75	75	1
2015-03-21	05:03:38	15	14.9	75	75	1
2015-03-21	05:08:36	14.9	14.9	75	75	1
2015-03-21	05:13:38	14.9	14.9	75	75	1
2015-03-21	05:18:35	14.9	14.9	75	75	1
2015-03-21	05:23:37	14.9	14.9	75	75	1
2015-03-21	05:28:36	14.9	14.8	75	75	1
2015-03-21	05:33:37	14.8	14.8	75	75	1
2015-03-21	05:38:36	14.8	14.8	75	75	1
2015-03-21	05:43:39	14.8	14.8	75	75	1
2015-03-21	05:48:36	14.8	14.8	75	75	1
2015-03-21	05:53:36	14.8	14.8	75	75	1
2015-03-21	05:58:36	14.8	14.8	75	75	1
2015-03-21	06:03:36	14.8	14.8	75	75	1
2015-03-21	06:08:38	14.8	14.8	75	75	1
2015-03-21	06:13:36	14.8	14.8	74	75	1
2015-03-21	06:18:36	14.8	14.8	74	75	1
2015-03-21	06:23:37	14.8	14.8	74	75	1
2015-03-21	06:28:36	14.8	14.8	74	75	1
2015-03-21	06:33:37	14.8	14.8	74	75	1
2015-03-21	06:38:36	14.8	14.8	74	75	1
2015-03-21	06:43:36	14.8	14.9	74	75	1
2015-03-21	06:48:36	14.9	14.9	73	75	1
2015-03-21	06:53:37	14.9	14.9	73	75	1
2015-03-21	06:58:37	14.9	14.9	73	75	1
2015-03-21	07:03:37	14.9	14.9	74	75	6
2015-03-21	07:08:37	14.9	15	74	75	8
2015-03-21	07:13:37	15	15	74	75	10
2015-03-21	07:18:35	15.1	15	75	75	10
2015-03-21	07:23:37	15	15.1	75	75	16
2015-03-21	07:28:36	15.1	15.1	75	75	24
2015-03-21	07:33:37	15.1	15.1	74	75	28
2015-03-21	07:38:37	15.1	15.2	74	75	32
2015-03-21	07:43:36	15.3	15.2	75	75	36
2015-03-21	07:48:37	15.2	15.3	74	75	38
2015-03-21	07:53:37	15.3	15.3	74	75	41
2015-03-21	07:58:37	15.4	15.4	75	75	46
2015-03-21	08:03:37	15.4	15.4	75	75	48
2015-03-21	08:08:35	15.4	15.5	75	75	52
2015-03-21	08:13:38	15.6	15.5	75	75	56
2015-03-21	08:18:35	15.5	15.6	75	75	58
2015-03-21	08:23:40	15.6	15.6	74	75	61
2015-03-21	08:28:37	15.6	15.7	75	75	66
2015-03-21	08:33:40	15.7	15.8	74	75	70
2015-03-21	08:38:37	15.8	15.8	74	75	72
2015-03-21	08:43:36	15.8	15.9	75	75	76
2015-03-21	08:48:37	15.9	16	75	75	78
2015-03-21	08:53:36	16	16	74	75	81
2015-03-21	08:58:36	16.1	16.1	75	75	84
2015-03-21	09:03:36	16.1	16.2	74	75	88
2015-03-21	09:08:36	16.2	16.3	75	75	90
2015-03-21	09:13:36	16.4	16.3	74	75	94
2015-03-21	09:18:38	16.3	16.4	74	75	100
2015-03-21	09:23:35	16.4	16.5	75	75	100
2015-03-21	09:28:36	16.5	16.6	75	75	106
2015-03-21	09:33:38	16.7	16.7	74	75	108
2015-03-21	09:38:36	16.7	16.7	75	75	112
2015-03-21	09:43:36	16.7	16.8	74	75	114
2015-03-21	09:48:37	16.9	16.9	75	75	116
2015-03-21	09:53:39	16.9	17	74	75	118
2015-03-21	09:58:37	17	17.1	75	75	120
2015-03-21	10:03:36	17.2	17.2	75	75	124
2015-03-21	10:08:37	17.3	17.3	75	75	126
2015-03-21	10:13:36	17.3	17.4	75	75	128
2015-03-21	10:18:37	17.5	17.5	75	75	130
2015-03-21	10:23:37	17.7	17.5	74	75	132
2015-03-21	10:28:37	17.5	17.6	75	75	134
2015-03-21	10:33:36	17.6	17.7	74	75	136
2015-03-21	10:38:36	17.7	17.8	74	75	138
2015-03-21	10:43:37	17.8	17.9	74	75	138
2015-03-21	10:48:36	17.9	18	75	75	140
2015-03-21	10:53:37	18	18.1	74	75	141
2015-03-21	10:58:37	18.1	18.2	75	75	144
2015-03-21	11:03:38	18.2	18.3	74	75	144
2015-03-21	11:08:35	18.2	18.4	75	75	146
2015-03-21	11:13:42	18.5	18.5	74	75	146
2015-03-21	11:18:37	18.6	18.6	75	75	148
2015-03-21	11:23:37	18.8	18.7	74	75	148
2015-03-21	11:28:38	18.7	18.8	74	75	150
2015-03-21	11:33:37	18.8	19	74	75	150
2015-03-21	11:38:37	19.1	19.1	74	75	152
2015-03-21	11:43:37	19	19.2	75	75	152
2015-03-21	11:48:38	19.3	19.3	75	75	152
2015-03-21	11:53:38	19.3	19.4	75	75	152
2015-03-21	11:58:37	19.5	19.5	74	75	152
2015-03-21	12:03:37	19.6	19.6	73	75	154
2015-03-21	12:08:38	19.4	19.7	75	75	154
2015-03-21	12:13:37	19.7	19.8	75	75	154
2015-03-21	12:18:38	19.7	19.9	75	75	154
2015-03-21	12:23:35	20	20	73	75	154
2015-03-21	12:28:37	20	20.1	75	74	154
2015-03-21	12:33:37	20.2	20.2	73	74	154
2015-03-21	12:38:36	20.2	20.3	74	73	154
2015-03-21	12:43:36	20.3	20.4	72	73	152
2015-03-21	12:48:36	20.5	20.5	72	73	152
2015-03-21	12:53:34	20.4	20.6	73	72	152
2015-03-21	12:58:37	20.6	20.7	72	72	150
2015-03-21	13:03:36	20.8	20.8	71	71	150
2015-03-21	13:08:36	20.9	20.9	70	71	148
2015-03-21	13:13:36	21	21	71	71	148
2015-03-21	13:18:38	21	21.1	71	70	146
2015-03-21	13:23:36	21	21.2	70	70	144
2015-03-21	13:28:37	21.2	21.3	69	70	141
2015-03-21	13:33:38	21.4	21.4	70	69	141
2015-03-21	13:38:37	21.5	21.5	68	69	140
2015-03-21	13:43:36	21.4	21.6	68	68	138
2015-03-21	13:48:36	21.6	21.7	68	68	136
2015-03-21	13:53:40	21.8	21.8	67	68	134
2015-03-21	13:58:36	21.9	21.9	68	67	132
2015-03-21	14:03:37	21.8	22	66	67	130
2015-03-21	14:08:36	22.2	22.1	66	67	128
2015-03-21	14:13:38	22.1	22.2	66	66	126
2015-03-21	14:18:37	22.2	22.2	66	66	121
2015-03-21	14:23:37	22.2	22.3	65	66	120
2015-03-21	14:28:36	22.3	22.4	66	66	118
2015-03-21	14:33:38	22.5	22.5	65	65	114
2015-03-21	14:38:37	22.5	22.6	64	65	112
2015-03-21	14:43:37	22.6	22.7	65	65	108
2015-03-21	14:48:39	22.7	22.7	65	64	106
2015-03-21	14:53:38	22.7	22.8	63	64	104
2015-03-21	14:58:37	22.9	22.9	63	64	100
2015-03-21	15:03:37	22.9	23	64	64	94
2015-03-21	15:08:43	23.1	23	64	63	90
2015-03-21	15:13:38	23	23.1	63	63	88
2015-03-21	15:18:37	23.1	23.2	62	63	84
2015-03-21	15:23:39	23.2	23.3	62	63	81
2015-03-21	15:28:38	23.3	23.3	62	62	78
2015-03-21	15:33:37	23.4	23.4	62	62	76
2015-03-21	15:38:36	23.4	23.5	62	62	72
2015-03-21	15:43:38	23.5	23.5	61	62	68
2015-03-21	15:48:39	23.5	23.6	62	62	66
2015-03-21	15:53:37	23.6	23.6	62	61	61
2015-03-21	15:58:38	23.6	23.7	61	61	60
2015-03-21	16:03:38	23.7	23.7	60	61	56
2015-03-21	16:08:38	23.7	23.8	61	61	52
2015-03-21	16:13:36	23.9	23.8	60	61	52
2015-03-21	16:18:38	23.8	23.9	61	61	46
2015-03-21	16:23:37	23.9	23.9	61	60	41
2015-03-21	16:28:37	23.9	24	59	60	38
2015-03-21	16:33:36	24	24	60	60	34
2015-03-21	16:38:37	24	24.1	59	60	32
2015-03-21	16:43:38	24.1	24.1	59	60	28
2015-03-21	16:48:36	24.1	24.1	60	60	24
2015-03-21	16:53:39	24.1	24.2	60	60	18
2015-03-21	16:58:37	24.2	24.2	60	60	12
2015-03-21	17:03:38	24.2	24.2	60	59	10
2015-03-21	17:08:37	24.2	24.2	59	59	10
2015-03-21	17:13:36	24.2	24.3	59	59	8
2015-03-21	17:18:36	24.3	24.3	59	59	1
2015-03-21	17:23:39	24.3	24.3	59	59	1
2015-03-21	17:28:36	24.3	24.3	59	59	1
2015-03-21	17:33:37	24.3	24.3	58	59	1
2015-03-21	17:38:39	24.3	24.4	59	59	1
2015-03-21	17:43:36	24.4	24.4	58	59	1
2015-03-21	17:48:37	24.5	24.4	58	59	1
2015-03-21	17:53:37	24.4	24.4	59	59	1
2015-03-21	17:58:37	24.4	24.4	59	59	1
2015-03-21	18:03:38	24.4	24.4	59	59	1
2015-03-21	18:08:38	24.4	24.4	58	59	1
2015-03-21	18:13:37	24.4	24.4	59	59	1
2015-03-21	18:18:38	24.4	24.4	59	59	1
2015-03-21	18:23:39	24.4	24.4	59	59	1
2015-03-21	18:28:37	24.4	24.4	58	59	1
2015-03-21	18:33:37	24.4	24.3	59	59	1
2015-03-21	18:38:37	24.2	24.3	59	59	1
2015-03-21	18:43:38	24.3	24.3	58	59	1
2015-03-21	18:48:42	24.3	24.3	58	59	1
2015-03-21	18:53:38	24.3	24.3	58	59	1
2015-03-21	18:58:37	24.3	24.2	59	59	1
2015-03-21	19:03:38	24.2	24.2	58	59	1
2015-03-21	19:08:37	24.3	24.2	58	60	1
2015-03-21	19:13:37	24.2	24.2	60	60	1
2015-03-21	19:18:38	24.2	24.1	60	60	1
2015-03-21	19:23:37	24.1	24.1	60	60	1
2015-03-21	19:28:38	24.1	24.1	59	60	1
2015-03-21	19:33:38	24	24	60	60	1
2015-03-21	19:38:44	24	24	59	60	1
2015-03-21	19:43:37	24	23.9	60	60	1
2015-03-21	19:48:37	23.9	23.9	59	61	1
2015-03-21	19:53:39	23.9	23.8	61	61	1
2015-03-21	19:58:39	23.8	23.8	61	61	1
2015-03-21	20:03:37	23.8	23.7	61	61	1
2015-03-21	20:08:38	23.7	23.7	61	61	1
2015-03-21	20:13:37	23.7	23.6	61	61	1
2015-03-21	20:18:36	23.6	23.6	60	62	1
2015-03-21	20:23:37	23.6	23.5	62	62	1
2015-03-21	20:28:38	23.5	23.5	62	62	1
2015-03-21	20:33:39	23.4	23.4	62	62	1
2015-03-21	20:38:37	23.4	23.3	61	62	1
2015-03-21	20:43:38	23.3	23.3	62	63	1
2015-03-21	20:48:42	23.3	23.2	62	63	1
2015-03-21	20:53:36	23.1	23.1	63	63	1
2015-03-21	20:58:36	23.1	23.1	62	63	1
2015-03-21	21:03:39	23	23	63	64	1
2015-03-21	21:08:37	23	22.9	64	64	1
2015-03-21	21:13:39	22.9	22.8	64	64	1
2015-03-21	21:18:37	22.8	22.8	64	64	1
2015-03-21	21:23:38	22.7	22.7	63	65	1
2015-03-21	21:28:36	22.7	22.6	64	65	1
2015-03-21	21:33:37	22.6	22.5	65	65	1
2015-03-21	21:38:39	22.5	22.4	65	65	1
2015-03-21	21:43:38	22.4	22.3	64	66	1
2015-03-21	21:48:38	22.3	22.3	65	66	1
2015-03-21	21:53:37	22.2	22.2	66	66	1
2015-03-21	21:58:40	22.2	22.1	66	67	1
2015-03-21	22:03:38	22.1	22	67	67	1
2015-03-21	22:08:36	22	21.9	66	67	1
2015-03-21	22:13:37	21.8	21.8	67	68	1
2015-03-21	22:18:38	21.7	21.7	67	68	1
2015-03-21	22:23:37	21.7	21.6	67	68	1
2015-03-21	22:28:37	21.6	21.5	67	69	1
2015-03-21	22:33:37	21.5	21.4	69	69	1
2015-03-21	22:38:38	21.3	21.3	69	69	1
2015-03-21	22:43:37	21.3	21.2	69	70	1
2015-03-21	22:48:37	21.2	21.1	70	70	1
2015-03-21	22:53:39	21.1	21	70	71	1
2015-03-21	22:58:37	20.9	20.9	71	71	1
2015-03-21	23:03:37	20.9	20.8	70	71	1
2015-03-21	23:08:36	20.8	20.7	71	72	1
2015-03-21	23:13:38	20.7	20.6	72	72	1
2015-03-21	23:18:37	20.5	20.5	72	73	1
2015-03-21	23:23:38	20.5	20.4	73	73	1
2015-03-21	23:28:37	20.4	20.3	73	73	1
2015-03-21	23:33:40	20.3	20.2	73	74	1
2015-03-21	23:38:37	20.1	20.1	74	74	1
2015-03-21	23:43:37	20	20	74	75	1
2015-03-21	23:48:41	20	19.9	75	75	1
2015-03-21	23:53:39	19.8	19.8	75	75	1
2015-03-21	23:58:37	19.8	19.7	75	75	1
2015-03-22	00:03:40	19.7	19.5	74	75	1
2015-03-22	00:08:38	19.4	19.4	74	75	1
2015-03-22	00:13:40	19.4	19.3	75	75	1
2015-03-22	00:18:38	19.3	19.2	74	75	1
2015-03-22	00:23:39	19.1	19.1	75	75	1
2015-03-22	00:28:37	19.1	19	75	75	1
2015-03-22	00:33:37	18.9	18.9	75	75	1
2015-03-22	00:38:40	18.9	18.8	74	75	1
2015-03-22	00:43:38	18.8	18.7	75	75	1
2015-03-22	00:48:38	18.7	18.6	75	75	1
2015-03-22	00:53:38	18.6	18.5	75	75	1
2015-03-22	00:58:38	18.5	18.4	75	75	1
2015-03-22	01:03:39	18.4	18.3	74	75	1
2015-03-22	01:08:37	18.2	18.2	74	75	1
2015-03-22	01:13:38	18.1	18.1	74	75	1
2015-03-22	01:18:39	18.1	18	75	75	1
2015-03-22	01:23:38	18	17.9	74	75	1
2015-03-22	01:28:38	17.9	17.8	75	75	1
2015-03-22	01:33:38	17.8	17.7	74	75	1
2015-03-22	01:38:37	17.7	17.6	74	75	1
2015-03-22	01:43:37	17.6	17.5	74	75	1
2015-03-22	01:48:37	17.5	17.4	74	75	1
2015-03-22	01:53:39	17.4	17.3	74	75	1
2015-03-22	01:58:39	17.3	17.2	75	75	1
2015-03-22	02:03:37	17.2	17.1	75	75	1
2015-03-22	02:08:39	17.1	17	75	75	1
2015-03-22	02:13:38	17	16.9	74	75	1
2015-03-22	02:18:38	16.9	16.8	75	75	1
2015-03-22	02:23:37	16.8	16.8	75	75	1
2015-03-22	02:28:38	16.8	16.7	74	75	1
2015-03-22	02:33:40	16.7	16.6	75	75	1
2015-03-22	02:38:38	16.6	16.5	75	75	1
2015-03-22	02:43:38	16.4	16.4	75	75	1
2015-03-22	02:48:40	16.4	16.3	75	75	1
2015-03-22	02:53:39	16.3	16.3	75	75	1
2015-03-22	02:58:38	16.3	16.2	75	75	1
2015-03-22	03:03:37	16.2	16.1	75	75	1
2015-03-22	03:08:40	16.1	16	75	75	1
2015-03-22	03:13:39	16	16	76	75	1
2015-03-22	03:18:37	16	15.9	76	75	1
2015-03-22	03:23:39	15.9	15.8	76	75	1
2015-03-22	03:28:39	15.8	15.8	77	75	1
2015-03-22	03:33:37	15.8	15.7	77	75	1
2015-03-22	03:38:40	15.7	15.6	77	75	1
2015-03-22	03:43:37	15.5	15.6	77	75	1
2015-03-22	03:48:41	15.5	15.5	77	75	1
2015-03-22	03:53:38	15.5	15.5	78	75	1
2015-03-22	03:58:40	15.5	15.4	78	75	1
2015-03-22	04:03:38	15.4	15.3	78	75	1
2015-03-22	04:08:38	15.3	15.3	76	75	1
2015-03-22	04:13:40	15.3	15.2	77	75	1
2015-03-22	04:18:39	15.2	15.2	78	75	1
2015-03-22	04:23:37	15.2	15.2	77	75	1
2015-03-22	04:28:37	15.1	15.1	78	75	1
2015-03-22	04:33:41	15.1	15.1	72	75	1
2015-03-22	04:38:36	15.1	15	76	75	1
2015-03-22	04:43:37	15	15	71	75	1
2015-03-22	04:48:40	14.9	15	76	75	1
2015-03-22	04:53:37	15	14.9	77	75	1
2015-03-22	04:58:39	14.9	14.9	71	75	1
2015-03-22	05:03:38	14.9	14.9	76	75	1
2015-03-22	05:08:39	14.9	14.8	71	75	1
2015-03-22	05:13:39	14.8	14.8	73	75	1
2015-03-22	05:18:40	14.9	14.8	72	75	1
2015-03-22	05:23:37	14.7	14.8	77	75	1
2015-03-22	05:28:37	14.8	14.8	71	75	1
2015-03-22	05:33:41	14.8	14.7	77	75	1
2015-03-22	05:38:39	14.6	14.7	72	75	1
2015-03-22	05:43:40	14.7	14.7	78	75	1
2015-03-22	05:48:40	14.8	14.7	75	75	1
2015-03-22	05:53:39	14.7	14.7	73	75	1
2015-03-22	05:58:40	14.7	14.7	75	75	1
2015-03-22	06:03:38	14.7	14.7	75	75	1
2015-03-22	06:08:39	14.8	14.7	73	75	1
2015-03-22	06:13:38	14.8	14.7	75	75	1
2015-03-22	06:18:39	14.7	14.7	73	75	1
2015-03-22	06:23:43	14.7	14.7	78	75	1
2015-03-22	06:28:43	14.8	14.7	72	75	1
2015-03-22	06:33:41	14.7	14.7	76	75	1
2015-03-22	06:38:38	14.6	14.8	76	75	1
2015-03-22	06:43:39	14.9	14.8	73	75	1
2015-03-22	06:48:39	14.9	14.8	74	75	1
2015-03-22	06:53:38	14.8	14.8	76	75	1
2015-03-22	06:58:39	14.8	14.8	76	75	1
2015-03-22	07:03:39	14.7	14.9	76	75	6
2015-03-22	07:08:41	15	14.9	74	75	8
2015-03-22	07:13:39	15	14.9	69	75	10
2015-03-22	07:18:39	14.9	15	70	75	10
2015-03-22	07:23:40	15	15	73	75	16
2015-03-22	07:28:39	15	15	73	75	21
2015-03-22	07:33:40	15	15.1	73	75	28
2015-03-22	07:37:40	15.1	15.1	75	75	30
2015-03-22	07:42:39	15.1	15.2	74	75	34
2015-03-22	07:47:39	15.2	15.2	79	75	38
2015-03-22	07:52:40	15.3	15.2	70	75	41
2015-03-22	07:57:40	15.2	15.3	76	75	46
2015-03-22	08:02:37	15.2	15.3	79	75	46
2015-03-22	08:07:40	15.4	15.4	76	75	52
2015-03-22	08:12:39	15.4	15.5	73	75	56
2015-03-22	08:17:39	15.5	15.5	76	75	58
2015-03-22	08:22:38	15.6	15.6	75	75	61
2015-03-22	08:27:39	15.6	15.6	75	75	66
2015-03-22	08:32:40	15.6	15.7	76	75	68
2015-03-22	08:37:39	15.7	15.8	74	75	72
2015-03-22	08:42:40	15.8	15.8	77	75	76
2015-03-22	08:47:39	15.9	15.9	74	75	78
2015-03-22	08:52:40	15.9	16	76	75	81
2015-03-22	08:57:37	16	16	76	75	84
2015-03-22	09:02:39	16	16.1	76	75	88
2015-03-22	09:07:39	16.1	16.2	76	75	90
2015-03-22	09:12:39	16.3	16.3	75	75	94
2015-03-22	09:17:39	16.3	16.3	76	75	100
2015-03-22	09:22:37	16.3	16.4	74	75	104
2015-03-22	09:27:37	16.4	16.5	75	75	106
2015-03-22	09:32:41	16.5	16.6	75	75	108
2015-03-22	09:37:38	16.7	16.7	73	75	110
2015-03-22	09:42:40	16.7	16.8	76	75	114
2015-03-22	09:47:40	16.9	16.8	76	75	116
2015-03-22	09:52:37	16.8	16.9	76	75	118
2015-03-22	09:57:38	17	17	71	75	120
2015-03-22	10:02:41	17	17.1	75	75	124
2015-03-22	10:07:38	17.2	17.2	77	75	126
2015-03-22	10:12:39	17.2	17.3	75	75	128
2015-03-22	10:17:37	17.4	17.4	75	75	130
2015-03-22	10:22:38	17.4	17.5	75	75	132
2015-03-22	10:27:38	17.6	17.6	72	75	134
2015-03-22	10:32:42	17.5	17.7	76	75	134
2015-03-22	10:37:39	17.7	17.8	74	75	138
2015-03-22	10:42:38	17.7	17.9	75	75	138
2015-03-22	10:47:40	17.8	18	72	75	140
2015-03-22	10:52:39	18.3	18.1	67	75	141
2015-03-22	10:57:41	18.1	18.2	70	75	141
2015-03-22	11:02:38	18.4	18.3	75	75	144
2015-03-22	11:07:40	18.3	18.4	73	75	146
2015-03-22	11:12:44	18.3	18.5	76	75	146
2015-03-22	11:17:39	18.6	18.6	71	75	148
2015-03-22	11:22:38	18.8	18.7	70	75	148
2015-03-22	11:27:41	18.7	18.8	72	75	148
2015-03-22	11:32:38	18.9	18.9	78	75	150
2015-03-22	11:37:39	19.1	19	72	75	152
2015-03-22	11:42:40	19	19.1	76	75	152
2015-03-22	11:47:40	19.2	19.2	73	75	152
2015-03-22	11:52:37	19.3	19.3	70	75	152
2015-03-22	11:57:39	19.2	19.4	76	75	152
2015-03-22	12:02:39	19.5	19.5	75	75	152
2015-03-22	12:07:38	19.6	19.6	74	75	152
2015-03-22	12:12:39	19.5	19.7	77	75	152
2015-03-22	12:17:40	19.7	19.8	75	75	152
2015-03-22	12:22:38	19.8	19.9	71	75	152
2015-03-22	12:27:40	20	20	75	74	152
2015-03-22	12:32:40	20	20.1	75	74	152
2015-03-22	12:37:40	20	20.2	74	73	152
2015-03-22	12:42:40	20.2	20.3	75	73	152
2015-03-22	12:47:40	20.3	20.4	74	73	152
2015-03-22	12:52:39	20.4	20.5	72	72	150
2015-03-22	12:57:39	20.6	20.6	73	72	150
2015-03-22	13:02:39	20.7	20.7	71	71	148
2015-03-22	13:07:39	20.6	20.9	71	71	148
2015-03-22	13:12:39	20.9	21	69	71	146
2015-03-22	13:17:40	21.1	21.1	70	70	146
2015-03-22	13:22:39	21.1	21.1	70	70	144
2015-03-22	13:27:40	21	21.2	70	69	141
2015-03-22	13:32:41	21.2	21.3	69	69	140
2015-03-22	13:37:41	21.5	21.4	65	69	140
2015-03-22	13:42:39	21.4	21.5	68	68	136
2015-03-22	13:47:39	21.6	21.6	67	68	136
2015-03-22	13:52:39	21.6	21.7	67	68	134
2015-03-22	13:57:40	21.7	21.8	67	67	132
2015-03-22	14:02:40	21.7	21.9	66	67	130
2015-03-22	14:07:41	21.9	22	65	67	128
2015-03-22	14:12:38	22	22.1	65	66	126
2015-03-22	14:17:41	22.1	22.2	64	66	121
2015-03-22	14:22:40	22.2	22.3	64	66	120
2015-03-22	14:27:39	22.2	22.3	64	65	118
2015-03-22	14:32:40	22.4	22.4	64	65	114
2015-03-22	14:37:40	22.4	22.5	64	65	112
2015-03-22	14:42:39	22.5	22.6	65	65	108
2015-03-22	14:47:39	22.6	22.7	64	64	106
2015-03-22	14:52:41	22.7	22.8	64	64	101
2015-03-22	14:57:38	22.8	22.8	64	64	98
2015-03-22	15:02:39	22.8	22.9	64	64	92
2015-03-22	15:07:41	22.9	23	64	63	90
2015-03-22	15:12:37	23.1	23.1	62	63	86
2015-03-22	15:17:41	23.2	23.1	62	63	84
2015-03-22	15:22:38	23.1	23.2	62	63	81
2015-03-22	15:27:42	23.2	23.3	62	62	78
2015-03-22	15:32:39	23.3	23.3	62	62	74
2015-03-22	15:37:38	23.3	23.4	61	62	72
2015-03-22	15:42:39	23.5	23.4	62	62	68
2015-03-22	15:47:39	23.5	23.5	61	62	64
2015-03-22	15:52:40	23.5	23.6	61	61	61
2015-03-22	15:57:38	23.7	23.6	60	61	58
2015-03-22	16:02:38	23.7	23.7	60	61	56
2015-03-22	16:07:40	23.7	23.7	60	61	52
2015-03-22	16:12:39	23.7	23.8	61	61	48
2015-03-22	16:17:39	23.8	23.8	60	60	44
2015-03-22	16:22:40	23.8	23.9	60	60	40
2015-03-22	16:27:40	23.9	23.9	59	60	38
2015-03-22	16:32:40	23.9	23.9	59	60	34
2015-03-22	16:37:39	23.9	24	59	60	30
2015-03-22	16:42:40	24.1	24	60	60	28
2015-03-22	16:47:38	24.1	24.1	60	60	24
2015-03-22	16:52:39	24.1	24.1	60	60	18
2015-03-22	16:57:39	24.1	24.1	60	60	12
2015-03-22	17:02:42	24.1	24.2	60	59	10
2015-03-22	17:07:38	24.2	24.2	59	59	10
2015-03-22	17:12:40	24.2	24.2	58	59	8
2015-03-22	17:17:40	24.2	24.2	58	59	1
2015-03-22	17:22:39	24.2	24.2	59	59	1
2015-03-22	17:27:40	24.2	24.3	58	59	1
2015-03-22	17:32:42	24.3	24.3	58	59	1
2015-03-22	17:37:40	24.3	24.3	58	59	1
2015-03-22	17:42:40	24.3	24.3	59	59	1
2015-03-22	17:47:40	24.3	24.3	58	59	1
2015-03-22	17:52:40	24.3	24.3	59	59	1
2015-03-22	17:57:40	24.4	24.3	58	59	1
2015-03-22	18:02:40	24.3	24.3	59	59	1
2015-03-22	18:07:40	24.3	24.3	59	59	1
2015-03-22	18:12:39	24.3	24.3	59	59	1
2015-03-22	18:17:39	24.3	24.3	59	59	1
2015-03-22	18:22:40	24.3	24.3	59	59	1
2015-03-22	18:27:40	24.3	24.3	59	59	1
2015-03-22	18:32:40	24.3	24.3	59	59	1
2015-03-22	18:37:40	24.3	24.3	59	59	1
2015-03-22	18:42:39	24.3	24.2	59	59	1
2015-03-22	18:47:40	24.2	24.2	60	59	1
2015-03-22	18:52:39	24.2	24.2	60	59	1
2015-03-22	18:57:40	24.2	24.2	59	59	1
2015-03-22	19:02:39	24.2	24.2	59	59	1
2015-03-22	19:07:39	24.2	24.1	59	59	1
2015-03-22	19:12:41	24	24.1	60	60	1
2015-03-22	19:17:41	24.1	24.1	60	60	1
2015-03-22	19:22:40	24.1	24	60	60	1
2015-03-22	19:27:41	24	24	60	60	1
2015-03-22	19:32:40	24	24	60	60	1
2015-03-22	19:37:40	24	23.9	60	60	1
2015-03-22	19:42:39	23.9	23.9	60	60	1
2015-03-22	19:47:40	23.8	23.8	60	60	1
2015-03-22	19:52:40	23.8	23.8	61	61	1
2015-03-22	19:57:39	23.8	23.7	60	61	1
2015-03-22	20:02:41	23.6	23.7	61	61	1
2015-03-22	20:07:40	23.7	23.6	61	61	1
2015-03-22	20:12:40	23.6	23.6	61	61	1
2015-03-22	20:17:40	23.6	23.5	61	61	1
2015-03-22	20:22:40	23.4	23.5	61	62	1
2015-03-22	20:27:40	23.5	23.4	61	62	1
2015-03-22	20:32:40	23.4	23.3	61	62	1
2015-03-22	20:37:39	23.3	23.3	62	62	1
2015-03-22	20:42:38	23.4	23.2	62	63	1
2015-03-22	20:47:39	23.1	23.1	62	63	1
2015-03-22	20:52:40	23.1	23.1	62	63	1
2015-03-22	20:57:40	23.1	23	63	63	1
2015-03-22	21:02:41	23	22.9	63	63	1
2015-03-22	21:07:40	22.9	22.8	63	64	1
2015-03-22	21:12:41	22.7	22.8	63	64	1
2015-03-22	21:17:39	22.7	22.7	63	64	1
2015-03-22	21:22:40	22.7	22.6	64	65	1
2015-03-22	21:27:42	22.6	22.5	64	65	1
2015-03-22	21:32:39	22.4	22.4	64	65	1
2015-03-22	21:37:40	22.4	22.4	64	65	1
2015-03-22	21:42:39	22.4	22.3	64	66	1
2015-03-22	21:47:38	22.3	22.2	65	66	1
2015-03-22	21:52:41	22.2	22.1	65	66	1
2015-03-22	21:57:41	22.1	22	65	67	1
2015-03-22	22:02:41	22	21.9	65	67	1
2015-03-22	22:07:39	21.8	21.8	66	67	1
2015-03-22	22:12:40	21.8	21.7	65	68	1
2015-03-22	22:17:42	21.7	21.6	66	68	1
2015-03-22	22:22:40	21.5	21.5	67	68	1
2015-03-22	22:27:39	21.5	21.5	67	69	1
2015-03-22	22:32:40	21.5	21.4	67	69	1
2015-03-22	22:37:39	21.4	21.3	69	69	1
2015-03-22	22:42:39	21.3	21.2	68	70	1
2015-03-22	22:47:40	21.1	21.1	69	70	1
2015-03-22	22:52:40	21	21	70	71	1
2015-03-22	22:57:41	21	20.9	70	71	1
2015-03-22	23:02:39	20.8	20.8	71	71	1
2015-03-22	23:07:40	20.8	20.7	71	72	1
2015-03-22	23:12:40	20.6	20.6	71	72	1
2015-03-22	23:17:39	20.6	20.5	72	73	1
2015-03-22	23:22:40	20.5	20.4	72	73	1
2015-03-22	23:27:41	20.4	20.3	72	73	1
2015-03-22	23:32:40	20.3	20.1	72	74	1
2015-03-22	23:37:39	20.1	20	73	74	1
2015-03-22	23:42:40	19.9	19.9	74	75	1
2015-03-22	23:47:40	19.9	19.8	74	75	1
2015-03-22	23:52:40	19.8	19.7	75	75	1
2015-03-22	23:57:39	19.7	19.6	75	75	1
2015-03-23	00:02:39	19.5	19.4	75	75	1
2015-03-23	00:07:41	19.3	19.3	76	75	1
2015-03-23	00:12:40	19.3	19.2	75	75	1
2015-03-23	00:17:40	19.2	19.1	75	75	1
2015-03-23	00:22:40	19	19	75	75	1
2015-03-23	00:27:40	19	18.9	75	75	1
2015-03-23	00:32:41	18.8	18.8	76	75	1
2015-03-23	00:37:39	18.8	18.7	76	75	1
2015-03-23	00:42:39	18.6	18.6	76	75	1
2015-03-23	00:47:42	18.6	18.5	76	75	1
2015-03-23	00:52:39	18.5	18.4	76	75	1
2015-03-23	00:57:40	18.4	18.3	76	75	1
2015-03-23	01:02:42	18.3	18.2	77	75	1
2015-03-23	01:07:40	18.2	18.1	77	75	1
2015-03-23	01:12:42	18.2	18	77	75	1
2015-03-23	01:17:40	18	17.9	77	75	1
2015-03-23	01:22:41	17.8	17.8	78	75	1
2015-03-23	01:27:42	17.7	17.7	78	75	1
2015-03-23	01:32:40	17.7	17.6	76	75	1
2015-03-23	01:37:40	17.6	17.5	77	75	1
2015-03-23	01:42:40	17.5	17.4	74	75	1
2015-03-23	01:47:42	17.3	17.3	79	75	1
2015-03-23	01:52:40	17.3	17.2	76	75	1
2015-03-23	01:57:41	17.2	17.1	75	75	1
2015-03-23	02:02:40	17.1	17	74	75	1
2015-03-23	02:07:40	17	16.9	75	75	1
2015-03-23	02:12:41	16.9	16.9	71	75	1
2015-03-23	02:17:42	16.8	16.8	78	75	1
2015-03-23	02:22:40	16.8	16.7	72	75	1
2015-03-23	02:27:41	16.8	16.6	75	75	1
2015-03-23	02:32:41	16.6	16.5	71	75	1
2015-03-23	02:37:41	16.4	16.4	76	75	1
2015-03-23	02:42:42	16.4	16.3	72	75	1
2015-03-23	02:47:41	16.2	16.3	75	75	1
2015-03-23	02:52:40	16.4	16.2	69	75	1
2015-03-23	02:57:45	16.1	16.1	76	75	1
2015-03-23	03:02:40	16.1	16	76	75	1
2015-03-23	03:07:41	16	16	72	75	1
2015-03-23	03:12:41	16	15.9	75	75	1
2015-03-23	03:17:41	15.8	15.8	77	75	1
2015-03-23	03:22:42	15.8	15.8	72	75	1
2015-03-23	03:27:39	15.7	15.7	79	75	1
2015-03-23	03:32:41	15.7	15.6	74	75	1
2015-03-23	03:37:46	15.6	15.6	78	75	1
2015-03-23	03:42:40	15.6	15.5	73	75	1
2015-03-23	03:47:42	15.5	15.4	78	75	1
2015-03-23	03:52:41	15.4	15.4	73	75	1
2015-03-23	03:57:41	15.4	15.3	75	75	1
2015-03-23	04:02:41	15.3	15.3	75	75	1
2015-03-23	04:07:41	15.3	15.2	76	75	1
2015-03-23	04:12:42	15.1	15.2	76	75	1
2015-03-23	04:17:43	15.2	15.1	78	75	1
2015-03-23	04:22:42	15.1	15.1	71	75	1
2015-03-23	04:27:40	15.1	15	78	75	1
2015-03-23	04:32:42	15	15	72	75	1
2015-03-23	04:37:40	15	15	77	75	1
2015-03-23	04:42:42	15.1	14.9	69	75	1
2015-03-23	04:47:45	14.9	14.9	76	75	1
2015-03-23	04:52:40	14.9	14.8	76	75	1
2015-03-23	04:57:43	14.8	14.8	72	75	1
2015-03-23	05:02:41	14.8	14.8	76	75	1
2015-03-23	05:07:42	14.8	14.8	75	75	1
2015-03-23	05:12:40	14.9	14.7	74	75	1
2015-03-23	05:17:41	14.6	14.7	74	75	1
2015-03-23	05:22:42	14.8	14.7	73	75	1
2015-03-23	05:27:40	14.7	14.7	74	75	1
2015-03-23	05:32:41	14.8	14.7	72	75	1
2015-03-23	05:37:40	14.6	14.7	77	75	1
2015-03-23	05:42:40	14.7	14.6	72	75	1
2015-03-23	05:47:42	14.7	14.6	76	75	1
2015-03-23	05:52:41	14.6	14.6	71	75	1
2015-03-23	05:57:43	14.5	14.6	79	75	1
2015-03-23	06:02:40	14.6	14.6	74	75	1
2015-03-23	06:07:39	14.6	14.6	77	75	1
2015-03-23	06:12:41	14.6	14.6	76	75	1
2015-03-23	06:17:39	14.5	14.6	78	75	1
2015-03-23	06:22:39	14.7	14.6	73	75	1
2015-03-23	06:27:41	14.5	14.7	74	75	1
2015-03-23	06:32:39	14.8	14.7	74	75	1
2015-03-23	06:37:43	14.7	14.7	74	75	1
2015-03-23	06:42:40	14.7	14.7	77	75	1
2015-03-23	06:47:41	14.7	14.7	76	75	1
2015-03-23	06:52:42	14.7	14.7	76	75	1
2015-03-23	06:57:41	14.6	14.8	76	75	1
2015-03-23	07:02:41	14.9	14.8	72	75	6
2015-03-23	07:07:43	14.8	14.8	72	75	8
2015-03-23	07:12:40	14.8	14.8	76	75	10
2015-03-23	07:17:42	14.9	14.9	72	75	10
2015-03-23	07:22:40	14.9	14.9	72	75	16
2015-03-23	07:27:42	14.9	15	70	75	21
2015-03-23	07:32:41	14.9	15	70	75	26
2015-03-23	07:37:40	15.1	15	75	75	30
2015-03-23	07:42:44	14.9	15.1	73	75	34
2015-03-23	07:47:41	15.1	15.1	76	75	38
2015-03-23	07:52:41	15.1	15.2	73	75	41
2015-03-23	07:57:42	15.2	15.2	72	75	44
2015-03-23	08:02:40	15.2	15.3	76	75	48
2015-03-23	08:07:40	15.3	15.3	76	75	52
2015-03-23	08:12:41	15.3	15.4	75	75	54
2015-03-23	08:17:42	15.3	15.4	78	75	58
2015-03-23	08:22:42	15.4	15.5	77	75	61
2015-03-23	08:27:41	15.6	15.6	75	75	66
2015-03-23	08:32:41	15.6	15.6	77	75	68
2015-03-23	08:37:41	15.6	15.7	77	75	72
2015-03-23	08:42:41	15.7	15.7	75	75	74
2015-03-23	08:47:41	15.7	15.8	76	75	78
2015-03-23	08:52:40	15.8	15.9	76	75	80
2015-03-23	08:57:45	16	16	72	75	84
2015-03-23	09:02:41	16	16	76	75	86
2015-03-23	09:07:41	16	16.1	75	75	90
2015-03-23	09:12:43	16.1	16.2	78	75	92
2015-03-23	09:17:40	16.3	16.3	72	75	100
2015-03-23	09:22:41	16.3	16.3	77	75	101
2015-03-23	09:27:41	16.4	16.4	70	75	106
2015-03-23	09:32:42	16.4	16.5	75	75	108
2015-03-23	09:37:41	16.5	16.6	75	75	110
2015-03-23	09:42:40	16.6	16.7	74	75	112
2015-03-23	09:47:41	16.8	16.8	69	75	116
2015-03-23	09:52:42	16.8	16.8	76	75	118
2015-03-23	09:57:41	16.9	16.9	70	75	120
2015-03-23	10:02:43	17	17	75	75	124
2015-03-23	10:07:41	17	17.1	73	75	126
2015-03-23	10:12:39	17.1	17.2	76	75	126
2015-03-23	10:17:40	17.2	17.3	75	75	128
2015-03-23	10:22:39	17.3	17.4	79	75	130
2015-03-23	10:27:43	17.5	17.5	76	75	132
2015-03-23	10:32:41	17.6	17.6	78	75	134
2015-03-23	10:37:40	17.5	17.7	78	75	136
2015-03-23	10:42:41	17.6	17.8	77	75	138
2015-03-23	10:47:41	17.8	17.9	78	75	140
2015-03-23	10:52:44	17.9	18	79	75	141
2015-03-23	10:57:41	17.9	18.1	75	75	141
2015-03-23	11:02:40	18.1	18.2	76	75	144
2015-03-23	11:07:40	18.1	18.3	77	75	144
2015-03-23	11:12:41	18.4	18.4	69	75	146
2015-03-23	11:17:43	18.6	18.5	71	75	148
2015-03-23	11:22:42	18.5	18.6	72	75	148
2015-03-23	11:27:41	18.7	18.7	78	75	148
2015-03-23	11:32:42	18.9	18.8	74	75	150
2015-03-23	11:37:42	18.8	18.9	70	75	150
2015-03-23	11:42:42	19.1	19	74	75	152
2015-03-23	11:47:43	19.1	19.1	69	75	152
2015-03-23	11:52:42	19.1	19.2	77	75	152
2015-03-23	11:57:42	19.2	19.3	73	75	152
2015-03-23	12:02:42	19.3	19.4	76	75	152
2015-03-23	12:07:40	19.6	19.5	68	75	152
2015-03-23	12:12:42	19.4	19.6	75	75	152
2015-03-23	12:17:42	19.5	19.7	78	75	152
2015-03-23	12:22:39	19.8	19.9	74	75	152
2015-03-23	12:27:43	19.8	20	76	74	152
2015-03-23	12:32:40	20.2	20.1	74	74	152
2015-03-23	12:37:40	20	20.2	76	73	152
2015-03-23	12:42:44	20.4	20.3	74	73	152
2015-03-23	12:47:41	20.3	20.4	74	73	152
2015-03-23	12:52:42	20.3	20.5	76	72	150
2015-03-23	12:57:41	20.6	20.6	70	72	150
2015-03-23	13:02:41	20.5	20.7	71	71	148
2015-03-23	13:07:40	20.8	20.8	71	71	148
2015-03-23	13:12:43	20.8	20.9	68	71	146
2015-03-23	13:17:41	21	21	68	70	144
2015-03-23	13:22:43	21.2	21.1	65	70	144
2015-03-23	13:27:42	21.1	21.2	64	69	141
2015-03-23	13:32:41	21.2	21.3	65	69	140
2015-03-23	13:37:42	21.3	21.4	68	69	138
2015-03-23	13:42:41	21.5	21.5	69	68	136
2015-03-23	13:47:40	21.5	21.6	70	68	134
2015-03-23	13:52:41	21.7	21.7	66	68	132
2015-03-23	13:57:42	21.7	21.7	68	67	130
2015-03-23	14:02:42	21.6	21.8	68	67	128
2015-03-23	14:07:42	21.8	21.9	65	67	126
2015-03-23	14:12:41	21.9	22	66	66	124
2015-03-23	14:17:43	21.9	22.1	66	66	121
2015-03-23	14:22:41	22.2	22.2	66	66	118
2015-03-23	14:27:42	22.1	22.3	67	65	116
2015-03-23	14:32:43	22.2	22.4	67	65	114
2015-03-23	14:37:42	22.3	22.4	65	65	110
2015-03-23	14:42:41	22.4	22.5	64	65	108
2015-03-23	14:47:42	22.6	22.6	63	64	104
2015-03-23	14:52:42	22.6	22.7	64	64	101
2015-03-23	14:57:41	22.6	22.8	64	64	98
2015-03-23	15:02:42	22.9	22.8	62	63	92
2015-03-23	15:07:43	22.7	22.9	63	63	90
2015-03-23	15:12:42	23	23	63	63	86
2015-03-23	15:17:41	23.1	23.1	60	63	84
2015-03-23	15:22:43	23.1	23.1	62	63	80
2015-03-23	15:27:42	23.1	23.2	62	62	76
2015-03-23	15:32:42	23.3	23.3	61	62	74
2015-03-23	15:37:41	23.3	23.3	61	62	70
2015-03-23	15:42:43	23.3	23.4	59	62	68
2015-03-23	15:47:40	23.4	23.4	61	61	64
2015-03-23	15:52:40	23.4	23.5	59	61	60
2015-03-23	15:57:40	23.5	23.5	61	61	58
2015-03-23	16:02:42	23.4	23.6	61	61	54
2015-03-23	16:07:43	23.7	23.7	60	61	50
2015-03-23	16:12:43	23.8	23.7	60	61	48
2015-03-23	16:17:42	23.7	23.8	59	60	44
2015-03-23	16:22:42	23.9	23.8	59	60	40
2015-03-23	16:27:43	23.9	23.8	59	60	36
2015-03-23	16:32:40	23.7	23.9	59	60	34
2015-03-23	16:37:43	23.8	23.9	58	60	30
2015-03-23	16:42:41	24	24	57	60	26
2015-03-23	16:47:41	24.1	24	58	60	20
2015-03-23	16:52:42	24	24	58	60	16
2015-03-23	16:57:40	23.9	24.1	59	59	12
2015-03-23	17:02:41	24.1	24.1	58	59	10
2015-03-23	17:07:42	24.2	24.1	58	59	8
2015-03-23	17:12:43	24	24.1	59	59	6
2015-03-23	17:17:42	24	24.2	59	59	1
2015-03-23	17:22:42	24.3	24.2	59	59	1
2015-03-23	17:27:42	24.1	24.2	59	59	1
2015-03-23	17:32:41	24.1	24.2	59	59	1
2015-03-23	17:37:42	24.2	24.2	59	59	1
2015-03-23	17:42:41	24.2	24.2	59	59	1
2015-03-23	17:47:41	24.2	24.2	58	59	1
2015-03-23	17:52:42	24.1	24.2	59	59	1
2015-03-23	17:57:44	24.2	24.2	59	59	1
2015-03-23	18:02:43	24.2	24.2	58	59	1
2015-03-23	18:07:42	24.2	24.2	59	59	1
2015-03-23	18:12:42	24.1	24.2	59	59	1
2015-03-23	18:17:42	24.3	24.2	58	59	1
2015-03-23	18:22:42	24.2	24.2	58	59	1
2015-03-23	18:27:43	24.2	24.2	59	59	1
2015-03-23	18:32:42	24.2	24.2	59	59	1
2015-03-23	18:37:43	24.1	24.2	59	59	1
2015-03-23	18:42:44	24.1	24.2	59	59	1
2015-03-23	18:47:42	24.3	24.2	59	59	1
2015-03-23	18:52:43	24.2	24.1	59	59	1
2015-03-23	18:57:42	24.1	24.1	58	59	1
2015-03-23	19:02:42	24	24.1	59	59	1
2015-03-23	19:07:43	24.1	24.1	59	59	1
2015-03-23	19:12:42	24.1	24	58	60	1
2015-03-23	19:17:43	24	24	59	60	1
2015-03-23	19:22:44	24	24	60	60	1
2015-03-23	19:27:41	24.1	23.9	59	60	1
2015-03-23	19:32:41	23.8	23.9	60	60	1
2015-03-23	19:37:43	23.8	23.8	59	60	1
2015-03-23	19:42:41	23.8	23.8	60	60	1
2015-03-23	19:47:43	23.8	23.8	59	60	1
2015-03-23	19:52:43	23.8	23.7	60	61	1
2015-03-23	19:57:42	23.6	23.7	61	61	1
2015-03-23	20:02:42	23.7	23.6	61	61	1
2015-03-23	20:07:42	23.6	23.6	61	61	1
2015-03-23	20:12:41	23.6	23.5	61	61	1
2015-03-23	20:17:42	23.5	23.4	61	61	1
2015-03-23	20:22:42	23.4	23.4	62	62	1
2015-03-23	20:27:43	23.4	23.3	62	62	1
2015-03-23	20:32:41	23.3	23.3	62	62	1
2015-03-23	20:37:42	23.3	23.2	62	62	1
2015-03-23	20:42:43	23.2	23.1	62	62	1
2015-03-23	20:47:42	23.1	23.1	62	63	1
2015-03-23	20:52:41	23	23	63	63	1
2015-03-23	20:57:42	23.1	22.9	62	63	1
2015-03-23	21:02:42	22.9	22.8	63	63	1
2015-03-23	21:07:43	22.8	22.8	64	64	1
2015-03-23	21:12:43	22.8	22.7	63	64	1
2015-03-23	21:17:43	22.7	22.6	64	64	1
2015-03-23	21:22:45	22.5	22.5	64	65	1
2015-03-23	21:27:42	22.5	22.5	64	65	1
2015-03-23	21:32:43	22.4	22.4	65	65	1
2015-03-23	21:37:41	22.3	22.3	65	65	1
2015-03-23	21:42:44	22.3	22.2	65	66	1
2015-03-23	21:47:42	22.2	22.1	65	66	1
2015-03-23	21:52:43	22.1	22	66	66	1
2015-03-23	21:57:43	22	21.9	66	67	1
2015-03-23	22:02:43	21.9	21.9	66	67	1
2015-03-23	22:07:43	21.8	21.8	67	67	1
2015-03-23	22:12:43	21.8	21.7	67	68	1
2015-03-23	22:17:44	21.7	21.6	67	68	1
2015-03-23	22:22:42	21.5	21.5	67	68	1
2015-03-23	22:27:43	21.5	21.4	67	69	1
2015-03-23	22:32:43	21.4	21.3	68	69	1
2015-03-23	22:37:43	21.3	21.2	68	69	1
2015-03-23	22:42:43	21.1	21.1	69	70	1
2015-03-23	22:47:44	21	21	69	70	1
2015-03-23	22:52:42	20.9	20.9	69	71	1
2015-03-23	22:57:43	20.9	20.8	70	71	1
2015-03-23	23:02:41	20.7	20.7	71	71	1
2015-03-23	23:07:42	20.7	20.6	70	72	1
2015-03-23	23:12:43	20.6	20.5	71	72	1
2015-03-23	23:17:42	20.4	20.4	71	73	1
2015-03-23	23:22:42	20.4	20.3	72	73	1
2015-03-23	23:27:43	20.2	20.2	73	73	1
2015-03-23	23:32:46	20.2	20.1	72	74	1
2015-03-23	23:37:43	20.1	20	73	74	1
2015-03-23	23:42:43	19.9	19.9	74	75	1
2015-03-23	23:47:43	19.8	19.8	75	75	1
2015-03-23	23:52:42	19.8	19.7	74	75	1
2015-03-23	23:57:42	19.7	19.6	74	75	1
2015-03-24	00:02:43	19.6	19.4	74	75	1
2015-03-24	00:07:43	19.3	19.3	75	75	1
2015-03-24	00:12:43	19.3	19.2	73	75	1
2015-03-24	00:17:42	19.1	19	74	75	1
2015-03-24	00:22:45	19	18.9	74	75	1
2015-03-24	00:27:41	18.8	18.8	75	75	1
2015-03-24	00:32:48	18.8	18.7	74	75	1
2015-03-24	00:37:43	18.7	18.6	74	75	1
2015-03-24	00:42:42	18.6	18.5	75	75	1
2015-03-24	00:47:45	18.5	18.4	75	75	1
2015-03-24	00:52:43	18.3	18.3	75	75	1
2015-03-24	00:57:43	18.2	18.2	75	75	1
2015-03-24	01:02:44	18.2	18.1	75	75	1
2015-03-24	01:07:42	18.1	18	76	75	1
2015-03-24	01:12:46	17.9	17.9	76	75	1
2015-03-24	01:17:42	17.9	17.8	76	75	1
2015-03-24	01:22:43	17.8	17.7	77	75	1
2015-03-24	01:27:43	17.7	17.6	78	75	1
2015-03-24	01:32:43	17.6	17.5	78	75	1
2015-03-24	01:37:41	17.5	17.4	79	75	1
2015-03-24	01:42:43	17.4	17.3	80	75	1
2015-03-24	01:47:43	17.3	17.2	79	75	1
2015-03-24	01:52:43	17.2	17.1	79	75	1
2015-03-24	01:57:44	17.1	17	74	75	1
2015-03-24	02:02:43	16.9	17	79	75	1
2015-03-24	02:07:43	17.1	16.9	73	75	1
2015-03-24	02:12:43	16.9	16.8	74	75	1
2015-03-24	02:17:43	16.8	16.7	75	75	1
2015-03-24	02:22:43	16.7	16.6	75	75	1
2015-03-24	02:27:44	16.5	16.5	75	75	1
2015-03-24	02:32:44	16.5	16.4	71	75	1
2015-03-24	02:37:43	16.3	16.3	74	75	1
2015-03-24	02:42:44	16.2	16.3	76	75	1
2015-03-24	02:47:43	16.3	16.2	76	75	1
2015-03-24	02:52:43	16.2	16.1	75	75	1
2015-03-24	02:57:44	16.1	16	78	75	1
2015-03-24	03:02:44	16	16	72	75	1
2015-03-24	03:12:42	15.9	15.8	73	75	1
2015-03-24	03:17:43	15.8	15.7	76	75	1
2015-03-24	03:22:44	15.6	15.7	76	75	1
2015-03-24	03:27:44	15.7	15.6	74	75	1
2015-03-24	03:32:43	15.6	15.5	75	75	1
2015-03-24	03:37:44	15.5	15.5	76	75	1
2015-03-24	03:42:44	15.5	15.4	69	75	1
2015-03-24	03:47:44	15.4	15.4	76	75	1
2015-03-24	03:52:43	15.4	15.3	76	75	1
2015-03-24	03:57:43	15.2	15.2	76	75	1
2015-03-24	04:02:43	15.2	15.2	76	75	1
2015-03-24	04:07:43	15.2	15.1	75	75	1
2015-03-24	04:12:42	15	15.1	76	75	1
2015-03-24	04:17:43	15.1	15	79	75	1
2015-03-24	04:22:44	15	15	69	75	1
2015-03-24	04:27:44	15.1	15	73	75	1
2015-03-24	04:32:42	15	14.9	70	75	1
2015-03-24	04:37:44	14.9	14.9	72	75	1
2015-03-24	04:42:42	14.9	14.8	76	75	1
2015-03-24	04:47:45	14.8	14.8	74	75	1
2015-03-24	04:52:45	14.7	14.8	76	75	1
2015-03-24	04:57:45	14.9	14.7	71	75	1
2015-03-24	05:02:45	14.6	14.7	74	75	1
2015-03-24	05:07:45	14.7	14.7	76	75	1
2015-03-24	05:12:45	14.7	14.7	76	75	1
2015-03-24	05:17:45	14.7	14.6	70	75	1
2015-03-24	05:22:44	14.6	14.6	72	75	1
2015-03-24	05:27:45	14.6	14.6	76	75	1
2015-03-24	05:32:44	14.6	14.6	74	75	1
2015-03-24	05:37:45	14.7	14.6	73	75	1
2015-03-24	05:42:44	14.5	14.6	76	75	1
2015-03-24	05:47:44	14.6	14.6	76	75	1
2015-03-24	05:52:44	14.6	14.5	75	75	1
2015-03-24	05:57:42	14.4	14.5	78	75	1
2015-03-24	06:02:44	14.5	14.5	73	75	1
2015-03-24	06:07:44	14.5	14.5	77	75	1
2015-03-24	06:12:44	14.5	14.5	75	75	1
2015-03-24	06:17:45	14.6	14.6	73	75	1
2015-03-24	06:22:45	14.6	14.6	73	75	1
2015-03-24	06:27:43	14.7	14.6	69	75	1
2015-03-24	06:32:44	14.5	14.6	77	75	1
2015-03-24	06:37:43	14.7	14.6	74	75	1
2015-03-24	06:42:45	14.5	14.6	72	75	1
2015-03-24	06:47:43	14.6	14.6	78	75	1
2015-03-24	06:52:45	14.6	14.7	75	75	1
2015-03-24	06:57:42	14.7	14.7	77	75	1
2015-03-24	07:02:44	14.7	14.7	77	75	6
2015-03-24	07:07:45	14.7	14.7	76	75	8
2015-03-24	07:12:43	14.7	14.8	74	75	8
2015-03-24	07:17:43	14.8	14.8	76	75	10
2015-03-24	07:22:42	14.8	14.8	78	75	16
2015-03-24	07:27:46	14.8	14.9	70	75	18
2015-03-24	07:32:43	14.9	14.9	76	75	26
2015-03-24	07:37:43	14.9	15	71	75	30
2015-03-24	07:42:43	15.1	15	69	75	34
2015-03-24	07:47:44	15	15	76	75	36
2015-03-24	07:52:42	15	15.1	73	75	40
2015-03-24	07:57:44	15.2	15.1	71	75	44
2015-03-24	08:02:42	15.1	15.2	72	75	48
2015-03-24	08:07:45	15.1	15.2	75	75	50
2015-03-24	08:12:44	15.3	15.3	72	75	54
2015-03-24	08:17:43	15.3	15.4	76	75	58
2015-03-24	08:22:44	15.4	15.4	76	75	61
2015-03-24	08:27:43	15.4	15.5	77	75	64
2015-03-24	08:32:43	15.5	15.5	79	75	68
2015-03-24	08:37:43	15.6	15.6	75	75	72
2015-03-24	08:42:44	15.6	15.7	76	75	74
2015-03-24	08:47:44	15.7	15.7	76	75	78
2015-03-24	08:52:45	15.7	15.8	76	75	81
2015-03-24	08:57:44	15.9	15.9	73	75	84
2015-03-24	09:02:43	15.9	16	76	75	86
2015-03-24	09:07:43	16	16	77	75	90
2015-03-24	09:12:46	16	16.1	75	75	92
2015-03-24	09:17:40	16.2	16.2	68	75	94
2015-03-24	09:22:45	16.2	16.3	74	75	101
2015-03-24	09:27:44	16.4	16.3	72	75	104
2015-03-24	09:32:44	16.3	16.4	68	75	108
2015-03-24	09:37:43	16.4	16.5	79	75	110
2015-03-24	09:42:42	16.6	16.6	74	75	112
2015-03-24	09:47:44	16.6	16.7	76	75	116
2015-03-24	09:52:42	16.8	16.8	76	75	118
2015-03-24	09:57:45	16.9	16.9	71	75	120
2015-03-24	10:02:43	17	17	76	75	121
2015-03-24	10:07:45	17.1	17	74	75	124
2015-03-24	10:12:45	17	17.1	72	75	126
2015-03-24	10:17:44	17.1	17.2	72	75	128
2015-03-24	10:22:45	17.2	17.3	75	75	130
2015-03-24	10:27:44	17.3	17.4	77	75	132
2015-03-24	10:32:43	17.4	17.5	73	75	134
2015-03-24	10:37:44	17.5	17.6	73	75	136
2015-03-24	10:42:43	17.6	17.7	76	75	138
2015-03-24	10:47:45	17.7	17.8	75	75	140
2015-03-24	10:52:47	17.9	17.9	72	75	140
2015-03-24	10:57:48	17.9	18	76	75	141
2015-03-24	11:02:47	18	18.1	73	75	144
2015-03-24	11:07:44	18.2	18.2	69	75	146
2015-03-24	11:12:44	18.2	18.3	76	75	146
2015-03-24	11:17:45	18.2	18.4	77	75	146
2015-03-24	11:22:44	18.3	18.5	78	75	148
2015-03-24	11:27:46	18.6	18.6	68	75	148
2015-03-24	11:32:50	18.6	18.7	70	75	150
2015-03-24	11:37:45	18.6	18.8	77	75	150
2015-03-24	11:42:45	18.8	18.9	71	75	150
2015-03-24	11:47:45	18.9	19	73	75	152
2015-03-24	11:52:42	19	19.1	80	75	152
2015-03-24	11:57:46	19.1	19.3	75	75	152
2015-03-24	12:02:45	19.4	19.4	74	75	152
2015-03-24	12:07:41	19.5	19.5	68	75	152
2015-03-24	12:12:44	19.5	19.6	77	75	152
2015-03-24	12:17:42	19.6	19.7	71	75	152
2015-03-24	12:22:42	19.6	19.8	77	75	152
2015-03-24	12:27:43	19.7	19.9	73	74	152
2015-03-24	12:32:43	20	20	73	74	152
2015-03-24	12:36:44	20	20.1	75	73	152
2015-03-24	12:41:44	20.3	20.2	71	73	152
2015-03-24	12:46:42	20.2	20.3	73	73	150
2015-03-24	12:51:45	20.2	20.4	74	72	150
2015-03-24	12:56:46	20.4	20.5	73	72	148
2015-03-24	13:01:45	20.5	20.6	72	71	148
2015-03-24	13:06:42	20.6	20.7	71	71	148
2015-03-24	13:11:42	20.7	20.8	74	71	146
2015-03-24	13:16:43	21	20.9	73	70	144
2015-03-24	13:21:42	20.8	21	71	70	141
2015-03-24	13:26:43	20.9	21.1	72	69	141
2015-03-24	13:31:44	21.1	21.2	74	69	140
2015-03-24	13:36:42	21.4	21.3	66	69	138
2015-03-24	13:41:43	21.4	21.4	68	68	136
2015-03-24	13:46:44	21.5	21.5	67	68	134
2015-03-24	13:51:43	21.4	21.6	65	68	132
2015-03-24	13:56:43	21.6	21.7	72	67	130
2015-03-24	14:01:42	21.6	21.8	68	67	128
2015-03-24	14:06:42	21.9	21.9	66	67	126
2015-03-24	14:11:44	21.9	21.9	66	66	124
2015-03-24	14:16:43	21.8	22	68	66	120
2015-03-24	14:21:44	21.9	22.1	67	66	118
2015-03-24	14:26:43	22.1	22.2	67	65	116
2015-03-24	14:31:41	22.2	22.3	63	65	112
2015-03-24	14:36:43	22.2	22.4	67	65	110
2015-03-24	14:41:42	22.4	22.5	66	64	106
2015-03-24	14:46:46	22.4	22.5	67	64	104
2015-03-24	14:51:42	22.6	22.6	65	64	101
2015-03-24	14:56:41	22.6	22.7	62	64	98
2015-03-24	15:01:43	22.7	22.8	64	63	92
2015-03-24	15:06:45	22.7	22.8	66	63	88
2015-03-24	15:11:41	22.8	22.9	65	63	86
2015-03-24	15:16:42	23	23	60	63	81
2015-03-24	15:21:42	23	23	62	62	80
2015-03-24	15:26:45	23	23.1	59	62	76
2015-03-24	15:31:44	23.2	23.2	61	62	74
2015-03-24	15:36:45	23.3	23.2	60	62	70
2015-03-24	15:41:43	23.2	23.3	60	62	66
2015-03-24	15:46:42	23.3	23.4	61	61	64
2015-03-24	15:51:43	23.4	23.4	62	61	60
2015-03-24	15:56:42	23.4	23.5	62	61	56
2015-03-24	16:01:43	23.5	23.5	61	61	54
2015-03-24	16:06:43	23.4	23.6	60	61	50
2015-03-24	16:11:42	23.7	23.6	61	61	46
2015-03-24	16:16:44	23.7	23.7	58	60	41
2015-03-24	16:21:43	23.7	23.7	62	60	40
2015-03-24	16:26:42	23.7	23.8	60	60	36
2015-03-24	16:31:45	23.9	23.8	60	60	32
2015-03-24	16:36:42	23.8	23.9	56	60	30
2015-03-24	16:41:43	23.9	23.9	59	60	24
2015-03-24	16:46:41	24	23.9	57	60	20
2015-03-24	16:51:45	23.8	24	59	60	16
2015-03-24	16:56:44	24.1	24	58	59	14
2015-03-24	17:01:43	24.1	24	56	59	10
2015-03-24	17:06:42	23.9	24	59	59	8
2015-03-24	17:11:44	24.1	24.1	57	59	1
2015-03-24	17:16:44	24.1	24.1	59	59	1
2015-03-24	17:21:42	24	24.1	58	59	1
2015-03-24	17:26:43	24.2	24.1	57	59	1
2015-03-24	17:31:48	24	24.1	58	59	1
2015-03-24	17:36:45	24.2	24.2	58	59	1
2015-03-24	17:41:44	24.2	24.2	58	59	1
2015-03-24	17:46:43	24.2	24.2	59	59	1
2015-03-24	17:51:44	24.2	24.2	57	59	1
2015-03-24	17:56:44	24.2	24.2	58	59	1
2015-03-24	18:01:45	24.2	24.2	55	59	1
2015-03-24	18:06:42	24.2	24.2	58	59	1
2015-03-24	18:11:42	24.2	24.2	57	59	1
2015-03-24	18:16:44	24.2	24.2	58	59	1
2015-03-24	18:21:44	24.2	24.2	57	59	1
2015-03-24	18:26:45	24.2	24.2	58	59	1
2015-03-24	18:31:43	24.1	24.1	59	59	1
2015-03-24	18:36:43	24.1	24.1	56	59	1
2015-03-24	18:41:46	24	24.1	59	59	1
2015-03-24	18:46:47	24.2	24.1	57	59	1
2015-03-24	18:51:44	24	24.1	59	59	1
2015-03-24	18:56:46	24.2	24	57	59	1
2015-03-24	19:01:42	24	24	58	59	1
2015-03-24	19:06:44	24.1	24	59	59	1
2015-03-24	19:11:45	24	24	59	59	1
2015-03-24	19:16:44	24	23.9	59	60	1
2015-03-24	19:21:44	23.9	23.9	60	60	1
2015-03-24	19:26:42	23.8	23.9	60	60	1
2015-03-24	19:31:44	23.8	23.8	60	60	1
2015-03-24	19:36:44	23.8	23.8	61	60	1
2015-03-24	19:41:44	23.7	23.7	59	60	1
2015-03-24	19:46:44	23.7	23.7	59	60	1
2015-03-24	19:51:42	23.7	23.6	60	61	1
2015-03-24	19:56:43	23.5	23.6	61	61	1
2015-03-24	20:01:43	23.6	23.5	60	61	1
2015-03-24	20:06:45	23.4	23.5	62	61	1
2015-03-24	20:11:45	23.5	23.4	60	61	1
2015-03-24	20:16:43	23.4	23.4	61	61	1
2015-03-24	20:21:43	23.3	23.3	61	62	1
2015-03-24	20:26:42	23.3	23.3	61	62	1
2015-03-24	20:31:44	23.4	23.2	61	62	1
2015-03-24	20:36:45	23.1	23.1	63	62	1
2015-03-24	20:41:43	23	23.1	62	62	1
2015-03-24	20:46:43	23	23	62	63	1
2015-03-24	20:51:44	23	22.9	63	63	1
2015-03-24	20:56:45	22.9	22.8	62	63	1
2015-03-24	21:01:46	22.8	22.8	62	63	1
2015-03-24	21:06:43	22.7	22.7	63	64	1
2015-03-24	21:11:43	22.6	22.6	63	64	1
2015-03-24	21:16:45	22.6	22.5	64	64	1
2015-03-24	21:21:45	22.4	22.5	64	64	1
2015-03-24	21:26:45	22.6	22.4	64	65	1
2015-03-24	21:31:42	22.4	22.3	64	65	1
2015-03-24	21:36:43	22.3	22.2	64	65	1
2015-03-24	21:41:44	22.2	22.1	64	66	1
2015-03-24	21:46:48	22.1	22	66	66	1
2015-03-24	21:51:44	21.9	22	65	66	1
2015-03-24	21:56:43	22	21.9	65	67	1
2015-03-24	22:01:44	21.9	21.8	67	67	1
2015-03-24	22:06:45	21.9	21.7	66	67	1
2015-03-24	22:11:45	21.6	21.6	67	68	1
2015-03-24	22:16:45	21.6	21.5	67	68	1
2015-03-24	22:21:46	21.5	21.4	67	68	1
2015-03-24	22:26:43	21.4	21.3	67	69	1
2015-03-24	22:31:48	21.2	21.2	69	69	1
2015-03-24	22:36:43	21.1	21.1	68	69	1
2015-03-24	22:41:45	21.1	21	69	70	1
2015-03-24	22:46:42	20.9	20.9	71	70	1
2015-03-24	22:51:46	20.8	20.8	69	70	1
2015-03-24	22:56:45	20.7	20.7	71	71	1
2015-03-24	23:01:44	20.6	20.6	71	71	1
2015-03-24	23:06:45	20.5	20.5	70	72	1
2015-03-24	23:11:44	20.4	20.4	71	72	1
2015-03-24	23:16:45	20.4	20.3	71	72	1
2015-03-24	23:21:43	20.3	20.2	72	73	1
2015-03-24	23:26:42	20.2	20.1	72	73	1
2015-03-24	23:31:45	20.1	20	73	74	1
2015-03-24	23:36:43	20	19.9	73	74	1
2015-03-24	23:41:45	19.9	19.8	73	75	1
2015-03-24	23:46:44	19.7	19.7	74	75	1
2015-03-24	23:51:44	19.7	19.6	75	75	1
2015-03-24	23:56:42	19.6	19.5	75	75	1
2015-03-25	00:01:44	19.5	19.3	75	75	1
2015-03-25	00:06:44	19.3	19.2	74	75	1
2015-03-25	00:11:46	19.2	19.1	74	75	1
2015-03-25	00:16:43	19.1	19	75	75	1
2015-03-25	00:21:44	19	18.9	74	75	1
2015-03-25	00:26:45	18.9	18.8	74	75	1
2015-03-25	00:31:45	18.7	18.7	75	75	1
2015-03-25	00:36:41	18.7	18.6	75	75	1
2015-03-25	00:41:45	18.6	18.4	75	75	1
2015-03-25	00:46:45	18.4	18.3	75	75	1
2015-03-25	00:51:47	18.3	18.2	74	75	1
2015-03-25	00:56:44	18.2	18.1	74	75	1
2015-03-25	01:01:44	18.1	18	74	75	1
2015-03-25	01:06:43	17.9	17.9	74	75	1
2015-03-25	01:11:46	17.8	17.8	75	75	1
2015-03-25	01:16:45	17.8	17.7	74	75	1
2015-03-25	01:21:44	17.8	17.6	74	75	1
2015-03-25	01:26:44	17.5	17.5	74	75	1
2015-03-25	01:31:44	17.5	17.4	75	75	1
2015-03-25	01:36:45	17.4	17.3	74	75	1
2015-03-25	01:41:44	17.3	17.2	74	75	1
2015-03-25	01:46:44	17.2	17.2	74	75	1
2015-03-25	01:51:45	17.2	17.1	74	75	1
2015-03-25	01:56:42	17.2	17	75	75	1
2015-03-25	02:01:46	16.9	16.9	74	75	1
2015-03-25	02:06:44	16.9	16.8	75	75	1
2015-03-25	02:11:44	16.8	16.7	74	75	1
2015-03-25	02:16:45	16.6	16.6	75	75	1
2015-03-25	02:21:44	16.6	16.5	74	75	1
2015-03-25	02:26:43	16.4	16.4	74	75	1
2015-03-25	02:31:46	16.4	16.4	75	75	1
2015-03-25	02:36:45	16.4	16.3	74	75	1
2015-03-25	02:41:45	16.3	16.2	75	75	1
2015-03-25	02:46:44	16.2	16.1	74	75	1
2015-03-25	02:51:47	16.1	16	74	75	1
2015-03-25	02:56:47	15.9	16	75	75	1
2015-03-25	03:01:44	16	15.9	74	75	1
2015-03-25	03:06:46	15.9	15.8	75	75	1
2015-03-25	03:11:44	15.8	15.7	74	75	1
2015-03-25	03:16:43	15.7	15.7	75	75	1
2015-03-25	03:21:44	15.7	15.6	74	75	1
2015-03-25	03:26:44	15.6	15.5	75	75	1
2015-03-25	03:31:44	15.5	15.5	74	75	1
2015-03-25	03:36:48	15.4	15.4	74	75	1
2015-03-25	03:41:44	15.4	15.3	75	75	1
2015-03-25	03:46:45	15.3	15.3	75	75	1
2015-03-25	03:51:44	15.2	15.2	75	75	1
2015-03-25	03:56:44	15.2	15.2	74	75	1
2015-03-25	04:01:45	15.2	15.1	74	75	1
2015-03-25	04:06:43	15.1	15.1	75	75	1
2015-03-25	04:11:44	15.1	15	75	75	1
2015-03-25	04:16:45	15	15	74	75	1
2015-03-25	04:21:44	14.9	14.9	75	75	1
2015-03-25	04:26:45	14.8	14.9	75	75	1
2015-03-25	04:31:43	14.9	14.8	75	75	1
2015-03-25	04:36:45	14.8	14.8	75	75	1
2015-03-25	04:41:43	14.8	14.8	74	75	1
2015-03-25	04:46:45	14.7	14.7	75	75	1
2015-03-25	04:51:44	14.7	14.7	75	75	1
2015-03-25	04:56:45	14.7	14.7	75	75	1
2015-03-25	05:01:45	14.7	14.6	74	75	1
2015-03-25	05:06:44	14.5	14.6	75	75	1
2015-03-25	05:11:45	14.5	14.6	75	75	1
2015-03-25	05:16:44	14.6	14.6	75	75	1
2015-03-25	05:21:46	14.6	14.5	75	75	1
2015-03-25	05:26:44	14.5	14.5	75	75	1
2015-03-25	05:31:45	14.5	14.5	75	75	1
2015-03-25	05:36:45	14.5	14.5	75	75	1
2015-03-25	05:41:45	14.5	14.5	75	75	1
2015-03-25	05:46:42	14.5	14.5	74	75	1
2015-03-25	05:51:45	14.4	14.5	75	75	1
2015-03-25	05:56:45	14.5	14.5	74	75	1
2015-03-25	06:01:43	14.5	14.5	75	75	1
2015-03-25	06:06:45	14.5	14.5	75	75	1
2015-03-25	06:11:46	14.5	14.5	74	75	1
2015-03-25	06:16:45	14.5	14.5	75	75	1
2015-03-25	06:21:45	14.5	14.5	74	75	1
2015-03-25	06:26:45	14.4	14.5	75	75	1
2015-03-25	06:31:44	14.4	14.5	75	75	1
2015-03-25	06:36:47	14.4	14.5	75	75	1
2015-03-25	06:41:46	14.6	14.5	74	75	1
2015-03-25	06:46:45	14.6	14.6	74	75	1
2015-03-25	06:51:46	14.6	14.6	74	75	1
2015-03-25	06:56:45	14.6	14.6	74	75	1
2015-03-25	07:01:44	14.6	14.6	74	75	1
2015-03-25	07:06:45	14.6	14.7	74	75	8
2015-03-25	07:11:45	14.8	14.7	74	75	8
2015-03-25	07:16:45	14.7	14.7	74	75	10
2015-03-25	07:21:45	14.7	14.8	74	75	16
2015-03-25	07:26:44	14.8	14.8	74	75	18
2015-03-25	07:31:45	14.8	14.8	75	75	26
2015-03-25	07:36:45	14.8	14.9	74	75	30
2015-03-25	07:41:44	14.9	14.9	75	75	32
2015-03-25	07:46:44	15	15	75	75	34
2015-03-25	07:51:44	15	15	75	75	40
2015-03-25	07:56:46	15	15.1	75	75	44
2015-03-25	08:01:46	15.2	15.1	74	75	46
2015-03-25	08:06:46	15.1	15.2	75	75	50
2015-03-25	08:11:45	15.2	15.2	75	75	54
2015-03-25	08:16:45	15.2	15.3	74	75	58
2015-03-25	08:21:44	15.3	15.3	74	75	61
2015-03-25	08:26:45	15.3	15.4	74	75	64
2015-03-25	08:31:46	15.4	15.5	75	75	68
2015-03-25	08:36:46	15.6	15.5	74	75	70
2015-03-25	08:41:45	15.5	15.6	74	75	74
2015-03-25	08:46:46	15.6	15.7	74	75	78
2015-03-25	08:51:46	15.7	15.7	75	75	80
2015-03-25	08:56:46	15.7	15.8	74	75	84
2015-03-25	09:01:45	15.9	15.9	74	75	86
2015-03-25	09:06:45	15.9	15.9	75	75	90
2015-03-25	09:11:51	15.9	16	74	75	92
2015-03-25	09:16:45	16.1	16.1	75	75	98
2015-03-25	09:21:45	16.1	16.2	74	75	101
2015-03-25	09:26:43	16.2	16.3	75	75	104
2015-03-25	09:31:46	16.4	16.3	75	75	106
2015-03-25	09:36:47	16.3	16.4	74	75	110
2015-03-25	09:41:46	16.4	16.5	75	75	112
2015-03-25	09:46:45	16.6	16.6	75	75	114
2015-03-25	09:51:45	16.6	16.7	74	75	118
2015-03-25	09:56:46	16.8	16.8	75	75	120
2015-03-25	10:01:44	16.9	16.9	75	75	121
2015-03-25	10:06:46	17	17	75	75	124
2015-03-25	10:11:44	17	17.1	75	75	126
2015-03-25	10:16:45	17.1	17.1	75	75	128
2015-03-25	10:21:44	17.1	17.2	74	75	130
2015-03-25	10:26:44	17.2	17.3	75	75	132
2015-03-25	10:31:46	17.3	17.4	75	75	134
2015-03-25	10:36:45	17.6	17.5	74	75	136
2015-03-25	10:41:47	17.6	17.6	74	75	138
2015-03-25	10:46:45	17.6	17.7	75	75	138
2015-03-25	10:51:46	17.7	17.8	74	75	140
2015-03-25	10:56:45	17.9	17.9	74	75	141
2015-03-25	11:01:45	17.9	18	74	75	141
2015-03-25	11:06:44	17.9	18.1	75	75	144
2015-03-25	11:11:46	18.3	18.2	74	75	146
2015-03-25	11:16:45	18.3	18.3	75	75	146
2015-03-25	11:21:48	18.3	18.4	75	75	148
2015-03-25	11:26:47	18.3	18.5	75	75	148
2015-03-25	11:31:45	18.5	18.7	75	75	148
2015-03-25	11:36:46	18.7	18.8	74	75	150
2015-03-25	11:41:46	18.7	18.9	75	75	150
2015-03-25	11:46:45	18.9	19	75	75	150
2015-03-25	11:51:46	18.9	19.1	75	75	152
2015-03-25	11:56:45	19	19.2	57	75	120
2015-03-25	12:01:43	19.4	19.3	70	75	152
2015-03-25	12:06:46	19.4	19.4	79	75	152
2015-03-25	12:11:47	19.5	19.5	77	75	152
2015-03-25	12:16:46	19.4	19.6	83	75	152
2015-03-25	12:21:46	19.6	19.7	80	75	152
2015-03-25	12:26:44	19.7	19.8	78	74	152
2015-03-25	12:31:45	19.9	19.9	76	74	152
2015-03-25	12:36:45	19.9	20	75	73	152
2015-03-25	12:41:46	19.9	20.1	74	73	150
2015-03-25	12:46:46	20.1	20.2	73	72	150
2015-03-25	12:51:46	20.2	20.3	71	72	148
2015-03-25	12:56:45	20.3	20.4	70	72	148
2015-03-25	13:01:48	20.4	20.5	69	71	146
2015-03-25	13:06:46	20.4	20.6	69	71	146
2015-03-25	13:11:50	20.7	20.7	67	70	144
2015-03-25	13:16:46	20.8	20.8	66	70	141
2015-03-25	13:21:45	20.7	20.9	70	70	141
2015-03-25	13:26:46	20.9	21	69	69	140
2015-03-25	13:31:46	21	21.1	68	69	138
2015-03-25	13:36:46	21.1	21.2	69	69	136
2015-03-25	13:41:45	21.4	21.3	68	68	134
2015-03-25	13:46:47	21.3	21.4	68	68	132
2015-03-25	13:51:45	21.5	21.5	67	68	132
2015-03-25	13:56:45	21.5	21.6	67	67	128
2015-03-25	14:01:45	21.7	21.7	66	67	126
2015-03-25	14:06:46	21.7	21.8	67	67	124
2015-03-25	14:11:46	21.8	21.9	66	66	121
2015-03-25	14:16:45	21.9	22	65	66	120
2015-03-25	14:21:45	22	22	66	66	116
2015-03-25	14:26:45	22	22.1	65	65	114
2015-03-25	14:31:46	22	22.2	65	65	112
2015-03-25	14:36:46	22.2	22.3	65	65	108
2015-03-25	14:41:46	22.3	22.4	65	64	106
2015-03-25	14:46:45	22.4	22.5	63	64	101
2015-03-25	14:51:44	22.5	22.5	64	64	100
2015-03-25	14:56:45	22.5	22.6	63	64	94
2015-03-25	15:01:45	22.6	22.7	64	63	90
2015-03-25	15:06:47	22.8	22.8	62	63	88
2015-03-25	15:11:46	22.9	22.8	63	63	84
2015-03-25	15:16:46	22.8	22.9	62	63	81
2015-03-25	15:21:44	23	23	63	62	80
2015-03-25	15:26:44	23	23	61	62	74
2015-03-25	15:31:47	23	23.1	62	62	72
2015-03-25	15:36:45	23.2	23.2	62	62	68
2015-03-25	15:41:46	23.2	23.2	61	62	66
2015-03-25	15:46:45	23.2	23.3	61	61	61
2015-03-25	15:51:46	23.3	23.4	61	61	58
2015-03-25	15:56:47	23.4	23.4	60	61	56
2015-03-25	16:01:45	23.5	23.5	60	61	52
2015-03-25	16:06:47	23.5	23.5	61	61	48
2015-03-25	16:11:47	23.6	23.6	60	60	44
2015-03-25	16:16:45	23.6	23.6	60	60	41
2015-03-25	16:21:47	23.6	23.7	60	60	38
2015-03-25	16:26:46	23.8	23.7	59	60	34
2015-03-25	16:31:45	23.7	23.7	60	60	32
2015-03-25	16:36:48	23.7	23.8	59	60	28
2015-03-25	16:41:47	23.8	23.8	60	60	24
2015-03-25	16:46:45	23.8	23.9	60	60	18
2015-03-25	16:51:50	23.9	23.9	60	59	12
2015-03-25	16:56:46	23.9	23.9	59	59	10
2015-03-25	17:01:48	24	23.9	58	59	10
2015-03-25	17:06:45	23.9	24	59	59	8
2015-03-25	17:11:47	23.9	24	59	59	1
2015-03-25	17:16:45	23.9	24	50	59	1
2015-03-25	17:21:47	24	24	65	59	1
2015-03-25	17:26:46	24.1	24.1	61	59	1
2015-03-25	17:31:46	24.1	24.1	59	59	1
2015-03-25	17:36:46	24.1	24.1	58	59	1
2015-03-25	17:41:46	24.1	24.1	58	59	1
2015-03-25	17:46:45	24.1	24.1	59	59	1
2015-03-25	17:51:46	24.1	24.1	59	59	1
2015-03-25	17:56:45	24.1	24.1	59	59	1
2015-03-25	18:01:47	24.1	24.1	58	59	1
2015-03-25	18:06:47	24.2	24.1	59	59	1
2015-03-25	18:11:51	24.2	24.1	59	59	1
2015-03-25	18:16:45	24.1	24.1	59	59	1
2015-03-25	18:21:47	24.1	24.1	59	59	1
2015-03-25	18:26:46	24.1	24.1	58	59	1
2015-03-25	18:31:47	24.1	24.1	58	59	1
2015-03-25	18:36:46	24	24.1	58	59	1
2015-03-25	18:41:46	24.1	24	58	59	1
2015-03-25	18:46:48	24	24	58	59	1
2015-03-25	18:51:46	24	24	58	59	1
2015-03-25	18:56:48	24	24	58	59	1
2015-03-25	19:01:46	24	23.9	58	59	1
2015-03-25	19:06:46	23.8	23.9	59	59	1
2015-03-25	19:11:46	23.9	23.9	59	59	1
2015-03-25	19:16:45	23.9	23.9	59	60	1
2015-03-25	19:21:45	23.9	23.8	60	60	1
2015-03-25	19:26:51	23.9	23.8	59	60	1
2015-03-25	19:31:45	23.8	23.7	59	60	1
2015-03-25	19:36:47	23.6	23.7	60	60	1
2015-03-25	19:41:45	23.7	23.7	60	60	1
2015-03-25	19:46:46	23.7	23.6	59	60	1
2015-03-25	19:51:46	23.7	23.6	60	60	1
2015-03-25	19:56:46	23.6	23.5	59	61	1
2015-03-25	20:01:46	23.5	23.5	60	61	1
2015-03-25	20:06:45	23.4	23.4	61	61	1
2015-03-25	20:11:46	23.4	23.4	61	61	1
2015-03-25	20:16:47	23.4	23.3	61	61	1
2015-03-25	20:21:46	23.3	23.2	61	62	1
2015-03-25	20:26:45	23.1	23.2	61	62	1
2015-03-25	20:31:48	23.2	23.1	62	62	1
2015-03-25	20:36:46	23.1	23.1	62	62	1
2015-03-25	20:41:44	23.1	23	62	62	1
2015-03-25	20:46:48	23	22.9	62	63	1
2015-03-25	20:51:46	22.9	22.8	62	63	1
2015-03-25	20:56:45	22.8	22.8	63	63	1
2015-03-25	21:01:45	22.8	22.7	63	63	1
2015-03-25	21:06:47	22.7	22.6	63	64	1
2015-03-25	21:11:48	22.6	22.6	63	64	1
2015-03-25	21:16:48	22.6	22.5	63	64	1
2015-03-25	21:21:47	22.5	22.4	63	64	1
2015-03-25	21:26:45	22.4	22.3	64	65	1
2015-03-25	21:31:48	22.3	22.2	65	65	1
2015-03-25	21:36:46	22.2	22.1	64	65	1
2015-03-25	21:41:45	22	22.1	65	66	1
2015-03-25	21:46:47	22.1	22	66	66	1
2015-03-25	21:51:48	22	21.9	66	66	1
2015-03-25	21:56:47	21.9	21.8	65	67	1
2015-03-25	22:01:48	21.7	21.7	67	67	1
2015-03-25	22:06:46	21.7	21.6	67	67	1
2015-03-25	22:11:48	21.5	21.5	66	68	1
2015-03-25	22:16:49	21.4	21.4	67	68	1
2015-03-25	22:21:49	21.4	21.3	68	68	1
2015-03-25	22:26:46	21.2	21.2	67	69	1
[truncated: 15,741 more rows]

## Sheet: Supp. 8D
Supplemental 8D: Early Autumn Inland Log
BVZ39Inland
Date	Time	Temp	SetTemp	RH	SetRH	PAR
2015-03-19	00:01:17	18.6	18.3	67	68	1
2015-03-19	00:06:17	18.2	18.2	69	69	1
2015-03-19	00:11:18	18.2	18	67	69	1
2015-03-19	00:16:20	18	17.9	65	70	1
2015-03-19	00:21:17	17.8	17.7	72	71	1
2015-03-19	00:26:18	17.7	17.6	69	71	1
2015-03-19	00:31:17	17.5	17.4	71	72	1
2015-03-19	00:36:19	17.4	17.3	69	72	1
2015-03-19	00:41:16	17.2	17.2	74	73	1
2015-03-19	00:46:17	17.2	17	72	73	1
2015-03-19	00:51:18	16.9	16.9	70	74	1
2015-03-19	00:56:17	16.8	16.7	75	75	1
2015-03-19	01:01:18	16.7	16.6	74	75	1
2015-03-19	01:06:17	16.6	16.4	75	75	1
2015-03-19	01:11:17	16.3	16.3	77	75	1
2015-03-19	01:16:16	16.3	16.2	76	75	1
2015-03-19	01:21:17	16.2	16	77	75	1
2015-03-19	01:26:16	16	15.9	74	75	1
2015-03-19	01:31:17	15.8	15.8	77	75	1
2015-03-19	01:36:18	15.8	15.6	75	75	1
2015-03-19	01:41:17	15.6	15.5	74	75	1
2015-03-19	01:46:18	15.4	15.4	76	75	1
2015-03-19	01:51:16	15.3	15.2	78	75	1
2015-03-19	01:56:16	15.1	15.1	78	75	1
2015-03-19	02:01:17	15.1	15	76	75	1
2015-03-19	02:06:18	15	14.8	78	75	1
2015-03-19	02:11:16	14.8	14.7	75	75	1
2015-03-19	02:16:17	14.7	14.6	75	75	1
2015-03-19	02:21:19	14.6	14.5	75	75	1
2015-03-19	02:26:19	14.5	14.4	75	75	1
2015-03-19	02:31:15	14.4	14.2	75	75	1
2015-03-19	02:36:18	14.2	14.1	74	75	1
2015-03-19	02:41:19	14.1	14	73	75	1
2015-03-19	02:46:17	13.9	13.9	76	75	1
2015-03-19	02:51:17	13.9	13.8	71	75	1
2015-03-19	02:56:17	13.7	13.7	75	75	1
2015-03-19	03:01:17	13.7	13.6	75	75	1
2015-03-19	03:06:16	13.5	13.5	76	75	1
2015-03-19	03:11:17	13.5	13.4	71	75	1
2015-03-19	03:16:15	13.4	13.3	74	75	1
2015-03-19	03:21:17	13.3	13.2	73	75	1
2015-03-19	03:26:16	13.2	13.1	72	75	1
2015-03-19	03:31:18	13.1	13	72	75	1
2015-03-19	03:36:17	13	12.9	72	75	1
2015-03-19	03:41:20	12.8	12.8	79	75	1
2015-03-19	03:46:16	12.8	12.7	76	75	1
2015-03-19	03:51:17	12.6	12.7	79	75	1
2015-03-19	03:56:16	12.7	12.6	75	75	1
2015-03-19	04:01:17	12.6	12.5	76	75	1
2015-03-19	04:06:17	12.5	12.4	75	75	1
2015-03-19	04:11:17	12.3	12.4	78	75	1
2015-03-19	04:16:16	12.4	12.3	74	75	1
2015-03-19	04:21:16	12.3	12.2	74	75	1
2015-03-19	04:26:17	12.2	12.2	74	75	1
2015-03-19	04:31:16	12.2	12.1	76	75	1
2015-03-19	04:36:17	12.1	12.1	72	75	1
2015-03-19	04:41:17	12.1	12	77	75	1
2015-03-19	04:46:17	12	12	75	75	1
2015-03-19	04:51:19	12	11.9	73	75	1
2015-03-19	04:56:18	11.9	11.9	71	75	1
2015-03-19	05:01:18	11.8	11.8	77	75	1
2015-03-19	05:06:17	11.8	11.8	74	75	1
2015-03-19	05:11:17	11.9	11.8	71	75	1
2015-03-19	05:16:17	11.8	11.7	71	75	1
2015-03-19	05:21:17	11.7	11.7	74	75	1
2015-03-19	05:26:18	11.7	11.7	74	75	1
2015-03-19	05:31:16	11.7	11.7	74	75	1
2015-03-19	05:36:18	11.6	11.6	75	75	1
2015-03-19	05:41:16	11.6	11.6	74	75	1
2015-03-19	05:46:19	11.5	11.6	72	75	1
2015-03-19	05:51:17	11.6	11.6	78	75	1
2015-03-19	05:56:17	11.7	11.6	75	75	1
2015-03-19	06:01:17	11.6	11.6	77	75	1
2015-03-19	06:06:18	11.6	11.6	76	75	1
2015-03-19	06:11:16	11.6	11.6	76	75	1
2015-03-19	06:16:18	11.6	11.6	76	75	1
2015-03-19	06:21:22	11.6	11.6	76	75	1
2015-03-19	06:26:16	11.6	11.6	76	75	1
2015-03-19	06:31:18	11.7	11.7	71	75	1
2015-03-19	06:36:19	11.7	11.7	75	75	1
2015-03-19	06:41:21	11.7	11.7	74	75	1
2015-03-19	06:46:17	11.7	11.7	74	75	1
2015-03-19	06:51:18	11.7	11.8	74	75	8
2015-03-19	06:56:16	11.8	11.8	74	75	13
2015-03-19	07:01:17	11.8	11.8	75	75	21
2015-03-19	07:06:16	11.8	11.9	75	75	33
2015-03-19	07:11:17	11.8	11.9	75	75	41
2015-03-19	07:16:17	12	12	73	75	48
2015-03-19	07:21:18	12	12	75	75	56
2015-03-19	07:26:17	12	12.1	75	75	61
2015-03-19	07:31:17	12.1	12.1	77	75	68
2015-03-19	07:36:17	12.2	12.2	71	75	76
2015-03-19	07:41:17	12.2	12.2	73	75	83
2015-03-19	07:46:16	12.2	12.3	76	75	91
2015-03-19	07:51:16	12.4	12.4	72	75	98
2015-03-19	07:56:17	12.4	12.4	75	75	103
2015-03-19	08:01:17	12.4	12.5	72	75	118
2015-03-19	08:06:17	12.5	12.6	74	75	126
2015-03-19	08:11:16	12.6	12.7	74	75	133
2015-03-19	08:16:20	12.7	12.7	75	75	141
2015-03-19	08:21:16	12.8	12.8	75	75	148
2015-03-19	08:26:16	12.9	12.9	73	75	156
2015-03-19	08:31:17	12.9	13	75	75	161
2015-03-19	08:36:18	12.9	13.1	77	75	168
2015-03-19	08:41:18	13.2	13.2	72	75	173
2015-03-19	08:46:18	13.2	13.3	77	75	181
2015-03-19	08:51:16	13.4	13.4	77	75	186
2015-03-19	08:56:17	13.5	13.5	75	75	193
2015-03-19	09:01:17	13.6	13.6	75	75	198
2015-03-19	09:06:18	13.6	13.7	75	75	203
2015-03-19	09:11:17	13.8	13.8	75	75	208
2015-03-19	09:16:17	13.8	13.9	75	75	216
2015-03-19	09:21:17	13.9	14	77	75	223
2015-03-19	09:26:18	14.1	14.1	72	75	226
2015-03-19	09:36:16	14.1	14.3	77	75	238
2015-03-19	09:41:18	14.4	14.5	77	75	243
2015-03-19	09:46:16	14.5	14.6	74	75	248
2015-03-19	09:51:17	14.7	14.7	77	75	253
2015-03-19	09:56:19	14.7	14.8	74	75	258
2015-03-19	10:01:17	14.9	15	75	75	263
2015-03-19	10:06:19	15.1	15.1	76	75	266
2015-03-19	10:11:15	15.2	15.2	72	75	271
2015-03-19	10:16:18	15.3	15.3	77	75	276
2015-03-19	10:21:20	15.2	15.5	76	75	281
2015-03-19	10:26:18	15.7	15.6	76	75	283
2015-03-19	10:31:16	15.6	15.7	75	75	286
2015-03-19	10:36:17	15.7	15.9	79	75	288
2015-03-19	10:41:17	16	16	72	75	291
2015-03-19	10:46:16	16	16.2	73	75	293
2015-03-19	10:51:18	16.2	16.3	77	75	296
2015-03-19	10:56:18	16.3	16.4	73	75	296
2015-03-19	11:01:16	16.4	16.6	73	75	298
2015-03-19	11:06:17	16.6	16.7	78	75	301
2015-03-19	11:11:17	16.8	16.9	72	74	301
2015-03-19	11:16:18	16.9	17	77	73	303
2015-03-19	11:21:17	17	17.2	76	73	303
2015-03-19	11:26:17	17.3	17.3	77	72	306
2015-03-19	11:31:18	17.4	17.4	72	72	306
2015-03-19	11:36:17	17.4	17.6	75	71	306
2015-03-19	11:41:18	17.7	17.7	73	71	308
2015-03-19	11:46:15	17.7	17.9	69	70	311
2015-03-19	11:51:17	18	18	68	69	311
2015-03-19	11:56:14	18	18.2	73	69	311
2015-03-19	12:01:17	18.3	18.3	69	68	311
2015-03-19	12:06:16	18.3	18.5	71	68	311
2015-03-19	12:11:17	18.6	18.6	67	67	311
2015-03-19	12:16:17	18.6	18.8	69	67	313
2015-03-19	12:21:17	18.9	18.9	67	66	313
2015-03-19	12:26:18	18.9	19	66	66	313
2015-03-19	12:31:17	19	19.2	69	65	313
2015-03-19	12:36:17	19.3	19.3	64	65	313
2015-03-19	12:41:18	19.3	19.5	67	64	313
2015-03-19	12:46:17	19.5	19.6	66	64	311
2015-03-19	12:51:16	19.7	19.8	64	63	311
2015-03-19	12:56:18	19.8	19.9	64	63	308
2015-03-19	13:01:17	20	20.1	62	62	308
2015-03-19	13:06:15	20.1	20.2	65	62	308
2015-03-19	13:11:19	20.2	20.3	59	61	306
2015-03-19	13:16:15	20.3	20.5	62	61	303
2015-03-19	13:21:16	20.5	20.6	60	60	303
2015-03-19	13:26:15	20.7	20.7	60	60	301
2015-03-19	13:31:17	20.7	20.9	63	59	298
2015-03-19	13:36:16	21	21	59	59	298
2015-03-19	13:41:18	21	21.2	59	58	296
2015-03-19	13:46:16	21.3	21.3	61	58	293
2015-03-19	13:51:18	21.3	21.4	59	58	291
2015-03-19	13:56:19	21.4	21.5	59	57	286
2015-03-19	14:01:16	21.6	21.7	58	57	271
2015-03-19	14:06:18	21.7	21.8	61	56	281
2015-03-19	14:11:18	21.9	21.9	57	56	276
2015-03-19	14:16:14	21.9	22	59	56	273
2015-03-19	14:21:20	22.1	22.2	60	55	268
2015-03-19	14:26:18	22.2	22.3	61	55	263
2015-03-19	14:31:19	22.4	22.4	60	55	258
2015-03-19	14:36:17	22.4	22.5	59	54	256
2015-03-19	14:41:17	22.5	22.6	60	54	248
2015-03-19	14:46:18	22.6	22.7	63	54	243
2015-03-19	14:51:18	22.8	22.9	58	53	238
2015-03-19	14:56:19	22.9	23	61	53	233
2015-03-19	15:01:21	23.1	23.1	58	53	226
2015-03-19	15:06:19	23.1	23.2	61	52	221
2015-03-19	15:11:16	23.2	23.3	63	52	216
2015-03-19	15:16:17	23.3	23.4	60	52	208
2015-03-19	15:21:15	23.4	23.5	63	52	203
2015-03-19	15:26:17	23.6	23.6	62	51	196
2015-03-19	15:31:16	23.7	23.6	58	51	188
2015-03-19	15:36:18	23.6	23.7	61	51	183
2015-03-19	15:41:17	23.6	23.8	64	51	176
2015-03-19	15:46:17	23.8	23.9	61	50	168
2015-03-19	15:51:17	24	24	61	50	161
2015-03-19	15:56:18	24	24.1	61	50	153
2015-03-19	16:01:18	24.2	24.1	58	50	146
2015-03-19	16:06:16	24.1	24.2	62	50	138
2015-03-19	16:11:19	24.1	24.3	59	49	131
2015-03-19	16:16:19	24.4	24.3	61	49	123
2015-03-19	16:21:16	24.4	24.4	60	49	116
2015-03-19	16:26:18	24.4	24.5	59	49	108
2015-03-19	16:31:17	24.5	24.5	61	49	96
2015-03-19	16:36:17	24.5	24.6	61	49	88
2015-03-19	16:41:22	24.6	24.6	62	48	81
2015-03-19	16:46:18	24.6	24.7	59	48	76
2015-03-19	16:51:17	24.7	24.7	60	48	68
2015-03-19	16:56:20	24.6	24.8	64	48	63
2015-03-19	17:01:18	24.9	24.8	61	48	56
2015-03-19	17:06:16	24.9	24.8	60	48	48
2015-03-19	17:11:18	24.8	24.9	61	48	41
2015-03-19	17:16:16	24.9	24.9	60	48	36
2015-03-19	17:21:18	25	24.9	62	48	28
2015-03-19	17:26:19	24.9	25	62	48	13
2015-03-19	17:31:15	25	25	60	48	11
2015-03-19	17:36:17	25.1	25	59	48	3
2015-03-19	17:41:16	25	25	61	48	3
2015-03-19	17:46:18	25	25	62	47	3
2015-03-19	17:51:15	25	25	61	47	3
2015-03-19	17:56:18	25	25	61	47	3
2015-03-19	18:01:19	25	25	61	47	3
2015-03-19	18:06:17	25	25	61	47	3
2015-03-19	18:11:17	25	25	61	47	3
2015-03-19	18:16:17	25	25	61	47	3
2015-03-19	18:21:18	25	25	61	47	1
2015-03-19	18:26:19	25	25	61	48	1
2015-03-19	18:31:18	25	25	61	48	1
2015-03-19	18:36:18	25	25	61	48	1
2015-03-19	18:41:18	25	24.9	61	48	1
2015-03-19	18:46:18	24.9	24.9	60	48	1
2015-03-19	18:51:16	24.9	24.9	59	48	1
2015-03-19	18:56:18	24.8	24.8	62	48	1
2015-03-19	19:01:17	24.8	24.8	62	48	1
2015-03-19	19:06:18	24.8	24.8	61	48	1
2015-03-19	19:11:17	24.8	24.7	61	48	1
2015-03-19	19:16:15	24.7	24.7	59	48	1
2015-03-19	19:21:18	24.7	24.6	60	48	1
2015-03-19	19:26:18	24.6	24.6	61	49	1
2015-03-19	19:31:19	24.6	24.5	61	49	1
2015-03-19	19:36:17	24.4	24.5	62	49	1
2015-03-19	19:41:17	24.5	24.4	60	49	1
2015-03-19	19:46:18	24.4	24.3	61	49	1
2015-03-19	19:51:18	24.2	24.3	62	49	1
2015-03-19	19:56:19	24.3	24.2	59	50	1
2015-03-19	20:01:15	24.2	24.1	61	50	1
2015-03-19	20:06:19	24.1	24.1	60	50	1
2015-03-19	20:11:16	24	24	63	50	1
2015-03-19	20:16:18	24	23.9	59	50	1
2015-03-19	20:21:16	23.9	23.8	61	51	1
2015-03-19	20:26:16	23.7	23.7	61	51	1
2015-03-19	20:31:18	23.7	23.7	60	51	1
2015-03-19	20:36:18	23.7	23.6	61	51	1
2015-03-19	20:41:18	23.6	23.5	60	52	1
2015-03-19	20:46:19	23.5	23.4	60	52	1
2015-03-19	20:51:17	23.4	23.3	58	52	1
2015-03-19	20:56:19	23.2	23.2	61	52	1
2015-03-19	21:01:20	23.2	23.1	60	53	1
2015-03-19	21:06:17	23.1	23	60	53	1
2015-03-19	21:11:15	23	22.9	60	53	1
2015-03-19	21:16:18	22.8	22.8	62	54	1
2015-03-19	21:21:24	22.8	22.6	59	54	1
2015-03-19	21:26:16	22.6	22.5	62	54	1
2015-03-19	21:31:19	22.4	22.4	61	55	1
2015-03-19	21:36:17	22.3	22.3	63	55	1
2015-03-19	21:41:19	22.2	22.2	61	55	1
2015-03-19	21:46:16	22.2	22.1	61	56	1
2015-03-19	21:51:17	22.1	21.9	59	56	1
2015-03-19	21:56:22	21.9	21.8	58	56	1
2015-03-19	22:01:16	21.7	21.7	61	57	1
2015-03-19	22:06:18	21.7	21.6	59	57	1
2015-03-19	22:11:19	21.6	21.4	60	58	1
2015-03-19	22:16:17	21.4	21.3	58	58	1
2015-03-19	22:21:16	21.3	21.2	58	58	1
2015-03-19	22:26:18	21.2	21	59	59	1
2015-03-19	22:31:15	21	20.9	59	59	1
2015-03-19	22:36:18	20.9	20.8	58	60	1
2015-03-19	22:41:19	20.8	20.6	60	60	1
2015-03-19	22:46:18	20.6	20.5	59	61	1
2015-03-19	22:51:17	20.4	20.4	63	61	1
2015-03-19	22:56:17	20.4	20.2	59	62	1
2015-03-19	23:01:18	20.2	20.1	59	62	1
2015-03-19	23:06:18	20	19.9	62	62	1
2015-03-19	23:11:18	19.9	19.8	59	63	1
2015-03-19	23:16:16	19.7	19.6	61	63	1
2015-03-19	23:21:17	19.6	19.5	60	64	1
2015-03-19	23:26:18	19.4	19.4	60	64	1
2015-03-19	23:31:17	19.3	19.2	66	65	1
2015-03-19	23:36:16	19.1	19.1	65	66	1
2015-03-19	23:41:18	19.1	18.9	65	66	1
2015-03-19	23:46:18	18.9	18.8	64	67	1
2015-03-19	23:51:17	18.8	18.6	64	67	1
2015-03-19	23:56:17	18.5	18.5	69	68	1
2015-03-20	00:01:18	18.4	18.2	68	68	1
2015-03-20	00:06:20	18.2	18	65	69	1
2015-03-20	00:10:53	17.9	17.9	67	69	1
2015-03-20	00:15:52	17.8	17.8	73	70	1
2015-03-20	00:20:55	17.8	17.6	67	71	1
2015-03-20	00:25:54	17.6	17.5	70	71	1
2015-03-20	00:30:53	17.4	17.3	71	72	1
2015-03-20	00:35:54	17.3	17.2	70	72	1
2015-03-20	00:40:55	17.1	17	74	73	1
2015-03-20	00:45:53	16.9	16.9	74	73	1
2015-03-20	00:50:53	16.8	16.7	74	74	1
2015-03-20	00:55:53	16.7	16.6	74	75	1
2015-03-20	01:00:55	16.6	16.5	74	75	1
2015-03-20	01:05:53	16.4	16.3	74	75	1
2015-03-20	01:10:52	16.3	16.2	75	75	1
2015-03-20	01:15:55	16.1	16	75	75	1
2015-03-20	01:20:52	16	15.9	75	75	1
2015-03-20	01:25:53	15.8	15.8	77	75	1
2015-03-20	01:30:54	15.8	15.6	73	75	1
2015-03-20	01:35:52	15.5	15.5	76	75	1
2015-03-20	01:40:53	15.5	15.4	79	75	1
2015-03-20	01:45:52	15.3	15.2	73	75	1
2015-03-20	01:50:52	15.2	15.1	74	75	1
2015-03-20	01:55:54	15	15	74	75	1
2015-03-20	02:00:57	15.1	14.8	74	75	1
2015-03-20	02:05:56	14.8	14.7	73	75	1
2015-03-20	02:10:52	14.7	14.6	76	75	1
2015-03-20	02:15:53	14.6	14.5	76	75	1
2015-03-20	02:20:54	14.5	14.3	73	75	1
2015-03-20	02:25:54	14.3	14.2	75	75	1
2015-03-20	02:30:54	14.2	14.1	74	75	1
2015-03-20	02:35:53	14	14	78	75	1
2015-03-20	02:40:55	13.9	13.9	74	75	1
2015-03-20	02:45:52	13.9	13.8	76	75	1
2015-03-20	02:50:55	13.8	13.7	74	75	1
2015-03-20	02:55:53	13.6	13.6	75	75	1
2015-03-20	03:00:56	13.6	13.5	71	75	1
2015-03-20	03:05:52	13.5	13.4	73	75	1
2015-03-20	03:10:55	13.4	13.3	73	75	1
2015-03-20	03:15:52	13.3	13.2	70	75	1
2015-03-20	03:20:53	13.1	13.1	76	75	1
2015-03-20	03:25:53	13.1	13	75	75	1
2015-03-20	03:30:54	13	12.9	73	75	1
2015-03-20	03:35:53	12.8	12.8	76	75	1
2015-03-20	03:40:56	12.8	12.7	75	75	1
2015-03-20	03:45:53	12.7	12.6	75	75	1
2015-03-20	03:50:55	12.6	12.5	72	75	1
2015-03-20	03:55:51	12.5	12.5	76	75	1
2015-03-20	04:00:53	12.5	12.4	75	75	1
2015-03-20	04:05:53	12.3	12.3	77	75	1
2015-03-20	04:10:54	12.3	12.2	71	75	1
2015-03-20	04:15:53	12.2	12.2	72	75	1
2015-03-20	04:20:52	12.1	12.1	78	75	1
2015-03-20	04:25:53	12.1	12.1	76	75	1
2015-03-20	04:30:53	12.1	12	76	75	1
2015-03-20	04:35:53	12	11.9	72	75	1
2015-03-20	04:40:55	11.8	11.9	78	75	1
2015-03-20	04:45:52	12	11.8	74	75	1
2015-03-20	04:50:54	11.8	11.8	70	75	1
2015-03-20	04:55:55	11.7	11.8	77	75	1
2015-03-20	05:00:53	11.8	11.7	77	75	1
2015-03-20	05:05:53	11.7	11.7	74	75	1
2015-03-20	05:10:54	11.7	11.6	73	75	1
2015-03-20	05:15:54	11.5	11.6	76	75	1
2015-03-20	05:20:53	11.6	11.6	72	75	1
2015-03-20	05:25:53	11.5	11.6	76	75	1
2015-03-20	05:30:53	11.6	11.5	76	75	1
2015-03-20	05:35:55	11.5	11.5	75	75	1
2015-03-20	05:40:54	11.4	11.5	78	75	1
2015-03-20	05:45:53	11.5	11.5	76	75	1
2015-03-20	05:50:52	11.5	11.5	76	75	1
2015-03-20	05:55:54	11.5	11.5	77	75	1
2015-03-20	06:00:57	11.5	11.5	76	75	1
2015-03-20	06:05:53	11.5	11.5	79	75	1
2015-03-20	06:10:52	11.6	11.5	71	75	1
2015-03-20	06:15:53	11.6	11.5	70	75	1
2015-03-20	06:20:53	11.5	11.5	74	75	1
2015-03-20	06:25:54	11.5	11.5	74	75	1
2015-03-20	06:30:55	11.5	11.5	74	75	1
2015-03-20	06:35:55	11.5	11.6	74	75	1
2015-03-20	06:40:52	11.6	11.6	76	75	1
2015-03-20	06:45:53	11.6	11.6	77	75	1
2015-03-20	06:50:55	11.6	11.6	70	75	6
2015-03-20	06:55:56	11.6	11.7	74	75	11
2015-03-20	07:00:53	11.7	11.7	75	75	21
2015-03-20	07:05:55	11.7	11.8	76	75	33
2015-03-20	07:10:53	11.7	11.8	78	75	41
2015-03-20	07:15:56	11.9	11.8	71	75	48
2015-03-20	07:20:55	11.8	11.9	73	75	53
2015-03-20	07:25:54	11.9	11.9	74	75	61
2015-03-20	07:30:53	12	12	76	75	66
2015-03-20	07:35:55	12.1	12.1	77	75	73
2015-03-20	07:40:54	12.1	12.1	76	75	81
2015-03-20	07:45:56	12.2	12.2	74	75	88
2015-03-20	07:50:56	12.2	12.2	75	75	96
2015-03-20	07:55:54	12.2	12.3	77	75	103
2015-03-20	08:00:53	12.3	12.4	77	75	116
2015-03-20	08:05:53	12.5	12.5	77	75	123
2015-03-20	08:10:54	12.5	12.5	73	75	131
2015-03-20	08:15:53	12.6	12.6	71	75	138
2015-03-20	08:20:52	12.6	12.7	75	75	138
2015-03-20	08:25:54	12.7	12.8	73	75	153
2015-03-20	08:30:55	12.8	12.9	75	75	161
2015-03-20	08:35:53	13	13	75	75	166
2015-03-20	08:40:54	12.9	13.1	75	75	173
2015-03-20	08:45:52	13.2	13.2	70	75	173
2015-03-20	08:50:55	13.2	13.2	75	75	186
2015-03-20	08:55:53	13.1	13.3	77	75	191
2015-03-20	09:00:53	13.4	13.4	74	75	198
2015-03-20	09:05:53	13.4	13.6	77	75	201
2015-03-20	09:10:53	13.6	13.7	75	75	208
2015-03-20	09:15:57	13.8	13.8	74	75	213
2015-03-20	09:20:54	13.8	13.9	76	75	221
2015-03-20	09:25:57	14	14	78	75	223
2015-03-20	09:30:55	14	14.1	73	75	231
2015-03-20	09:35:55	14.1	14.2	77	75	236
2015-03-20	09:40:52	14.2	14.3	73	75	241
2015-03-20	09:45:58	14.4	14.5	72	75	246
2015-03-20	09:50:53	14.6	14.6	75	75	251
2015-03-20	09:55:53	14.7	14.7	72	75	256
2015-03-20	10:00:53	14.8	14.8	76	75	261
2015-03-20	10:05:54	14.7	15	77	75	266
2015-03-20	10:10:53	15.1	15.1	76	75	271
2015-03-20	10:15:52	15.2	15.2	74	75	273
2015-03-20	10:20:54	15.2	15.4	75	75	281
2015-03-20	10:25:54	15.4	15.5	77	75	281
2015-03-20	10:30:57	15.5	15.6	74	75	283
2015-03-20	10:35:56	15.6	15.8	76	75	288
2015-03-20	10:40:53	15.9	15.9	74	75	288
2015-03-20	10:45:53	15.9	16	73	75	291
2015-03-20	10:50:54	16	16.2	76	75	293
2015-03-20	10:55:55	16.2	16.3	76	75	296
2015-03-20	11:00:55	16.3	16.5	73	75	298
2015-03-20	11:05:55	16.5	16.6	77	75	298
2015-03-20	11:10:53	16.7	16.7	71	74	301
2015-03-20	11:15:55	16.7	16.9	77	73	301
2015-03-20	11:20:55	16.9	17	76	73	303
2015-03-20	11:25:56	16.9	17.2	77	72	303
2015-03-20	11:30:56	17.3	17.3	72	72	306
2015-03-20	11:35:54	17.3	17.5	74	71	306
2015-03-20	11:40:55	17.6	17.6	71	71	306
2015-03-20	11:45:54	17.6	17.8	73	70	308
2015-03-20	11:50:54	17.8	17.9	73	69	308
2015-03-20	11:55:54	18	18	68	69	311
2015-03-20	12:00:55	18	18.2	71	68	311
2015-03-20	12:05:55	18.3	18.3	70	68	311
2015-03-20	12:10:55	18.4	18.5	66	67	311
2015-03-20	12:15:52	18.5	18.6	69	67	311
2015-03-20	12:20:54	18.7	18.8	68	66	311
2015-03-20	12:25:55	18.8	18.9	64	66	311
2015-03-20	12:30:53	19	19.1	67	65	311
2015-03-20	12:35:54	19.2	19.2	70	65	311
2015-03-20	12:40:55	19.3	19.4	67	64	311
2015-03-20	12:45:55	19.5	19.5	61	64	311
2015-03-20	12:50:54	19.5	19.6	65	63	308
2015-03-20	12:55:53	19.6	19.8	68	63	308
2015-03-20	13:00:56	19.9	19.9	62	62	308
2015-03-20	13:05:55	19.9	20.1	62	62	306
2015-03-20	13:10:56	20.1	20.2	65	61	303
2015-03-20	13:15:57	20.2	20.3	59	61	278
2015-03-20	13:20:56	20.4	20.5	61	60	276
2015-03-20	13:25:53	20.4	20.6	60	60	288
2015-03-20	13:30:56	20.6	20.8	62	59	273
2015-03-20	13:35:54	20.8	20.9	61	59	281
2015-03-20	13:40:55	20.9	21	58	58	258
2015-03-20	13:45:57	21.1	21.2	57	58	261
2015-03-20	13:50:55	21.3	21.3	58	58	271
2015-03-20	13:55:55	21.3	21.4	57	57	238
2015-03-20	14:00:56	21.5	21.5	59	57	273
2015-03-20	14:05:53	21.5	21.7	59	56	263
2015-03-20	14:10:56	21.8	21.8	58	56	253
2015-03-20	14:15:54	21.8	21.9	57	56	248
2015-03-20	14:20:55	22	22	56	55	243
2015-03-20	14:25:55	22.1	22.2	56	55	248
2015-03-20	14:30:55	22.2	22.3	56	55	216
2015-03-20	14:35:53	22.4	22.4	56	54	231
2015-03-20	14:40:54	22.4	22.5	59	54	238
2015-03-20	14:45:53	22.5	22.6	58	54	233
2015-03-20	14:50:55	22.7	22.7	57	53	228
2015-03-20	14:55:55	22.8	22.8	58	53	223
2015-03-20	15:00:55	22.9	22.9	56	53	218
2015-03-20	15:05:55	23	23	57	52	211
2015-03-20	15:10:53	23.1	23.1	58	52	208
2015-03-20	15:15:59	23.1	23.2	61	52	203
2015-03-20	15:20:53	23.2	23.3	62	52	196
2015-03-20	15:25:55	23.3	23.4	59	51	191
2015-03-20	15:30:54	23.5	23.5	58	51	183
2015-03-20	15:35:56	23.6	23.6	62	51	178
2015-03-20	15:40:55	23.7	23.7	61	51	171
2015-03-20	15:45:55	23.7	23.8	59	50	163
2015-03-20	15:50:55	23.9	23.8	58	50	156
2015-03-20	15:55:55	23.8	23.9	61	50	148
2015-03-20	16:00:55	24	24	58	50	143
2015-03-20	16:05:53	23.9	24.1	52	50	131
2015-03-20	16:10:55	24.1	24.1	49	49	121
2015-03-20	16:15:56	24.1	24.2	47	49	113
2015-03-20	16:20:53	24.2	24.3	41	49	103
2015-03-20	16:25:54	24.3	24.3	44	49	103
2015-03-20	16:30:54	24.3	24.4	48	49	91
2015-03-20	16:35:54	24.4	24.4	52	49	86
2015-03-20	16:40:52	24.4	24.5	44	48	76
2015-03-20	16:45:56	24.5	24.5	40	48	48
2015-03-20	16:50:56	24.4	24.6	40	48	51
2015-03-20	16:55:54	24.5	24.6	39	48	53
2015-03-20	17:00:53	24.5	24.7	41	48	48
2015-03-20	17:05:56	24.5	24.7	40	48	41
2015-03-20	17:10:54	24.5	24.7	46	48	38
2015-03-20	17:15:54	24.6	24.8	48	48	31
2015-03-20	17:20:54	24.8	24.8	47	48	21
2015-03-20	17:25:55	24.8	24.8	50	48	13
2015-03-20	17:30:54	24.9	24.8	52	48	8
2015-03-20	17:35:55	24.8	24.9	52	48	3
2015-03-20	17:40:54	24.8	24.9	52	48	3
2015-03-20	17:45:55	24.9	24.9	52	47	3
2015-03-20	17:50:54	24.9	24.9	47	47	3
2015-03-20	17:55:54	24.9	24.9	47	47	3
2015-03-20	18:00:59	24.9	24.9	47	47	3
2015-03-20	18:05:55	24.9	24.9	48	47	3
2015-03-20	18:10:54	24.9	24.9	48	47	3
2015-03-20	18:15:55	24.9	24.9	48	47	3
2015-03-20	18:20:56	24.9	24.9	48	48	1
2015-03-20	18:25:54	25.1	24.9	52	48	1
2015-03-20	18:30:55	24.9	24.8	49	48	1
2015-03-20	18:35:54	25	24.8	60	48	1
2015-03-20	18:40:56	24.9	24.8	51	48	1
2015-03-20	18:45:54	24.7	24.8	50	48	1
2015-03-20	18:50:54	24.8	24.7	52	48	1
2015-03-20	18:55:55	24.8	24.7	56	48	1
2015-03-20	19:00:55	24.8	24.7	57	48	1
2015-03-20	19:05:53	24.8	24.6	57	48	1
2015-03-20	19:10:55	24.6	24.6	58	48	1
2015-03-20	19:15:54	24.7	24.5	58	48	1
2015-03-20	19:20:55	24.5	24.5	49	48	1
2015-03-20	19:25:53	24.5	24.4	58	49	1
2015-03-20	19:30:55	24.5	24.4	61	49	1
2015-03-20	19:35:54	24.4	24.3	61	49	1
2015-03-20	19:40:54	24.3	24.3	61	49	1
2015-03-20	19:45:55	24.3	24.2	60	49	1
2015-03-20	19:50:55	24.1	24.1	61	49	1
2015-03-20	19:55:59	24.1	24.1	60	50	1
2015-03-20	20:00:54	24	24	60	50	1
2015-03-20	20:05:55	24	23.9	60	50	1
2015-03-20	20:10:55	23.9	23.9	61	50	1
2015-03-20	20:15:56	23.8	23.8	58	50	1
2015-03-20	20:20:54	23.8	23.7	60	51	1
2015-03-20	20:25:55	23.7	23.6	59	51	1
2015-03-20	20:30:59	23.5	23.5	61	51	1
2015-03-20	20:35:54	23.4	23.4	61	51	1
2015-03-20	20:40:54	23.3	23.3	62	52	1
2015-03-20	20:45:57	23.2	23.2	61	52	1
2015-03-20	20:50:55	23.2	23.1	60	52	1
2015-03-20	20:55:55	23.1	23	60	52	1
2015-03-20	21:00:59	23	22.9	60	53	1
2015-03-20	21:05:56	22.8	22.8	61	53	1
2015-03-20	21:10:56	22.8	22.7	60	53	1
2015-03-20	21:15:55	22.7	22.6	59	54	1
2015-03-20	21:20:56	22.6	22.5	60	54	1
2015-03-20	21:26:00	22.4	22.4	61	54	1
2015-03-20	21:30:54	22.4	22.3	60	55	1
2015-03-20	21:35:55	22.2	22.2	60	55	1
2015-03-20	21:40:55	22.2	22.1	59	55	1
2015-03-20	21:45:56	22	21.9	60	56	1
2015-03-20	21:50:55	21.9	21.8	57	56	1
2015-03-20	21:55:54	21.7	21.7	61	56	1
2015-03-20	22:00:56	21.7	21.6	59	57	1
2015-03-20	22:05:54	21.6	21.4	59	57	1
2015-03-20	22:10:55	21.4	21.3	58	58	1
2015-03-20	22:15:58	21.2	21.2	62	58	1
2015-03-20	22:21:01	21.2	21	57	58	1
2015-03-20	22:25:55	21	20.9	58	59	1
2015-03-20	22:30:57	20.9	20.8	58	59	1
2015-03-20	22:35:54	20.7	20.6	61	60	1
2015-03-20	22:40:56	20.6	20.5	59	60	1
2015-03-20	22:45:53	20.5	20.4	58	61	1
2015-03-20	22:50:55	20.3	20.2	61	61	1
2015-03-20	22:55:55	20.2	20.1	61	62	1
2015-03-20	23:00:57	20	19.9	60	62	1
2015-03-20	23:05:56	19.8	19.8	61	62	1
2015-03-20	23:10:57	19.7	19.7	59	63	1
2015-03-20	23:15:56	19.6	19.5	62	63	1
2015-03-20	23:20:57	19.5	19.4	59	64	1
2015-03-20	23:25:56	19.4	19.2	66	65	1
2015-03-20	23:30:57	19.1	19.1	65	65	1
2015-03-20	23:35:55	19.1	18.9	64	66	1
2015-03-20	23:41:03	18.9	18.8	64	66	1
2015-03-20	23:45:55	18.7	18.6	66	67	1
2015-03-20	23:50:59	18.5	18.5	67	67	1
2015-03-20	23:55:55	18.5	18.4	65	68	1
2015-03-21	00:00:57	18.3	18.1	69	68	1
2015-03-21	00:05:55	18.1	17.9	66	69	1
2015-03-21	00:10:56	17.8	17.8	67	69	1
2015-03-21	00:16:01	17.7	17.6	71	70	1
2015-03-21	00:20:55	17.6	17.5	69	71	1
2015-03-21	00:25:56	17.4	17.3	67	71	1
2015-03-21	00:30:56	17.2	17.2	73	72	1
2015-03-21	00:35:56	17.2	17	70	72	1
2015-03-21	00:40:56	17	16.9	68	73	1
2015-03-21	00:45:56	16.8	16.8	74	73	1
2015-03-21	00:50:57	16.8	16.6	73	74	1
2015-03-21	00:55:56	16.6	16.5	70	75	1
2015-03-21	01:00:55	16.5	16.3	76	75	1
2015-03-21	01:05:56	16.2	16.2	75	75	1
2015-03-21	01:10:55	16.2	16.1	76	75	1
2015-03-21	01:15:55	16	15.9	76	75	1
2015-03-21	01:20:53	15.9	15.8	74	75	1
2015-03-21	01:25:56	15.7	15.6	77	75	1
2015-03-21	01:30:57	15.6	15.5	74	75	1
2015-03-21	01:35:54	15.4	15.4	79	75	1
2015-03-21	01:40:54	15.3	15.2	78	75	1
2015-03-21	01:45:56	15.1	15.1	78	75	1
2015-03-21	01:50:55	15.1	15	74	75	1
2015-03-21	01:55:56	15	14.8	74	75	1
2015-03-21	02:00:57	14.8	14.7	73	75	1
2015-03-21	02:05:55	14.6	14.6	75	75	1
2015-03-21	02:10:55	14.6	14.5	75	75	1
2015-03-21	02:15:58	14.5	14.3	74	75	1
2015-03-21	02:20:57	14.3	14.2	72	75	1
2015-03-21	02:25:55	14.2	14.1	76	75	1
2015-03-21	02:30:57	14	14	74	75	1
2015-03-21	02:35:55	14	13.9	75	75	1
2015-03-21	02:40:56	13.8	13.8	77	75	1
2015-03-21	02:45:55	13.7	13.7	72	75	1
2015-03-21	02:50:58	13.7	13.5	74	75	1
2015-03-21	02:55:55	13.5	13.4	72	75	1
2015-03-21	03:00:56	13.3	13.3	76	75	1
2015-03-21	03:05:56	13.4	13.2	71	75	1
2015-03-21	03:10:57	13.2	13.1	72	75	1
2015-03-21	03:15:54	13.1	13	75	75	1
2015-03-21	03:20:56	12.9	12.9	75	75	1
2015-03-21	03:25:55	12.9	12.8	74	75	1
2015-03-21	03:30:56	12.8	12.8	74	75	1
2015-03-21	03:35:56	12.7	12.7	77	75	1
2015-03-21	03:40:56	12.7	12.6	74	75	1
2015-03-21	03:45:55	12.6	12.5	74	75	1
2015-03-21	03:50:58	12.5	12.4	74	75	1
2015-03-21	03:55:56	12.4	12.3	76	75	1
2015-03-21	04:00:56	12.2	12.3	75	75	1
2015-03-21	04:05:57	12.3	12.2	76	75	1
2015-03-21	04:10:55	12.2	12.1	75	75	1
2015-03-21	04:15:57	12	12.1	77	75	1
2015-03-21	04:20:56	12.1	12	73	75	1
2015-03-21	04:25:57	11.9	11.9	77	75	1
2015-03-21	04:30:55	11.9	11.9	74	75	1
2015-03-21	04:35:56	11.9	11.8	72	75	1
2015-03-21	04:40:56	11.8	11.8	72	75	1
2015-03-21	04:45:55	11.8	11.7	72	75	1
2015-03-21	04:50:57	11.7	11.7	73	75	1
2015-03-21	04:55:56	11.6	11.6	72	75	1
2015-03-21	05:00:55	11.5	11.6	76	75	1
2015-03-21	05:06:02	11.6	11.6	75	75	1
2015-03-21	05:10:55	11.6	11.5	73	75	1
2015-03-21	05:15:56	11.5	11.5	75	75	1
2015-03-21	05:20:56	11.5	11.5	75	75	1
2015-03-21	05:25:58	11.4	11.4	75	75	1
2015-03-21	05:30:56	11.4	11.4	75	75	1
2015-03-21	05:35:57	11.4	11.4	75	75	1
2015-03-21	05:40:56	11.4	11.4	75	75	1
2015-03-21	05:45:56	11.4	11.4	74	75	1
2015-03-21	05:50:54	11.4	11.4	75	75	1
2015-03-21	05:55:58	11.4	11.4	76	75	1
2015-03-21	06:01:00	11.4	11.4	72	75	1
2015-03-21	06:05:58	11.4	11.4	74	75	1
2015-03-21	06:10:59	11.4	11.4	76	75	1
2015-03-21	06:15:56	11.4	11.4	75	75	1
2015-03-21	06:20:55	11.4	11.4	76	75	1
2015-03-21	06:25:57	11.4	11.4	75	75	1
2015-03-21	06:30:57	11.4	11.4	75	75	1
2015-03-21	06:35:56	11.4	11.4	76	75	1
2015-03-21	06:40:56	11.4	11.5	75	75	1
2015-03-21	06:45:58	11.5	11.5	77	75	1
2015-03-21	06:50:56	11.6	11.5	69	75	8
2015-03-21	06:55:57	11.5	11.6	74	75	11
2015-03-21	07:00:55	11.5	11.6	76	75	13
2015-03-21	07:06:02	11.7	11.6	70	75	31
2015-03-21	07:10:56	11.6	11.7	74	75	38
2015-03-21	07:15:55	11.7	11.7	74	75	46
2015-03-21	07:20:55	11.7	11.8	73	75	53
2015-03-21	07:25:58	11.8	11.8	75	75	58
2015-03-21	07:30:57	11.9	11.9	75	75	66
2015-03-21	07:35:55	11.9	11.9	74	75	68
2015-03-21	07:40:57	11.9	12	77	75	81
2015-03-21	07:45:56	12	12.1	75	75	88
2015-03-21	07:50:57	12.1	12.1	75	75	96
2015-03-21	07:55:57	12.1	12.2	75	75	103
2015-03-21	08:00:57	12.3	12.3	75	75	116
2015-03-21	08:05:57	12.3	12.3	77	75	123
2015-03-21	08:10:57	12.4	12.4	74	75	131
2015-03-21	08:15:59	12.4	12.5	76	75	138
2015-03-21	08:20:56	12.4	12.6	73	75	146
2015-03-21	08:26:04	12.7	12.7	73	75	153
2015-03-21	08:30:58	12.7	12.8	76	75	158
2015-03-21	08:35:58	12.8	12.8	74	75	166
2015-03-21	08:40:58	12.8	12.9	75	75	171
2015-03-21	08:45:57	12.9	13	77	75	178
2015-03-21	08:50:57	13.1	13.1	71	75	183
2015-03-21	08:55:57	13.2	13.2	76	75	191
2015-03-21	09:00:57	13.2	13.3	73	75	191
2015-03-21	09:05:58	13.3	13.4	73	75	201
2015-03-21	09:10:57	13.4	13.5	76	75	208
2015-03-21	09:15:57	13.6	13.6	75	75	213
2015-03-21	09:20:59	13.7	13.8	76	75	221
2015-03-21	09:25:58	13.9	13.9	74	75	223
2015-03-21	09:30:58	13.9	14	74	75	228
2015-03-21	09:35:58	14	14.1	73	75	236
2015-03-21	09:40:54	14.2	14.2	73	75	241
2015-03-21	09:45:58	14.2	14.3	77	75	246
2015-03-21	09:50:56	14.4	14.5	76	75	251
2015-03-21	09:56:07	14.5	14.6	80	75	256
2015-03-21	10:00:58	14.7	14.7	76	75	261
2015-03-21	10:05:56	14.8	14.8	77	75	263
2015-03-21	10:10:55	14.8	15	75	75	268
2015-03-21	10:15:57	15	15.1	77	75	273
2015-03-21	10:20:58	15.2	15.2	75	75	276
2015-03-21	10:25:57	15.3	15.4	73	75	281
2015-03-21	10:30:57	15.5	15.5	73	75	283
2015-03-21	10:35:56	15.5	15.6	75	75	286
2015-03-21	10:40:59	15.6	15.8	76	75	288
2015-03-21	10:45:56	15.9	15.9	73	75	291
2015-03-21	10:50:55	15.9	16	76	75	293
2015-03-21	10:56:00	16	16.2	75	75	296
2015-03-21	11:00:56	16.2	16.3	76	75	296
2015-03-21	11:05:57	16.3	16.5	77	75	298
2015-03-21	11:10:57	16.5	16.6	75	74	301
2015-03-21	11:15:58	16.7	16.8	73	74	301
2015-03-21	11:20:57	16.8	16.9	75	73	303
2015-03-21	11:26:02	16.9	17	75	72	303
2015-03-21	11:30:55	17.1	17.2	72	72	303
2015-03-21	11:35:58	17.2	17.3	74	71	306
2015-03-21	11:40:56	17.4	17.5	70	71	306
2015-03-21	11:45:58	17.5	17.6	72	70	308
2015-03-21	11:50:57	17.7	17.8	69	69	308
2015-03-21	11:55:57	17.8	17.9	72	69	308
2015-03-21	12:00:57	17.9	18.1	70	68	308
2015-03-21	12:05:56	18.1	18.2	70	68	311
2015-03-21	12:10:55	18.2	18.4	65	67	311
2015-03-21	12:15:59	18.4	18.5	67	67	311
2015-03-21	12:20:57	18.7	18.6	64	66	311
2015-03-21	12:26:00	18.6	18.8	68	66	311
2015-03-21	12:30:56	18.8	18.9	66	65	311
2015-03-21	12:35:57	19	19.1	65	65	311
2015-03-21	12:40:57	19.2	19.2	63	64	311
2015-03-21	12:45:56	19.2	19.4	66	64	311
2015-03-21	12:50:57	19.4	19.5	64	63	308
2015-03-21	12:55:58	19.6	19.7	63	63	308
2015-03-21	13:00:57	19.7	19.8	63	62	306
2015-03-21	13:05:56	19.9	19.9	62	62	306
2015-03-21	13:10:59	19.9	20.1	64	61	303
2015-03-21	13:15:59	20.2	20.2	61	61	303
2015-03-21	13:20:56	20.2	20.4	59	60	301
2015-03-21	13:25:59	20.5	20.5	62	60	298
2015-03-21	13:30:58	20.6	20.6	59	59	298
2015-03-21	13:35:58	20.5	20.8	59	59	296
2015-03-21	13:40:56	20.9	20.9	61	58	293
2015-03-21	13:46:02	20.9	21	59	58	291
2015-03-21	13:50:58	21	21.2	60	58	288
2015-03-21	13:55:59	21.3	21.3	60	57	286
2015-03-21	14:00:59	21.3	21.4	58	57	283
2015-03-21	14:05:59	21.4	21.5	59	56	278
2015-03-21	14:10:59	21.5	21.7	59	56	273
2015-03-21	14:15:57	21.8	21.8	57	56	271
2015-03-21	14:20:57	21.8	21.9	59	55	266
2015-03-21	14:25:57	21.9	22	60	55	261
2015-03-21	14:31:00	22.1	22.1	58	55	256
2015-03-21	14:35:56	22.1	22.3	57	54	251
2015-03-21	14:40:57	22.3	22.4	60	54	246
2015-03-21	14:45:57	22.4	22.5	57	54	241
2015-03-21	14:50:56	22.5	22.6	60	53	236
2015-03-21	14:55:57	22.6	22.7	61	53	228
2015-03-21	15:00:57	22.7	22.8	58	53	223
2015-03-21	15:05:58	22.9	22.9	59	52	218
2015-03-21	15:10:57	22.9	23	59	52	211
2015-03-21	15:15:58	23.1	23.1	58	52	211
2015-03-21	15:20:57	23.2	23.2	58	52	198
2015-03-21	15:25:56	23.2	23.3	60	51	193
2015-03-21	15:30:59	23.4	23.4	57	51	186
2015-03-21	15:35:56	23.4	23.5	60	51	178
2015-03-21	15:40:56	23.6	23.6	60	51	178
2015-03-21	15:45:58	23.6	23.6	61	50	166
2015-03-21	15:50:58	23.6	23.7	58	50	158
2015-03-21	15:55:59	23.7	23.8	58	50	151
2015-03-21	16:00:58	23.9	23.9	58	50	143
2015-03-21	16:05:58	23.9	23.9	59	50	136
2015-03-21	16:10:58	23.9	24	59	49	128
2015-03-21	16:15:58	24.1	24.1	57	49	121
2015-03-21	16:21:03	24.1	24.1	58	49	113
2015-03-21	16:25:57	24.1	24.2	59	49	101
2015-03-21	16:30:58	24.2	24.3	58	49	93
2015-03-21	16:35:58	24.3	24.3	59	49	86
2015-03-21	16:40:57	24.4	24.4	57	49	78
2015-03-21	16:45:59	24.4	24.4	58	48	71
2015-03-21	16:50:58	24.5	24.5	59	48	66
2015-03-21	16:55:57	24.5	24.5	58	48	58
2015-03-21	17:00:58	24.5	24.5	59	48	51
2015-03-21	17:05:57	24.5	24.6	59	48	46
2015-03-21	17:10:56	24.6	24.6	58	48	38
2015-03-21	17:15:57	24.6	24.6	59	48	31
2015-03-21	17:20:58	24.6	24.7	58	48	21
2015-03-21	17:25:55	24.6	24.7	59	48	11
2015-03-21	17:30:59	24.8	24.7	57	48	8
2015-03-21	17:35:58	24.7	24.7	58	48	3
2015-03-21	17:40:57	24.7	24.7	58	48	3
2015-03-21	17:45:57	24.7	24.8	58	48	3
2015-03-21	17:50:59	24.8	24.8	58	47	3
2015-03-21	17:55:59	24.8	24.8	58	47	3
2015-03-21	18:00:58	24.8	24.8	57	47	3
2015-03-21	18:05:58	24.8	24.8	58	47	3
2015-03-21	18:10:56	24.8	24.8	57	47	3
2015-03-21	18:15:57	24.8	24.8	58	48	3
2015-03-21	18:20:59	24.8	24.7	58	48	1
2015-03-21	18:25:57	24.7	24.7	57	48	1
2015-03-21	18:31:00	24.7	24.7	57	48	1
2015-03-21	18:35:59	24.7	24.7	57	48	1
2015-03-21	18:40:58	24.7	24.7	58	48	1
2015-03-21	18:45:57	24.8	24.6	57	48	1
2015-03-21	18:51:01	24.5	24.6	57	48	1
2015-03-21	18:55:55	24.6	24.6	57	48	1
2015-03-21	19:00:59	24.6	24.5	56	48	1
2015-03-21	19:05:58	24.5	24.5	57	48	1
2015-03-21	19:10:59	24.5	24.5	57	48	1
2015-03-21	19:15:58	24.5	24.4	57	48	1
2015-03-21	19:20:57	24.4	24.4	57	48	1
2015-03-21	19:26:02	24.4	24.3	57	49	1
2015-03-21	19:30:56	24.3	24.3	57	49	1
2015-03-21	19:35:59	24.2	24.2	57	49	1
2015-03-21	19:40:58	24.2	24.1	57	49	1
2015-03-21	19:45:56	24.1	24.1	57	49	1
2015-03-21	19:51:00	24	24	57	49	1
2015-03-21	19:55:56	24	23.9	57	50	1
2015-03-21	20:00:58	23.9	23.9	57	50	1
2015-03-21	20:05:57	23.9	23.8	57	50	1
2015-03-21	20:10:58	23.8	23.7	56	50	1
2015-03-21	20:15:58	23.6	23.6	57	50	1
2015-03-21	20:20:57	23.6	23.6	57	51	1
2015-03-21	20:25:58	23.6	23.5	57	51	1
2015-03-21	20:30:57	23.5	23.4	57	51	1
2015-03-21	20:35:58	23.3	23.3	57	51	1
2015-03-21	20:40:58	23.3	23.2	56	52	1
2015-03-21	20:45:57	23.2	23.1	57	52	1
2015-03-21	20:50:59	23.1	23	57	52	1
2015-03-21	20:55:59	22.9	22.9	58	52	1
2015-03-21	21:00:58	22.9	22.8	57	53	1
2015-03-21	21:05:58	22.7	22.7	58	53	1
2015-03-21	21:10:56	22.7	22.6	56	53	1
2015-03-21	21:15:59	22.6	22.5	56	54	1
2015-03-21	21:20:57	22.4	22.4	59	54	1
2015-03-21	21:25:58	22.3	22.3	58	54	1
2015-03-21	21:30:59	22.3	22.2	58	55	1
2015-03-21	21:35:59	22.1	22	59	55	1
2015-03-21	21:40:59	22	21.9	58	55	1
2015-03-21	21:45:59	21.8	21.8	60	56	1
2015-03-21	21:50:59	21.8	21.7	58	56	1
2015-03-21	21:55:59	21.7	21.6	58	56	1
2015-03-21	22:00:58	21.6	21.4	57	57	1
2015-03-21	22:05:59	21.4	21.3	56	57	1
2015-03-21	22:10:59	21.2	21.2	61	58	1
2015-03-21	22:15:59	21.1	21	59	58	1
2015-03-21	22:20:58	21	20.9	59	58	1
2015-03-21	22:25:59	20.9	20.8	58	59	1
2015-03-21	22:30:59	20.7	20.6	61	59	1
2015-03-21	22:36:00	20.6	20.5	59	60	1
2015-03-21	22:40:59	20.4	20.4	60	60	1
2015-03-21	22:46:00	20.3	20.2	61	61	1
2015-03-21	22:50:59	20.1	20.1	59	61	1
2015-03-21	22:55:56	20.1	20	58	62	1
2015-03-21	23:01:01	19.9	19.8	60	62	1
2015-03-21	23:05:58	19.7	19.7	60	63	1
2015-03-21	23:11:00	19.7	19.5	58	63	1
2015-03-21	23:15:59	19.4	19.4	61	63	1
2015-03-21	23:21:00	19.4	19.2	62	64	1
2015-03-21	23:25:58	19.2	19.1	60	65	1
2015-03-21	23:31:06	19	19	67	65	1
2015-03-21	23:35:58	19	18.8	62	66	1
2015-03-21	23:41:00	18.7	18.7	67	66	1
2015-03-21	23:46:00	18.7	18.5	63	67	1
2015-03-21	23:50:56	18.4	18.4	68	67	1
2015-03-21	23:56:01	18.4	18.2	66	68	1
2015-03-22	00:00:57	18.2	17.9	65	68	1
2015-03-22	00:05:59	17.9	17.8	64	69	1
2015-03-22	00:10:57	17.7	17.6	71	69	1
2015-03-22	00:16:00	17.5	17.5	71	70	1
2015-03-22	00:20:58	17.5	17.4	69	71	1
2015-03-22	00:25:59	17.4	17.2	66	71	1
2015-03-22	00:30:57	17.1	17.1	71	72	1
2015-03-22	00:35:59	17.1	16.9	69	72	1
2015-03-22	00:41:00	16.9	16.8	70	73	1
2015-03-22	00:46:00	16.7	16.6	72	73	1
2015-03-22	00:50:58	16.6	16.5	72	74	1
2015-03-22	00:55:58	16.5	16.4	73	75	1
2015-03-22	01:00:57	16.3	16.2	74	75	1
2015-03-22	01:05:58	16.2	16.1	73	75	1
2015-03-22	01:11:01	16	15.9	72	75	1
2015-03-22	01:16:02	15.9	15.8	75	75	1
2015-03-22	01:20:59	15.7	15.7	77	75	1
2015-03-22	01:25:59	15.7	15.5	74	75	1
2015-03-22	01:30:59	15.4	15.4	77	75	1
2015-03-22	01:35:58	15.4	15.2	74	75	1
2015-03-22	01:41:04	15.1	15.1	77	75	1
2015-03-22	01:45:59	15.1	15	76	75	1
2015-03-22	01:51:02	15	14.9	73	75	1
2015-03-22	01:55:59	14.8	14.7	78	75	1
2015-03-22	02:01:02	14.6	14.6	78	75	1
2015-03-22	02:05:59	14.6	14.5	76	75	1
2015-03-22	02:11:00	14.4	14.3	76	75	1
2015-03-22	02:15:58	14.3	14.2	72	75	1
2015-03-22	02:21:02	14.1	14.1	77	75	1
2015-03-22	02:25:58	14.1	14	75	75	1
2015-03-22	02:30:59	14	13.9	75	75	1
2015-03-22	02:36:00	13.8	13.8	77	75	1
2015-03-22	02:41:04	13.8	13.6	73	75	1
2015-03-22	02:46:00	13.6	13.5	72	75	1
2015-03-22	02:50:59	13.5	13.4	75	75	1
2015-03-22	02:55:59	13.3	13.3	77	75	1
2015-03-22	03:00:58	13.2	13.2	71	75	1
2015-03-22	03:05:58	13.2	13.1	74	75	1
2015-03-22	03:11:01	13.1	13	73	75	1
2015-03-22	03:15:57	13	12.9	72	75	1
2015-03-22	03:21:00	12.8	12.8	70	75	1
2015-03-22	03:26:00	12.8	12.7	71	75	1
2015-03-22	03:30:59	12.7	12.6	71	75	1
2015-03-22	03:36:00	12.5	12.5	77	75	1
2015-03-22	03:41:01	12.5	12.5	73	75	1
2015-03-22	03:46:04	12.4	12.4	76	75	1
2015-03-22	03:51:02	12.4	12.3	76	75	1
2015-03-22	03:55:59	12.3	12.2	76	75	1
2015-03-22	04:01:03	12.2	12.1	75	75	1
2015-03-22	04:06:01	12.1	12.1	72	75	1
2015-03-22	04:11:00	12.1	12	78	75	1
2015-03-22	04:16:01	12	11.9	75	75	1
2015-03-22	04:21:01	11.9	11.9	75	75	1
2015-03-22	04:26:01	11.8	11.8	77	75	1
2015-03-22	04:31:01	11.7	11.8	75	75	1
2015-03-22	04:35:58	11.8	11.7	76	75	1
2015-03-22	04:41:01	11.7	11.7	76	75	1
2015-03-22	04:46:01	11.7	11.6	75	75	1
2015-03-22	04:51:00	11.6	11.6	76	75	1
2015-03-22	04:55:59	11.6	11.5	74	75	1
2015-03-22	05:01:01	11.5	11.5	73	75	1
2015-03-22	05:06:01	11.5	11.4	75	75	1
2015-03-22	05:11:01	11.4	11.4	74	75	1
2015-03-22	05:16:01	11.4	11.4	73	75	1
2015-03-22	05:20:59	11.4	11.4	73	75	1
2015-03-22	05:26:00	11.4	11.3	73	75	1
2015-03-22	05:31:01	11.2	11.3	76	75	1
2015-03-22	05:36:02	11.3	11.3	72	75	1
2015-03-22	05:40:59	11.2	11.3	73	75	1
2015-03-22	05:46:00	11.3	11.3	75	75	1
2015-03-22	05:50:57	11.3	11.3	76	75	1
2015-03-22	05:55:59	11.3	11.3	73	75	1
2015-03-22	06:01:00	11.3	11.3	76	75	1
2015-03-22	06:06:03	11.4	11.3	73	75	1
2015-03-22	06:11:00	11.3	11.3	76	75	1
2015-03-22	06:15:59	11.3	11.3	76	75	1
2015-03-22	06:20:59	11.3	11.3	76	75	1
2015-03-22	06:26:01	11.3	11.3	75	75	1
2015-03-22	06:31:01	11.3	11.3	76	75	1
2015-03-22	06:36:02	11.3	11.3	70	75	1
2015-03-22	06:41:00	11.3	11.4	75	75	1
2015-03-22	06:46:00	11.4	11.4	77	75	1
2015-03-22	06:51:01	11.3	11.4	77	75	6
2015-03-22	06:56:01	11.4	11.4	75	75	11
2015-03-22	07:01:01	11.4	11.5	72	75	13
2015-03-22	07:05:58	11.5	11.5	74	75	16
2015-03-22	07:11:00	11.5	11.6	77	75	38
2015-03-22	07:15:59	11.6	11.6	73	75	46
2015-03-22	07:21:00	11.6	11.7	74	75	53
2015-03-22	07:25:59	11.8	11.7	77	75	58
2015-03-22	07:31:01	11.7	11.8	73	75	66
2015-03-22	07:34:58	11.8	11.8	72	75	71
2015-03-22	07:40:59	11.9	11.9	72	75	78
2015-03-22	07:46:00	11.9	11.9	75	75	86
2015-03-22	07:50:59	11.9	12	74	75	93
2015-03-22	07:56:00	11.9	12.1	78	75	101
2015-03-22	08:00:59	12.2	12.1	73	75	113
2015-03-22	08:06:00	12.1	12.2	75	75	121
2015-03-22	08:10:59	12.1	12.3	77	75	128
2015-03-22	08:16:03	12.3	12.4	75	75	136
2015-03-22	08:20:59	12.4	12.5	78	75	143
2015-03-22	08:26:00	12.6	12.5	74	75	151
2015-03-22	08:31:00	12.5	12.6	75	75	158
2015-03-22	08:36:00	12.5	12.7	79	75	163
2015-03-22	08:41:01	12.8	12.8	74	75	171
2015-03-22	08:46:09	12.8	12.9	77	75	176
2015-03-22	08:51:01	12.9	13	75	75	183
2015-03-22	08:56:00	13	13.1	77	75	188
2015-03-22	09:01:01	13.2	13.2	74	75	193
2015-03-22	09:06:00	13.3	13.3	72	75	201
2015-03-22	09:11:00	13.3	13.4	76	75	206
2015-03-22	09:15:58	13.5	13.5	70	75	211
2015-03-22	09:21:01	13.5	13.6	73	75	218
2015-03-22	09:25:59	13.6	13.8	73	75	223
2015-03-22	09:31:00	13.8	13.9	76	75	228
2015-03-22	09:35:58	14	14	70	75	233
2015-03-22	09:41:01	14	14.1	77	75	238
2015-03-22	09:46:01	14.2	14.2	75	75	238
2015-03-22	09:50:57	14.3	14.3	72	75	248
2015-03-22	09:56:01	14.3	14.5	79	75	253
2015-03-22	10:01:01	14.4	14.6	80	75	258
2015-03-22	10:06:01	14.7	14.7	74	75	263
2015-03-22	10:11:02	14.7	14.8	77	75	268
2015-03-22	10:16:01	14.9	15	75	75	271
2015-03-22	10:21:02	14.9	15.1	79	75	278
2015-03-22	10:26:02	15.2	15.2	74	75	278
2015-03-22	10:31:08	15.2	15.4	79	75	283
2015-03-22	10:36:01	15.5	15.5	77	75	283
2015-03-22	10:41:01	15.5	15.6	73	75	288
2015-03-22	10:46:02	15.6	15.8	75	75	291
2015-03-22	10:51:02	15.8	15.9	75	75	291
2015-03-22	10:56:02	16	16.1	73	75	293
2015-03-22	11:01:02	16.1	16.2	78	75	296
2015-03-22	11:05:58	16.3	16.3	71	75	296
2015-03-22	11:11:03	16.3	16.5	73	74	298
2015-03-22	11:16:00	16.5	16.6	75	74	301
2015-03-22	11:21:04	16.7	16.8	71	73	301
2015-03-22	11:26:02	16.9	16.9	74	72	303
2015-03-22	11:31:00	16.9	17.1	77	72	303
2015-03-22	11:36:02	17.1	17.2	75	71	306
2015-03-22	11:41:00	17.2	17.4	73	71	306
2015-03-22	11:46:01	17.5	17.5	73	70	306
2015-03-22	11:51:02	17.5	17.6	69	69	306
2015-03-22	11:56:01	17.6	17.8	72	69	308
2015-03-22	12:01:02	17.8	17.9	72	68	308
2015-03-22	12:06:04	17.9	18.1	70	68	308
2015-03-22	12:11:00	18.2	18.2	69	67	308
2015-03-22	12:16:02	18.3	18.4	69	67	308
2015-03-22	12:21:01	18.4	18.5	67	66	308
2015-03-22	12:26:04	18.6	18.7	66	66	308
2015-03-22	12:30:59	18.8	18.8	65	65	308
2015-03-22	12:36:03	18.8	19	66	65	308
2015-03-22	12:40:59	19	19.1	67	64	308
2015-03-22	12:46:02	19.2	19.2	66	64	308
2015-03-22	12:51:02	19.2	19.4	64	63	308
2015-03-22	12:56:00	19.4	19.5	65	63	306
2015-03-22	13:01:01	19.6	19.7	66	62	306
2015-03-22	13:06:01	19.7	19.8	64	62	303
2015-03-22	13:11:01	19.9	19.9	61	61	303
2015-03-22	13:16:00	19.9	20.1	62	61	301
2015-03-22	13:21:00	20.1	20.2	65	60	301
2015-03-22	13:26:01	20.3	20.4	59	60	298
2015-03-22	13:30:59	20.4	20.5	62	59	298
2015-03-22	13:36:02	20.5	20.6	61	59	293
2015-03-22	13:41:00	20.7	20.8	59	58	293
2015-03-22	13:46:00	20.8	20.9	59	58	291
2015-03-22	13:51:00	21	21	57	58	288
2015-03-22	13:56:00	21	21.2	61	57	283
2015-03-22	14:01:01	21.2	21.3	59	57	281
2015-03-22	14:06:00	21.3	21.4	57	56	276
2015-03-22	14:11:02	21.4	21.5	60	56	273
2015-03-22	14:16:01	21.5	21.7	59	56	268
2015-03-22	14:21:01	21.7	21.8	61	55	263
2015-03-22	14:26:01	21.9	21.9	59	55	258
2015-03-22	14:31:01	21.9	22	60	55	253
2015-03-22	14:36:00	22.1	22.1	59	54	248
2015-03-22	14:41:04	22.1	22.2	59	54	243
2015-03-22	14:46:03	22.2	22.3	59	54	238
2015-03-22	14:51:02	22.3	22.5	61	53	233
2015-03-22	14:56:02	22.5	22.6	62	53	226
2015-03-22	15:01:00	22.6	22.7	61	53	226
2015-03-22	15:06:03	22.8	22.8	62	52	216
2015-03-22	15:11:03	22.7	22.9	64	52	208
2015-03-22	15:16:02	22.9	23	57	52	203
2015-03-22	15:21:00	23.1	23.1	59	52	196
2015-03-22	15:26:02	23.1	23.2	59	51	191
2015-03-22	15:31:01	23.2	23.2	60	51	188
2015-03-22	15:36:02	23.2	23.3	60	51	178
2015-03-22	15:41:02	23.3	23.4	63	51	171
2015-03-22	15:46:01	23.5	23.5	58	50	163
2015-03-22	15:51:02	23.5	23.6	59	50	156
2015-03-22	15:56:01	23.7	23.7	59	50	148
2015-03-22	16:01:02	23.7	23.7	60	50	141
2015-03-22	16:06:09	23.7	23.8	60	50	133
2015-03-22	16:11:06	23.8	23.9	59	49	126
2015-03-22	16:16:02	24	23.9	62	49	118
2015-03-22	16:21:02	23.9	24	61	49	108
2015-03-22	16:26:03	24	24.1	60	49	98
2015-03-22	16:31:01	24.1	24.1	60	49	91
2015-03-22	16:36:03	24.1	24.2	61	49	83
2015-03-22	16:41:02	24.2	24.2	61	49	76
2015-03-22	16:46:02	24.2	24.3	62	48	71
2015-03-22	16:51:03	24.3	24.3	60	48	63
2015-03-22	16:56:03	24.2	24.4	64	48	56
2015-03-22	17:01:01	24.5	24.4	61	48	51
2015-03-22	17:06:03	24.5	24.4	62	48	43
2015-03-22	17:11:00	24.4	24.5	59	48	43
2015-03-22	17:16:03	24.5	24.5	61	48	28
2015-03-22	17:21:02	24.5	24.5	61	48	16
2015-03-22	17:26:01	24.5	24.6	61	48	11
2015-03-22	17:31:00	24.7	24.6	59	48	8
2015-03-22	17:36:03	24.6	24.6	62	48	3
2015-03-22	17:41:01	24.6	24.6	61	48	3
2015-03-22	17:46:03	24.6	24.6	61	48	3
2015-03-22	17:50:59	24.6	24.6	60	47	3
2015-03-22	17:56:03	24.6	24.6	61	47	3
2015-03-22	18:01:02	24.6	24.6	61	47	3
2015-03-22	18:06:02	24.6	24.6	61	47	3
2015-03-22	18:11:04	24.6	24.6	60	47	3
2015-03-22	18:16:03	24.6	24.6	59	48	3
2015-03-22	18:21:04	24.6	24.6	59	48	1
2015-03-22	18:26:04	24.6	24.6	60	48	1
2015-03-22	18:31:03	24.6	24.6	61	48	1
2015-03-22	18:36:02	24.6	24.6	60	48	1
2015-03-22	18:41:04	24.6	24.5	60	48	1
2015-03-22	18:46:05	24.5	24.5	60	48	1
2015-03-22	18:51:02	24.5	24.5	60	48	1
2015-03-22	18:56:03	24.5	24.4	60	48	1
2015-03-22	19:01:00	24.4	24.4	60	48	1
2015-03-22	19:06:03	24.3	24.4	63	48	1
2015-03-22	19:11:01	24.4	24.3	60	48	1
2015-03-22	19:16:02	24.3	24.3	57	48	1
2015-03-22	19:21:04	24.3	24.2	60	49	1
2015-03-22	19:26:02	24.1	24.2	61	49	1
2015-03-22	19:31:03	24.2	24.1	59	49	1
2015-03-22	19:36:01	24.1	24.1	61	49	1
2015-03-22	19:41:03	24.1	24	60	49	1
2015-03-22	19:46:02	24	23.9	60	49	1
2015-03-22	19:51:01	23.9	23.9	60	49	1
2015-03-22	19:56:02	23.9	23.8	61	50	1
2015-03-22	20:01:02	23.8	23.7	61	50	1
2015-03-22	20:06:04	23.6	23.7	62	50	1
2015-03-22	20:11:02	23.7	23.6	59	50	1
2015-03-22	20:16:03	23.6	23.5	61	50	1
2015-03-22	20:21:04	23.4	23.4	62	51	1
2015-03-22	20:26:03	23.4	23.3	59	51	1
2015-03-22	20:31:01	23.3	23.3	61	51	1
2015-03-22	20:36:01	23.3	23.2	61	51	1
2015-03-22	20:41:01	23.2	23.1	62	52	1
2015-03-22	20:46:05	23	23	61	52	1
2015-03-22	20:51:01	23.1	22.9	57	52	1
2015-03-22	20:56:04	22.8	22.8	61	52	1
2015-03-22	21:01:02	22.7	22.7	62	53	1
2015-03-22	21:06:03	22.6	22.6	60	53	1
2015-03-22	21:11:02	22.6	22.5	61	53	1
2015-03-22	21:16:02	22.5	22.4	61	54	1
2015-03-22	21:21:02	22.3	22.3	61	54	1
2015-03-22	21:26:03	22.3	22.1	63	54	1
2015-03-22	21:31:03	22	22	58	55	1
2015-03-22	21:36:04	22	21.9	60	55	1
2015-03-22	21:41:02	21.9	21.8	60	55	1
2015-03-22	21:46:03	21.8	21.7	59	56	1
2015-03-22	21:51:04	21.6	21.5	62	56	1
2015-03-22	21:56:02	21.5	21.4	59	56	1
2015-03-22	22:01:03	21.3	21.3	62	57	1
2015-03-22	22:06:02	21.3	21.2	58	57	1
2015-03-22	22:11:03	21.1	21	62	58	1
2015-03-22	22:16:03	21	20.9	60	58	1
2015-03-22	22:21:04	20.8	20.8	59	58	1
2015-03-22	22:26:04	20.8	20.6	60	59	1
2015-03-22	22:31:04	20.6	20.5	60	59	1
2015-03-22	22:36:04	20.4	20.4	61	60	1
2015-03-22	22:41:03	20.4	20.2	59	60	1
2015-03-22	22:46:04	20.2	20.1	60	61	1
2015-03-22	22:51:04	20	20	61	61	1
2015-03-22	22:56:03	20	19.8	59	62	1
2015-03-22	23:01:04	19.8	19.7	61	62	1
2015-03-22	23:06:04	19.7	19.5	57	63	1
2015-03-22	23:11:03	19.5	19.4	60	63	1
2015-03-22	23:16:04	19.4	19.3	60	64	1
2015-03-22	23:21:03	19.2	19.1	60	64	1
2015-03-22	23:26:04	19.1	19	60	65	1
2015-03-22	23:31:04	19	18.8	63	65	1
2015-03-22	23:36:03	18.7	18.7	66	66	1
2015-03-22	23:41:04	18.7	18.5	65	66	1
2015-03-22	23:46:03	18.4	18.4	64	67	1
2015-03-22	23:51:05	18.3	18.2	68	67	1
2015-03-22	23:56:02	18.2	18.1	64	68	1
2015-03-23	00:01:04	18	17.8	69	68	1
2015-03-23	00:06:02	17.8	17.7	67	69	1
2015-03-23	00:11:03	17.6	17.5	70	69	1
2015-03-23	00:16:05	17.5	17.4	69	70	1
2015-03-23	00:21:01	17.3	17.2	71	71	1
2015-03-23	00:26:03	17.2	17.1	69	71	1
2015-03-23	00:31:03	17.1	16.9	68	72	1
2015-03-23	00:36:03	16.8	16.8	73	72	1
2015-03-23	00:41:03	16.8	16.7	72	73	1
2015-03-23	00:46:05	16.7	16.5	71	73	1
2015-03-23	00:51:01	16.5	16.4	73	74	1
2015-03-23	00:56:05	16.4	16.2	69	75	1
2015-03-23	01:01:03	16.1	16.1	75	75	1
2015-03-23	01:06:09	16.1	15.9	73	75	1
2015-03-23	01:11:04	15.8	15.8	71	75	1
2015-03-23	01:16:05	15.7	15.7	77	75	1
2015-03-23	01:21:00	15.7	15.5	76	75	1
2015-03-23	01:26:06	15.5	15.4	74	75	1
2015-03-23	01:31:04	15.3	15.3	78	75	1
2015-03-23	01:36:05	15.3	15.1	75	75	1
2015-03-23	01:41:03	15.1	15	73	75	1
2015-03-23	01:46:01	14.9	14.9	77	75	1
2015-03-23	01:51:05	14.8	14.7	75	75	1
2015-03-23	01:56:03	14.7	14.6	75	75	1
2015-03-23	02:01:02	14.6	14.5	74	75	1
2015-03-23	02:06:02	14.5	14.3	74	75	1
2015-03-23	02:11:04	14.3	14.2	75	75	1
2015-03-23	02:16:01	14.2	14.1	75	75	1
2015-03-23	02:21:06	14.1	14	75	75	1
2015-03-23	02:26:06	14	13.9	75	75	1
2015-03-23	02:31:06	13.9	13.7	72	75	1
2015-03-23	02:36:04	13.7	13.6	73	75	1
2015-03-23	02:41:04	13.6	13.5	73	75	1
2015-03-23	02:46:03	13.5	13.4	70	75	1
2015-03-23	02:51:04	13.4	13.3	74	75	1
2015-03-23	02:56:04	13.3	13.2	73	75	1
2015-03-23	03:01:05	13.2	13.1	71	75	1
2015-03-23	03:06:03	13.1	13	73	75	1
2015-03-23	03:11:02	13	12.9	74	75	1
2015-03-23	03:16:04	12.8	12.8	75	75	1
2015-03-23	03:21:03	12.8	12.7	75	75	1
2015-03-23	03:26:04	12.6	12.6	71	75	1
2015-03-23	03:31:05	12.5	12.5	78	75	1
2015-03-23	03:36:02	12.5	12.4	75	75	1
2015-03-23	03:41:07	12.4	12.3	75	75	1
2015-03-23	03:46:04	12.2	12.3	73	75	1
2015-03-23	03:51:07	12.2	12.2	79	75	1
2015-03-23	03:56:04	12.2	12.1	76	75	1
2015-03-23	04:01:03	12.1	12	75	75	1
2015-03-23	04:06:05	12	12	78	75	1
2015-03-23	04:11:03	12	11.9	74	75	1
2015-03-23	04:16:04	11.9	11.8	74	75	1
2015-03-23	04:21:05	11.8	11.8	73	75	1
2015-03-23	04:26:03	11.8	11.7	73	75	1
2015-03-23	04:31:05	11.7	11.6	73	75	1
2015-03-23	04:36:04	11.5	11.6	73	75	1
2015-03-23	04:41:04	11.6	11.5	76	75	1
2015-03-23	04:46:04	11.5	11.5	75	75	1
2015-03-23	04:51:04	11.4	11.4	77	75	1
2015-03-23	04:56:05	11.4	11.4	72	75	1
2015-03-23	05:01:03	11.3	11.4	78	75	1
2015-03-23	05:06:04	11.4	11.3	76	75	1
2015-03-23	05:11:03	11.3	11.3	75	75	1
2015-03-23	05:16:04	11.2	11.3	78	75	1
2015-03-23	05:21:04	11.4	11.2	75	75	1
2015-03-23	05:26:04	11.2	11.2	76	75	1
2015-03-23	05:31:04	11.2	11.2	76	75	1
2015-03-23	05:36:06	11.2	11.2	77	75	1
2015-03-23	05:41:04	11.2	11.2	75	75	1
2015-03-23	05:46:03	11.2	11.1	73	75	1
2015-03-23	05:51:02	11.1	11.1	74	75	1
2015-03-23	05:56:04	11.1	11.1	73	75	1
2015-03-23	06:01:05	11.1	11.1	75	75	1
2015-03-23	06:06:08	11.1	11.1	73	75	1
2015-03-23	06:11:05	11.2	11.1	75	75	1
2015-03-23	06:16:05	11.1	11.1	75	75	1
2015-03-23	06:21:05	11.1	11.2	74	75	1
2015-03-23	06:26:04	11.1	11.2	77	75	1
2015-03-23	06:31:04	11.3	11.2	74	75	1
2015-03-23	06:36:05	11.2	11.2	72	75	1
2015-03-23	06:41:04	11.2	11.2	75	75	1
2015-03-23	06:46:04	11.2	11.3	74	75	1
2015-03-23	06:51:06	11.2	11.3	75	75	6
2015-03-23	06:56:06	11.4	11.3	74	75	11
2015-03-23	07:01:08	11.3	11.4	74	75	13
2015-03-23	07:06:03	11.3	11.4	79	75	28
2015-03-23	07:11:06	11.5	11.4	71	75	38
2015-03-23	07:16:03	11.4	11.5	75	75	43
2015-03-23	07:21:06	11.6	11.5	70	75	51
2015-03-23	07:26:04	11.5	11.6	73	75	58
2015-03-23	07:31:08	11.6	11.6	73	75	63
2015-03-23	07:36:08	11.6	11.7	72	75	71
2015-03-23	07:41:07	11.8	11.8	75	75	78
2015-03-23	07:46:06	11.9	11.8	71	75	86
2015-03-23	07:51:05	11.7	11.9	74	75	93
2015-03-23	07:56:09	12	12	75	75	98
2015-03-23	08:01:06	12	12	78	75	113
2015-03-23	08:06:05	12.1	12.1	71	75	118
2015-03-23	08:11:05	12	12.2	78	75	128
2015-03-23	08:16:05	12.2	12.3	75	75	136
2015-03-23	08:21:05	12.3	12.3	78	75	143
2015-03-23	08:26:06	12.4	12.4	77	75	148
2015-03-23	08:31:06	12.4	12.5	74	75	156
2015-03-23	08:36:07	12.5	12.6	77	75	156
2015-03-23	08:41:05	12.5	12.7	79	75	168
2015-03-23	08:46:06	12.8	12.8	75	75	176
2015-03-23	08:51:05	12.8	12.9	76	75	181
2015-03-23	08:56:09	12.9	13	76	75	188
2015-03-23	09:01:03	13	13.1	78	75	193
2015-03-23	09:06:07	13.2	13.2	71	75	198
2015-03-23	09:11:04	13.2	13.3	77	75	203
2015-03-23	09:16:03	13.3	13.4	74	75	211
2015-03-23	09:21:04	13.4	13.5	76	75	216
2015-03-23	09:26:02	13.6	13.6	70	75	216
2015-03-23	09:31:04	13.6	13.7	76	75	226
2015-03-23	09:36:10	13.7	13.9	75	75	231
2015-03-23	09:41:05	13.9	14	73	75	236
2015-03-23	09:46:08	14	14.1	74	75	243
2015-03-23	09:51:09	14.1	14.2	78	75	246
2015-03-23	09:56:04	14.2	14.3	76	75	253
2015-03-23	10:01:04	14.3	14.5	77	75	256
2015-03-23	10:06:03	14.5	14.6	79	75	261
2015-03-23	10:11:03	14.7	14.7	72	75	266
2015-03-23	10:16:06	14.7	14.9	77	75	271
2015-03-23	10:21:09	14.9	15	73	75	276
2015-03-23	10:26:08	15	15.1	76	75	278
2015-03-23	10:31:06	15.1	15.3	75	75	281
2015-03-23	10:36:05	15.3	15.4	79	75	283
2015-03-23	10:41:08	15.4	15.5	76	75	286
2015-03-23	10:46:05	15.5	15.7	79	75	288
2015-03-23	10:51:07	15.8	15.8	74	75	291
2015-03-23	10:56:06	15.8	15.9	75	75	293
2015-03-23	11:01:04	16	16.1	75	75	296
2015-03-23	11:06:06	16	16.2	77	75	296
2015-03-23	11:11:07	16.2	16.4	76	74	298
2015-03-23	11:16:08	16.5	16.5	75	74	298
2015-03-23	11:21:05	16.5	16.6	73	73	301
2015-03-23	11:26:04	16.6	16.8	75	72	301
2015-03-23	11:31:04	16.9	16.9	71	72	303
2015-03-23	11:36:04	16.9	17.1	72	71	303
2015-03-23	11:41:08	17.1	17.2	73	71	306
2015-03-23	11:46:04	17.3	17.4	69	70	306
2015-03-23	11:51:04	17.4	17.5	72	69	306
2015-03-23	11:56:10	17.5	17.7	71	69	306
2015-03-23	12:01:04	17.8	17.8	70	68	308
2015-03-23	12:06:06	17.8	18	69	68	308
2015-03-23	12:11:05	18.1	18.1	70	67	308
2015-03-23	12:16:05	18.1	18.2	68	67	308
2015-03-23	12:21:05	18.3	18.4	69	66	308
2015-03-23	12:26:12	18.4	18.5	67	66	308
2015-03-23	12:31:07	18.6	18.7	67	65	308
2015-03-23	12:36:07	18.7	18.8	66	65	308
2015-03-23	12:41:05	18.9	19	67	64	308
2015-03-23	12:46:05	19	19.1	65	64	306
2015-03-23	12:51:05	19.2	19.3	63	63	306
2015-03-23	12:56:07	19.3	19.4	61	63	306
2015-03-23	13:01:07	19.5	19.5	62	62	303
2015-03-23	13:06:08	19.5	19.7	63	62	303
2015-03-23	13:11:05	19.7	19.8	61	61	301
2015-03-23	13:16:04	19.8	20	63	61	301
2015-03-23	13:21:06	20	20.1	62	60	298
2015-03-23	13:26:07	20.2	20.2	59	60	296
2015-03-23	13:31:07	20.3	20.4	58	59	296
2015-03-23	13:36:06	20.5	20.5	58	59	293
2015-03-23	13:41:09	20.5	20.6	61	58	291
2015-03-23	13:46:12	20.6	20.8	59	58	288
2015-03-23	13:51:09	20.9	20.9	57	58	286
2015-03-23	13:56:05	20.9	21	60	57	281
2015-03-23	14:01:06	21	21.1	58	57	278
2015-03-23	14:06:09	21.2	21.3	58	56	273
2015-03-23	14:11:12	21.4	21.4	57	56	271
2015-03-23	14:16:08	21.4	21.5	59	56	266
2015-03-23	14:21:07	21.5	21.6	60	55	261
2015-03-23	14:26:07	21.6	21.8	61	55	256
2015-03-23	14:31:06	21.8	21.9	59	55	251
2015-03-23	14:36:04	21.9	22	59	54	246
2015-03-23	14:41:08	22	22.1	58	54	241
2015-03-23	14:46:08	22.1	22.2	61	54	236
2015-03-23	14:51:08	22.2	22.3	62	53	231
2015-03-23	14:56:08	22.2	22.4	60	53	226
2015-03-23	15:01:08	22.4	22.5	62	53	218
2015-03-23	15:06:08	22.6	22.6	60	52	213
2015-03-23	15:11:08	22.6	22.7	59	52	206
2015-03-23	15:16:09	22.7	22.8	60	52	201
2015-03-23	15:21:06	22.9	22.9	58	52	193
2015-03-23	15:26:08	22.9	23	60	51	188
2015-03-23	15:31:09	23.1	23.1	59	51	181
2015-03-23	15:36:08	23.1	23.2	61	51	173
2015-03-23	15:41:05	23.3	23.3	62	51	166
2015-03-23	15:46:05	23.3	23.4	57	50	161
2015-03-23	15:51:04	23.4	23.4	61	50	153
2015-03-23	15:56:06	23.4	23.5	60	50	146
2015-03-23	16:01:07	23.5	23.6	60	50	138
2015-03-23	16:06:05	23.6	23.7	60	50	131
2015-03-23	16:11:08	23.8	23.7	58	49	123
2015-03-23	16:16:08	23.7	23.8	61	49	116
2015-03-23	16:21:06	23.8	23.9	60	49	103
2015-03-23	16:26:05	24	23.9	58	49	96
2015-03-23	16:31:09	23.9	24	62	49	88
2015-03-23	16:36:06	24.1	24	62	49	81
2015-03-23	16:41:14	24	24.1	60	49	76
2015-03-23	16:46:05	24.1	24.1	59	48	68
2015-03-23	16:51:05	24.1	24.2	60	48	61
2015-03-23	16:56:10	24.2	24.2	61	48	56
2015-03-23	17:01:05	24.2	24.3	61	48	48
2015-03-23	17:06:08	24.4	24.3	58	48	43
2015-03-23	17:11:06	24.3	24.3	59	48	33
2015-03-23	17:16:06	24.3	24.4	60	48	23
2015-03-23	17:21:10	24.4	24.4	61	48	13
2015-03-23	17:26:08	24.3	24.4	62	48	11
2015-03-23	17:31:10	24.5	24.4	58	48	3
2015-03-23	17:36:09	24.4	24.5	58	48	3
2015-03-23	17:41:04	24.4	24.5	61	48	3
2015-03-23	17:46:10	24.5	24.5	59	48	3
2015-03-23	17:51:08	24.5	24.5	61	48	3
2015-03-23	17:56:08	24.5	24.5	61	47	3
2015-03-23	18:01:07	24.5	24.5	60	47	3
2015-03-23	18:06:07	24.5	24.5	60	47	3
2015-03-23	18:11:08	24.5	24.5	60	48	3
2015-03-23	18:16:09	24.5	24.5	59	48	3
2015-03-23	18:21:08	24.5	24.5	61	48	1
2015-03-23	18:26:10	24.5	24.5	59	48	1
2015-03-23	18:31:08	24.6	24.4	60	48	1
2015-03-23	18:36:10	24.4	24.4	57	48	1
2015-03-23	18:41:05	24.4	24.4	62	48	1
2015-03-23	18:46:09	24.4	24.4	62	48	1
2015-03-23	18:51:08	24.5	24.3	58	48	1
2015-03-23	18:56:13	24.3	24.3	60	48	1
2015-03-23	19:01:06	24.3	24.3	59	48	1
2015-03-23	19:06:06	24.2	24.2	60	48	1
2015-03-23	19:11:08	24.1	24.2	61	48	1
2015-03-23	19:16:06	24.2	24.1	59	48	1
2015-03-23	19:21:06	24.1	24.1	60	49	1
2015-03-23	19:26:09	24.1	24	59	49	1
2015-03-23	19:31:09	24	24	59	49	1
2015-03-23	19:36:14	24	23.9	60	49	1
2015-03-23	19:41:08	23.9	23.9	60	49	1
2015-03-23	19:46:07	23.9	23.8	60	49	1
2015-03-23	19:51:17	23.8	23.7	59	49	1
2015-03-23	19:56:07	23.7	23.7	60	50	1
2015-03-23	20:01:07	23.6	23.6	59	50	1
2015-03-23	20:06:05	23.6	23.5	60	50	1
2015-03-23	20:11:10	23.5	23.5	60	50	1
2015-03-23	20:16:05	23.5	23.4	58	50	1
2015-03-23	20:21:11	23.4	23.3	60	51	1
2015-03-23	20:26:08	23.3	23.2	59	51	1
2015-03-23	20:31:09	23.2	23.1	59	51	1
2015-03-23	20:36:08	23.1	23	60	51	1
2015-03-23	20:41:07	22.9	22.9	61	52	1
2015-03-23	20:46:09	22.8	22.8	60	52	1
2015-03-23	20:51:07	22.8	22.7	60	52	1
2015-03-23	20:56:08	22.7	22.6	60	52	1
2015-03-23	21:01:06	22.6	22.5	57	53	1
2015-03-23	21:06:11	22.5	22.4	60	53	1
2015-03-23	21:11:07	22.3	22.3	62	53	1
2015-03-23	21:16:08	22.3	22.2	58	54	1
2015-03-23	21:21:09	22.1	22.1	61	54	1
2015-03-23	21:26:13	22	22	59	54	1
2015-03-23	21:31:07	22	21.9	59	55	1
2015-03-23	21:36:16	21.9	21.8	60	55	1
2015-03-23	21:41:06	21.7	21.7	61	55	1
2015-03-23	21:46:11	21.7	21.5	59	56	1
2015-03-23	21:51:06	21.4	21.4	59	56	1
2015-03-23	21:56:09	21.4	21.3	61	56	1
2015-03-23	22:01:09	21.2	21.2	60	57	1
2015-03-23	22:06:11	21.2	21	60	57	1
2015-03-23	22:11:13	21	20.9	58	58	1
2015-03-23	22:16:07	20.8	20.8	61	58	1
2015-03-23	22:21:09	20.8	20.6	59	58	1
2015-03-23	22:26:09	20.6	20.5	58	59	1
2015-03-23	22:31:10	20.4	20.4	62	59	1
2015-03-23	22:36:08	20.4	20.2	57	60	1
2015-03-23	22:41:10	20.2	20.1	60	60	1
2015-03-23	22:46:09	20.1	20	60	61	1
2015-03-23	22:51:09	19.9	19.8	61	61	1
2015-03-23	22:56:08	19.8	19.7	60	62	1
2015-03-23	23:01:12	19.7	19.6	58	62	1
2015-03-23	23:06:10	19.5	19.4	62	63	1
2015-03-23	23:11:14	19.4	19.3	59	63	1
2015-03-23	23:16:11	19.2	19.1	61	64	1
2015-03-23	23:21:12	19	19	62	64	1
2015-03-23	23:26:13	19	18.8	62	65	1
2015-03-23	23:31:15	18.8	18.7	63	65	1
2015-03-23	23:36:09	18.6	18.6	65	66	1
2015-03-23	23:41:17	18.6	18.4	65	66	1
2015-03-23	23:46:08	18.4	18.3	65	67	1
2015-03-23	23:51:09	18.2	18.1	66	67	1
2015-03-23	23:56:10	18.1	18	65	68	1
2015-03-24	00:01:09	17.9	17.7	69	68	1
2015-03-24	00:06:08	17.7	17.5	66	69	1
2015-03-24	00:11:08	17.5	17.4	66	69	1
2015-03-24	00:16:15	17.3	17.3	73	70	1
2015-03-24	00:21:08	17.3	17.1	66	71	1
2015-03-24	00:26:15	17	17	73	71	1
2015-03-24	00:31:06	16.9	16.8	72	72	1
2015-03-24	00:36:12	16.8	16.7	69	72	1
2015-03-24	00:41:08	16.6	16.5	73	73	1
2015-03-24	00:46:12	16.4	16.4	71	74	1
2015-03-24	00:51:10	16.4	16.2	73	74	1
2015-03-24	00:56:11	16.2	16.1	71	75	1
2015-03-24	01:01:10	16	16	77	75	1
2015-03-24	01:06:09	16	15.8	72	75	1
2015-03-24	01:11:10	15.8	15.7	72	75	1
2015-03-24	01:16:09	15.6	15.5	77	75	1
2015-03-24	01:21:11	15.5	15.4	75	75	1
2015-03-24	01:26:08	15.3	15.3	77	75	1
2015-03-24	01:31:08	15.2	15.1	76	75	1
2015-03-24	01:36:12	15	15	76	75	1
2015-03-24	01:41:11	15	14.9	72	75	1
2015-03-24	01:46:09	14.8	14.7	76	75	1
2015-03-24	01:51:12	14.7	14.6	76	75	1
2015-03-24	01:56:07	14.6	14.5	73	75	1
2015-03-24	02:06:12	14.4	14.2	75	75	1
2015-03-24	02:11:15	14.2	14.1	74	75	1
2015-03-24	02:16:06	14	14	72	75	1
2015-03-24	02:21:12	14	13.9	76	75	1
2015-03-24	02:26:10	13.9	13.7	75	75	1
2015-03-24	02:31:11	13.7	13.6	72	75	1
2015-03-24	02:36:08	13.5	13.5	78	75	1
2015-03-24	02:41:09	13.6	13.4	75	75	1
2015-03-24	02:46:10	13.4	13.3	73	75	1
2015-03-24	02:51:14	13.3	13.2	71	75	1
2015-03-24	02:56:10	13.2	13.1	75	75	1
2015-03-24	03:01:10	13	13	75	75	1
2015-03-24	03:06:15	13	12.9	73	75	1
2015-03-24	03:11:11	12.9	12.8	75	75	1
2015-03-24	03:16:10	12.8	12.7	71	75	1
2015-03-24	03:21:10	12.7	12.6	73	75	1
2015-03-24	03:26:13	12.6	12.5	73	75	1
2015-03-24	03:31:11	12.5	12.4	72	75	1
2015-03-24	03:36:11	12.3	12.3	76	75	1
2015-03-24	03:41:11	12.3	12.2	74	75	1
2015-03-24	03:46:12	12.2	12.1	71	75	1
2015-03-24	03:51:11	12	12.1	72	75	1
2015-03-24	03:56:11	12.1	12	79	75	1
2015-03-24	04:01:14	12	11.9	74	75	1
2015-03-24	04:06:11	11.9	11.8	76	75	1
2015-03-24	04:11:11	11.8	11.8	78	75	1
2015-03-24	04:16:13	11.8	11.7	75	75	1
2015-03-24	04:21:11	11.7	11.6	76	75	1
2015-03-24	04:26:11	11.6	11.6	75	75	1
2015-03-24	04:31:14	11.6	11.5	74	75	1
2015-03-24	04:36:12	11.5	11.5	74	75	1
2015-03-24	04:41:18	11.5	11.4	74	75	1
2015-03-24	04:46:15	11.4	11.4	74	75	1
2015-03-24	04:51:16	11.3	11.3	77	75	1
2015-03-24	04:56:09	11.3	11.3	74	75	1
2015-03-24	05:01:15	11.3	11.2	74	75	1
2015-03-24	05:06:14	11.2	11.2	75	75	1
2015-03-24	05:11:13	11.2	11.2	72	75	1
2015-03-24	05:16:13	11.1	11.1	77	75	1
2015-03-24	05:21:18	11.1	11.1	75	75	1
2015-03-24	05:26:09	11.1	11.1	74	75	1
2015-03-24	05:31:12	11.1	11.1	74	75	1
2015-03-24	05:36:11	11.1	11.1	75	75	1
2015-03-24	05:41:09	11.1	11	74	75	1
2015-03-24	05:46:15	11	11	77	75	1
2015-03-24	05:51:14	11	11	72	75	1
2015-03-24	05:56:13	11	11	73	75	1
2015-03-24	06:01:12	11	11	76	75	1
2015-03-24	06:06:15	11	11	74	75	1
2015-03-24	06:11:13	11	11	74	75	1
2015-03-24	06:16:14	11.1	11	72	75	1
2015-03-24	06:21:12	11	11	75	75	1
2015-03-24	06:26:12	11	11.1	75	75	1
2015-03-24	06:31:14	11	11.1	78	75	1
2015-03-24	06:36:09	11.2	11.1	77	75	1
2015-03-24	06:41:11	11.1	11.1	75	75	1
2015-03-24	06:46:09	11.1	11.1	75	75	1
2015-03-24	06:51:10	11.1	11.2	73	75	1
2015-03-24	06:56:11	11.2	11.2	74	75	8
2015-03-24	07:01:11	11.2	11.2	75	75	13
2015-03-24	07:11:12	11.3	11.3	76	75	36
2015-03-24	07:16:17	11.3	11.4	76	75	43
2015-03-24	07:21:15	11.3	11.4	78	75	48
2015-03-24	07:26:11	11.5	11.5	75	75	56
2015-03-24	07:31:18	11.5	11.5	75	75	63
2015-03-24	07:36:15	11.5	11.6	75	75	71
2015-03-24	07:41:15	11.6	11.6	74	75	78
2015-03-24	07:46:13	11.6	11.7	77	75	83
2015-03-24	07:51:17	11.7	11.8	75	75	91
2015-03-24	07:56:14	11.8	11.8	76	75	98
2015-03-24	08:01:11	11.9	11.9	74	75	111
2015-03-24	08:06:16	11.9	12	75	75	118
2015-03-24	08:11:07	12.1	12.1	75	75	126
2015-03-24	08:16:11	12.1	12.1	73	75	133
2015-03-24	08:21:10	12.1	12.2	76	75	141
2015-03-24	08:26:13	12.2	12.3	74	75	148
2015-03-24	08:31:12	12.3	12.4	76	75	156
2015-03-24	08:36:12	12.4	12.5	76	75	161
2015-03-24	08:41:12	12.5	12.6	79	75	168
2015-03-24	08:46:17	12.6	12.7	75	75	173
2015-03-24	08:51:11	12.8	12.8	72	75	181
2015-03-24	08:56:18	12.8	12.9	77	75	186
2015-03-24	09:01:13	12.9	13	73	75	193
2015-03-24	09:06:18	13	13.1	73	75	198
2015-03-24	09:16:14	13.2	13.3	74	75	208
2015-03-24	09:21:16	13.4	13.4	74	75	1
2015-03-24	09:26:11	13.4	13.5	73	75	223
2015-03-24	09:31:12	13.5	13.6	77	75	226
2015-03-24	09:36:08	13.6	13.7	77	75	226
2015-03-24	09:41:11	13.7	13.9	74	75	236
2015-03-24	09:46:11	14	14	73	75	241
2015-03-24	09:51:12	14	14.1	77	75	246
2015-03-24	09:56:12	14.1	14.2	74	75	251
2015-03-24	10:01:15	14.3	14.3	73	75	256
2015-03-24	10:06:15	14.3	14.5	76	75	261
2015-03-24	10:11:18	14.5	14.6	76	75	263
2015-03-24	10:16:14	14.7	14.7	73	75	268
2015-03-24	10:21:16	14.7	14.9	76	75	1
2015-03-24	10:26:11	14.8	15	80	75	281
2015-03-24	10:31:17	15	15.1	78	75	278
2015-03-24	10:36:15	15.2	15.3	75	75	283
2015-03-24	10:41:21	15.3	15.4	78	75	286
2015-03-24	10:46:14	15.5	15.5	72	75	286
2015-03-24	10:51:10	15.5	15.7	78	75	288
2015-03-24	10:56:13	15.8	15.8	76	75	291
2015-03-24	11:01:07	15.8	16	74	75	293
2015-03-24	11:06:12	16	16.1	77	75	296
2015-03-24	11:11:11	16.2	16.2	75	74	296
2015-03-24	11:16:17	16.3	16.4	74	74	298
2015-03-24	11:26:19	16.5	16.7	75	72	301
2015-03-24	11:31:13	16.8	16.8	72	72	301
2015-03-24	11:36:16	16.8	17	74	71	303
2015-03-24	11:41:15	17	17.1	71	71	303
2015-03-24	11:46:18	17.1	17.2	74	70	306
2015-03-24	11:51:16	17.4	17.4	70	69	306
2015-03-24	11:56:18	17.4	17.5	72	69	306
2015-03-24	12:01:14	17.5	17.7	68	68	306
2015-03-24	12:06:14	17.8	17.8	69	68	306
2015-03-24	12:11:16	17.9	18	69	67	306
2015-03-24	12:16:15	18	18.1	69	67	306
2015-03-24	12:21:15	18.2	18.3	65	66	306
2015-03-24	12:26:15	18.4	18.4	65	66	306
2015-03-24	12:31:16	18.5	18.6	67	65	306
2015-03-24	12:35:13	18.6	18.7	67	65	306
2015-03-24	12:40:17	18.7	18.8	67	64	306
2015-03-24	12:45:16	18.9	19	63	64	306
2015-03-24	12:50:16	19.1	19.1	63	63	306
2015-03-24	12:55:10	19.1	19.3	66	63	303
2015-03-24	13:00:20	19.4	19.4	63	62	303
2015-03-24	13:05:13	19.5	19.5	62	62	301
2015-03-24	13:10:10	19.5	19.7	61	61	301
2015-03-24	13:15:15	19.8	19.8	63	61	298
2015-03-24	13:20:13	19.8	20	59	60	296
2015-03-24	13:25:15	20.1	20.1	62	60	296
2015-03-24	13:30:14	20.2	20.2	63	59	293
2015-03-24	13:35:15	20.3	20.4	60	59	293
2015-03-24	13:40:17	20.4	20.5	59	59	288
2015-03-24	13:45:18	20.6	20.6	58	58	286
2015-03-24	13:50:15	20.6	20.8	62	58	283
2015-03-24	13:55:17	20.8	20.9	59	57	281
2015-03-24	14:00:12	21	21	57	57	276
2015-03-24	14:05:15	21	21.1	59	56	273
2015-03-24	14:10:13	21.1	21.3	62	56	268
2015-03-24	14:15:18	21.3	21.4	59	56	263
2015-03-24	14:20:12	21.4	21.5	60	55	258
2015-03-24	14:25:16	21.5	21.6	58	55	253
2015-03-24	14:30:16	21.6	21.7	61	55	251
2015-03-24	14:35:14	21.7	21.9	64	54	243
2015-03-24	14:40:14	22	22	58	54	238
2015-03-24	14:45:18	22	22.1	62	54	233
2015-03-24	14:50:13	22	22.2	63	53	228
2015-03-24	14:55:14	22.2	22.3	61	53	223
2015-03-24	15:00:12	22.3	22.4	60	53	218
2015-03-24	15:05:14	22.5	22.5	61	52	211
2015-03-24	15:10:18	22.5	22.6	60	52	203
2015-03-24	15:15:13	22.7	22.7	60	52	198
2015-03-24	15:20:17	22.7	22.8	61	52	193
2015-03-24	15:25:12	22.9	22.9	61	51	186
2015-03-24	15:30:16	22.9	23	61	51	178
2015-03-24	15:35:12	23.1	23.1	62	51	171
2015-03-24	15:40:15	23.2	23.2	58	51	166
2015-03-24	15:45:13	23.2	23.2	59	50	158
2015-03-24	15:50:24	23.3	23.3	58	50	151
2015-03-24	15:55:17	23.3	23.4	62	50	143
2015-03-24	16:00:12	23.4	23.5	59	50	136
2015-03-24	16:05:16	23.5	23.5	61	50	128
2015-03-24	16:10:12	23.5	23.6	61	49	121
2015-03-24	16:15:15	23.5	23.7	63	49	113
2015-03-24	16:25:18	23.7	23.8	60	49	93
2015-03-24	16:30:12	23.8	23.9	59	49	86
2015-03-24	16:35:18	24	23.9	61	49	78
2015-03-24	16:40:14	24	24	60	49	78
2015-03-24	16:45:16	24	24	59	48	66
2015-03-24	16:50:17	24	24.1	62	48	61
2015-03-24	16:55:21	24.1	24.1	59	48	53
2015-03-24	17:00:14	24.1	24.1	62	48	46
2015-03-24	17:05:17	24.1	24.2	61	48	41
2015-03-24	17:10:12	24.2	24.2	59	48	33
2015-03-24	17:15:14	24.2	24.2	59	48	21
2015-03-24	17:20:13	24.2	24.3	61	48	13
2015-03-24	17:25:18	24.3	24.3	63	48	11
2015-03-24	17:30:15	24.4	24.3	60	48	3
2015-03-24	17:35:13	24.3	24.3	60	48	3
2015-03-24	17:40:22	24.2	24.3	62	48	3
2015-03-24	17:45:14	24.3	24.3	59	48	3
2015-03-24	17:50:18	24.3	24.4	59	48	3
2015-03-24	17:55:19	24.4	24.4	61	48	3
2015-03-24	18:00:17	24.5	24.4	58	47	3
2015-03-24	18:05:14	24.4	24.4	59	48	3
2015-03-24	18:10:21	24.4	24.4	60	48	3
2015-03-24	18:15:12	24.4	24.3	59	48	3
2015-03-24	18:25:13	24.3	24.3	59	48	1
2015-03-24	18:30:11	24.3	24.3	58	48	1
2015-03-24	18:35:15	24.2	24.3	58	48	1
2015-03-24	18:40:16	24.3	24.3	59	48	1
2015-03-24	18:45:11	24.3	24.2	61	48	1
2015-03-24	18:50:14	24.2	24.2	59	48	1
2015-03-24	18:55:16	24.2	24.2	59	48	1
2015-03-24	19:00:12	24.2	24.1	59	48	1
2015-03-24	19:05:17	24.1	24.1	59	48	1
2015-03-24	19:10:14	24.1	24.1	57	48	1
2015-03-24	19:15:15	24.1	24	62	48	1
2015-03-24	19:20:11	24	24	60	49	1
2015-03-24	19:25:11	24	23.9	59	49	1
2015-03-24	19:30:14	23.8	23.9	61	49	1
2015-03-24	19:35:11	23.9	23.8	58	49	1
2015-03-24	19:40:11	23.8	23.7	59	49	1
2015-03-24	19:45:11	23.7	23.7	59	49	1
2015-03-24	19:50:12	23.6	23.6	61	49	1
2015-03-24	19:55:10	23.6	23.5	58	50	1
2015-03-24	20:00:14	23.5	23.5	60	50	1
2015-03-24	20:05:11	23.5	23.4	59	50	1
2015-03-24	20:10:12	23.4	23.3	59	50	1
2015-03-24	20:15:12	23.2	23.2	60	50	1
2015-03-24	20:20:16	23.2	23.2	59	51	1
2015-03-24	20:25:12	23.2	23.1	59	51	1
2015-03-24	20:30:14	23.1	23	57	51	1
2015-03-24	20:35:13	22.9	22.9	61	51	1
2015-03-24	20:40:14	22.9	22.8	59	52	1
2015-03-24	20:45:10	22.8	22.7	59	52	1
2015-03-24	20:50:12	22.7	22.6	58	52	1
2015-03-24	21:00:15	22.5	22.4	57	53	1
2015-03-24	21:05:10	22.4	22.3	59	53	1
2015-03-24	21:10:11	22.2	22.2	61	53	1
2015-03-24	21:15:10	22.1	22.1	60	54	1
2015-03-24	21:20:11	22.1	22	61	54	1
2015-03-24	21:25:15	21.9	21.9	57	54	1
2015-03-24	21:30:12	21.9	21.8	59	55	1
2015-03-24	21:35:14	21.7	21.6	59	55	1
2015-03-24	21:40:12	21.6	21.5	58	55	1
2015-03-24	21:45:18	21.4	21.4	62	56	1
2015-03-24	21:50:12	21.4	21.3	59	56	1
2015-03-24	21:55:14	21.2	21.2	60	56	1
2015-03-24	22:00:11	21.2	21	58	57	1
2015-03-24	22:05:13	21	20.9	57	57	1
2015-03-24	22:10:18	20.8	20.8	62	58	1
2015-03-24	22:15:12	20.8	20.7	57	58	1
2015-03-24	22:20:14	20.7	20.5	59	58	1
2015-03-24	22:25:17	20.5	20.4	58	59	1
2015-03-24	22:30:13	20.3	20.3	58	59	1
2015-03-24	22:40:12	20.1	20	59	60	1
2015-03-24	22:45:12	19.9	19.8	60	61	1
2015-03-24	22:50:19	19.7	19.7	61	61	1
2015-03-24	22:55:12	19.6	19.6	60	62	1
2015-03-24	23:00:15	19.6	19.4	59	62	1
2015-03-24	23:05:12	19.4	19.3	59	63	1
2015-03-24	23:10:14	19.2	19.1	62	63	1
2015-03-24	23:15:09	19.1	19	60	64	1
2015-03-24	23:20:17	18.9	18.9	65	64	1
2015-03-24	23:25:11	18.9	18.7	62	65	1
2015-03-24	23:30:16	18.7	18.6	62	65	1
2015-03-24	23:35:10	18.5	18.4	67	66	1
2015-03-24	23:40:11	18.4	18.3	64	66	1
2015-03-24	23:45:12	18.2	18.1	66	67	1
2015-03-24	23:50:11	18	18	67	67	1
2015-03-24	23:55:12	18	17.8	66	68	1
2015-03-25	00:00:10	17.8	17.6	65	68	1
2015-03-25	00:05:14	17.5	17.4	65	69	1
2015-03-25	00:10:14	17.3	17.3	69	69	1
2015-03-25	00:15:15	17.4	17.1	67	70	1
2015-03-25	00:20:15	17	17	68	71	1
2015-03-25	00:25:17	16.9	16.8	72	71	1
2015-03-25	00:30:15	16.8	16.7	68	72	1
2015-03-25	00:35:18	16.6	16.5	73	72	1
2015-03-25	00:40:11	16.5	16.4	71	73	1
2015-03-25	00:45:14	16.3	16.3	71	74	1
2015-03-25	00:50:14	16.2	16.1	75	74	1
2015-03-25	00:55:12	16.1	16	72	75	1
2015-03-25	01:00:15	16	15.8	70	75	1
2015-03-25	01:05:13	15.8	15.7	76	75	1
2015-03-25	01:10:16	15.7	15.6	74	75	1
2015-03-25	01:15:13	15.6	15.4	75	75	1
2015-03-25	01:20:14	15.4	15.3	73	75	1
2015-03-25	01:25:15	15.2	15.1	76	75	1
2015-03-25	01:30:13	15.1	15	73	75	1
2015-03-25	01:35:14	14.9	14.9	78	75	1
2015-03-25	01:40:16	14.9	14.7	75	75	1
2015-03-25	01:45:13	14.6	14.6	77	75	1
2015-03-25	01:50:14	14.6	14.5	75	75	1
2015-03-25	01:55:12	14.4	14.4	77	75	1
2015-03-25	02:05:14	14.2	14.1	71	75	1
2015-03-25	02:10:16	14	14	77	75	1
2015-03-25	02:15:20	14	13.9	75	75	1
2015-03-25	02:20:17	13.9	13.7	74	75	1
2015-03-25	02:25:15	13.7	13.6	72	75	1
2015-03-25	02:30:13	13.5	13.5	75	75	1
2015-03-25	02:35:15	13.5	13.4	74	75	1
2015-03-25	02:40:11	13.4	13.3	72	75	1
2015-03-25	02:45:16	13.2	13.2	76	75	1
2015-03-25	02:50:15	13.1	13.1	77	75	1
2015-03-25	02:55:17	13.1	13	74	75	1
2015-03-25	03:00:14	13	12.8	73	75	1
2015-03-25	03:10:18	12.6	12.6	75	75	1
2015-03-25	03:15:19	12.6	12.6	74	75	1
2015-03-25	03:20:11	12.5	12.5	79	75	1
2015-03-25	03:25:17	12.5	12.4	75	75	1
2015-03-25	03:30:17	12.4	12.3	73	75	1
2015-03-25	03:35:17	12.3	12.2	73	75	1
2015-03-25	03:40:13	12.2	12.1	74	75	1
2015-03-25	03:45:15	12.1	12	71	75	1
2015-03-25	03:50:16	12	11.9	74	75	1
2015-03-25	03:55:13	11.8	11.9	75	75	1
2015-03-25	04:00:16	11.9	11.8	76	75	1
2015-03-25	04:05:13	11.8	11.7	75	75	1
2015-03-25	04:10:14	11.7	11.6	74	75	1
2015-03-25	04:15:13	11.5	11.6	76	75	1
2015-03-25	04:20:15	11.6	11.5	72	75	1
2015-03-25	04:25:11	11.5	11.5	75	75	1
2015-03-25	04:30:18	11.5	11.4	74	75	1
2015-03-25	04:35:13	11.4	11.3	74	75	1
2015-03-25	04:40:15	11.2	11.3	76	75	1
2015-03-25	04:45:14	11.3	11.3	73	75	1
2015-03-25	04:50:15	11.3	11.2	76	75	1
2015-03-25	04:55:14	11.2	11.2	74	75	1
2015-03-25	05:00:16	11.2	11.1	76	75	1
2015-03-25	05:05:14	11.1	11.1	72	75	1
2015-03-25	05:10:20	11	11.1	78	75	1
2015-03-25	05:15:15	11.1	11	76	75	1
2015-03-25	05:20:16	11.1	11	75	75	1
2015-03-25	05:25:14	11	11	73	75	1
2015-03-25	05:30:12	11	11	74	75	1
2015-03-25	05:35:17	11	10.9	72	75	1
2015-03-25	05:40:12	10.8	10.9	74	75	1
2015-03-25	05:45:16	10.9	10.9	71	75	1
2015-03-25	05:50:16	10.9	10.9	77	75	1
2015-03-25	05:55:17	10.9	10.9	76	75	1
2015-03-25	06:00:17	10.9	10.9	76	75	1
2015-03-25	06:05:19	10.9	10.9	75	75	1
2015-03-25	06:10:13	10.8	10.9	77	75	1
2015-03-25	06:15:21	10.9	10.9	75	75	1
2015-03-25	06:20:15	10.9	10.9	72	75	1
2015-03-25	06:25:18	10.9	10.9	76	75	1
2015-03-25	06:30:15	10.9	11	76	75	1
2015-03-25	06:35:19	11.1	11	74	75	1
2015-03-25	06:40:13	11.1	11	72	75	1
2015-03-25	06:45:14	11	11	75	75	1
2015-03-25	06:50:20	11	11.1	76	75	1
2015-03-25	06:55:15	11	11.1	78	75	8
2015-03-25	07:00:22	11.1	11.1	70	75	13
2015-03-25	07:05:15	11.1	11.2	75	75	21
2015-03-25	07:10:17	11.3	11.2	73	75	36
2015-03-25	07:15:19	11.2	11.2	70	75	43
2015-03-25	07:20:17	11.3	11.3	75	75	48
2015-03-25	07:25:15	11.3	11.3	72	75	56
2015-03-25	07:30:24	11.3	11.4	73	75	63
2015-03-25	07:35:16	11.5	11.5	71	75	68
2015-03-25	07:40:13	11.6	11.5	75	75	76
2015-03-25	07:45:21	11.6	11.6	71	75	83
2015-03-25	07:50:17	11.6	11.6	78	75	91
2015-03-25	07:55:17	11.6	11.7	76	75	98
2015-03-25	08:00:11	11.7	11.8	79	75	103
2015-03-25	08:05:23	11.8	11.9	75	75	118
2015-03-25	08:10:17	11.9	11.9	77	75	126
2015-03-25	08:15:19	12	12	72	75	133
2015-03-25	08:20:14	12	12.1	79	75	141
2015-03-25	08:25:15	12.1	12.2	75	75	146
2015-03-25	08:30:19	12.2	12.3	78	75	153
2015-03-25	08:35:18	12.4	12.4	76	75	161
2015-03-25	08:40:16	12.5	12.5	79	75	166
2015-03-25	08:45:19	12.5	12.5	74	75	173
2015-03-25	08:50:18	12.5	12.6	75	75	178
2015-03-25	08:55:19	12.7	12.7	78	75	186
2015-03-25	09:00:18	12.8	12.8	73	75	191
2015-03-25	09:05:18	12.8	12.9	76	75	196
2015-03-25	09:10:18	12.9	13.1	77	75	201
2015-03-25	09:15:19	13.2	13.2	75	75	208
2015-03-25	09:20:19	13.2	13.3	75	75	213
2015-03-25	09:25:17	13.2	13.4	79	75	221
2015-03-25	09:30:20	13.5	13.5	75	75	223
2015-03-25	09:35:17	13.5	13.6	74	75	228
2015-03-25	09:40:19	13.6	13.7	74	75	233
2015-03-25	09:45:21	13.8	13.9	72	75	238
2015-03-25	09:50:18	14	14	72	75	243
2015-03-25	09:55:15	14.1	14.1	72	75	248
2015-03-25	10:00:20	14.2	14.2	76	75	253
2015-03-25	10:05:20	14.3	14.4	77	75	258
2015-03-25	10:10:23	14.5	14.5	73	75	263
2015-03-25	10:15:14	14.6	14.6	71	75	266
2015-03-25	10:20:19	14.6	14.7	77	75	271
2015-03-25	10:25:19	14.7	14.9	78	75	278
2015-03-25	10:30:15	14.9	15	76	75	278
2015-03-25	10:35:21	15.1	15.1	77	75	281
2015-03-25	10:40:19	15.1	15.3	76	75	283
2015-03-25	10:45:20	15.3	15.4	78	75	286
2015-03-25	10:50:18	15.4	15.6	73	75	288
2015-03-25	10:55:16	15.6	15.7	76	75	291
2015-03-25	11:00:12	15.8	15.8	75	75	291
2015-03-25	11:05:18	15.7	16	78	75	293
2015-03-25	11:10:16	16.1	16.1	77	74	296
2015-03-25	11:15:20	16.1	16.3	75	74	296
2015-03-25	11:20:16	16.3	16.4	76	73	298
2015-03-25	11:25:21	16.5	16.5	75	72	301
2015-03-25	11:30:19	16.5	16.7	76	72	301
2015-03-25	11:35:18	16.7	16.8	74	71	301
2015-03-25	11:40:18	16.9	17	74	71	301
2015-03-25	11:45:16	17.1	17.1	76	70	303
2015-03-25	11:50:22	17.2	17.3	70	69	303
2015-03-25	11:55:16	17.3	17.4	70	69	303
2015-03-25	12:05:21	17.6	17.6	67	68	248
2015-03-25	12:10:19	17.6	17.6	69	68	306
2015-03-25	12:15:16	17.7	17.6	66	68	306
2015-03-25	12:20:22	17.5	17.6	70	68	306
2015-03-25	12:30:16	17.6	17.6	69	68	306
2015-03-25	12:35:17	17.6	17.6	68	68	303
2015-03-25	12:40:17	17.6	17.6	66	68	303
2015-03-25	12:45:18	17.6	17.6	66	68	303
2015-03-25	12:50:18	17.6	17.6	66	68	301
2015-03-25	12:55:18	17.6	17.6	67	68	301
2015-03-25	13:00:17	17.6	17.6	66	68	298
2015-03-25	13:05:21	17.6	17.6	67	68	298
2015-03-25	13:10:18	17.6	17.6	66	68	296
2015-03-25	13:15:19	17.6	17.6	65	68	296
2015-03-25	13:20:20	17.5	17.6	69	68	293
2015-03-25	13:30:19	17.6	17.6	68	68	291
2015-03-25	13:35:20	17.7	17.6	65	68	288
2015-03-25	13:40:19	17.6	17.6	68	68	286
2015-03-25	13:45:18	17.6	17.6	66	68	281
2015-03-25	13:50:18	17.6	17.6	68	68	278
2015-03-25	13:55:19	17.6	17.6	66	68	276
2015-03-25	14:00:18	17.6	17.6	67	68	271
2015-03-25	14:05:21	17.6	17.6	68	68	266
2015-03-25	14:10:17	17.6	17.6	68	68	263
2015-03-25	14:15:20	17.6	17.6	70	68	258
2015-03-25	14:25:23	17.6	17.6	68	68	251
2015-03-25	14:30:26	17.6	17.6	66	68	246
2015-03-25	14:35:18	17.6	17.6	69	68	238
2015-03-25	14:40:20	17.6	17.6	69	68	233
2015-03-25	14:45:21	17.6	17.6	67	68	228
2015-03-25	14:50:21	17.6	17.6	66	68	223
2015-03-25	14:55:17	17.6	17.6	69	68	218
2015-03-25	15:00:16	17.7	17.6	64	68	211
2015-03-25	15:05:19	17.6	17.6	66	68	206
2015-03-25	15:10:17	17.5	17.6	71	68	201
2015-03-25	15:15:23	17.6	17.6	68	68	193
2015-03-25	15:20:20	17.6	17.6	65	68	188
2015-03-25	15:25:22	17.6	17.6	66	68	181
2015-03-25	15:35:23	17.6	17.6	68	68	168
2015-03-25	15:40:17	17.6	17.6	67	68	161
2015-03-25	15:45:22	17.5	17.6	71	68	153
2015-03-25	15:50:20	17.7	17.6	65	68	146
2015-03-25	15:55:21	17.7	17.6	67	68	138
2015-03-25	16:00:19	17.6	17.6	68	68	131
2015-03-25	16:05:14	17.6	17.6	68	68	123
2015-03-25	16:10:19	17.6	17.6	68	68	116
2015-03-25	16:15:17	17.6	17.6	68	68	108
2015-03-25	16:20:20	17.5	17.6	70	68	98
2015-03-25	16:25:19	17.6	17.6	68	68	91
2015-03-25	16:30:22	17.7	17.6	65	68	83
2015-03-25	16:35:17	17.6	17.6	69	68	78
2015-03-25	16:45:18	17.6	17.6	66	68	63
2015-03-25	16:50:20	17.6	17.6	66	68	58
2015-03-25	16:55:16	17.6	17.6	66	68	51
2015-03-25	17:00:22	17.6	17.6	65	68	46
2015-03-25	17:05:19	17.6	17.6	68	68	38
2015-03-25	17:15:18	17.6	17.6	67	68	16
2015-03-25	17:20:19	17.6	17.6	62	68	11
2015-03-25	17:25:20	17.5	17.6	70	68	8
2015-03-25	17:30:21	17.6	17.6	67	68	3
2015-03-25	17:35:18	17.5	17.6	71	68	3
2015-03-25	17:40:19	17.6	17.6	70	68	3
2015-03-25	17:45:20	17.6	17.6	72	68	3
2015-03-25	17:50:20	17.6	17.6	71	68	3
2015-03-25	18:00:20	17.6	17.6	69	68	3
2015-03-25	18:05:20	17.6	17.6	65	68	3
2015-03-25	18:10:20	17.6	17.6	69	68	3
2015-03-25	18:15:21	17.6	17.6	68	68	3
2015-03-25	18:20:18	17.6	17.6	68	68	3
2015-03-25	18:25:23	17.6	17.6	67	68	1
2015-03-25	18:30:19	17.6	17.6	67	68	1
2015-03-25	18:35:19	17.5	17.6	67	68	1
2015-03-25	18:45:24	17.6	17.6	66	68	1
2015-03-25	18:50:25	17.7	17.6	66	68	1
2015-03-25	18:55:21	17.6	17.6	67	68	1
2015-03-25	19:10:22	17.6	17.6	67	68	1
2015-03-25	19:15:20	17.6	17.6	67	68	1
2015-03-25	19:20:20	17.6	17.6	67	68	1
2015-03-25	19:25:18	17.6	17.6	67	68	1
2015-03-25	19:30:24	17.6	17.6	67	68	1
2015-03-25	19:35:20	17.6	17.6	67	68	1
2015-03-25	19:40:25	17.6	17.6	67	68	1
2015-03-25	19:45:21	17.6	17.6	67	68	1
2015-03-25	19:50:21	17.6	17.6	67	68	1
2015-03-25	19:55:19	17.6	17.6	67	68	1
2015-03-25	20:00:23	17.6	17.6	68	68	1
2015-03-25	20:05:23	17.6	17.6	67	68	1
2015-03-25	20:10:21	17.6	17.6	67	68	1
2015-03-25	20:15:23	17.6	17.6	67	68	1
2015-03-25	20:20:20	17.6	17.6	68	68	1
2015-03-25	20:25:19	17.6	17.6	67	68	1
2015-03-25	20:30:19	17.6	17.6	67	68	1
2015-03-25	20:35:21	17.6	17.6	68	68	1
2015-03-25	20:40:18	17.6	17.6	67	68	1
2015-03-25	20:50:19	17.6	17.6	66	68	1
2015-03-25	20:55:20	17.6	17.6	69	68	1
2015-03-25	21:00:21	17.6	17.6	68	68	1
2015-03-25	21:05:23	17.6	17.6	67	68	1
2015-03-25	21:15:22	17.7	17.6	66	68	1
2015-03-25	21:20:24	17.6	17.6	67	68	1
2015-03-25	21:30:23	17.6	17.6	68	68	1
2015-03-25	21:35:21	17.5	17.6	70	68	1
2015-03-25	21:40:25	17.6	17.6	72	68	1
2015-03-25	21:45:20	17.6	17.6	64	68	1
2015-03-25	21:55:22	17.6	17.6	68	68	1
2015-03-25	22:05:21	17.7	17.6	65	68	1
2015-03-25	22:10:20	17.6	17.6	68	68	1
2015-03-25	22:15:25	17.6	17.6	67	68	1
2015-03-25	22:20:20	17.6	17.6	69	68	1
2015-03-25	22:25:24	17.7	17.6	66	68	1
2015-03-25	22:30:23	17.6	17.6	68	68	1
2015-03-25	22:40:22	17.6	17.6	67	68	1
2015-03-25	23:00:23	17.7	17.6	67	68	1
2015-03-25	23:20:22	17.6	17.6	68	68	1
2015-03-25	23:25:23	17.5	17.6	70	68	1
2015-03-25	23:55:20	17.7	17.6	68	68	1
2015-03-26	00:05:20	17.6	17.6	64	68	1
2015-03-26	00:10:27	17.6	17.6	70	68	1
2015-03-26	00:30:21	17.6	17.6	66	68	1
2015-03-26	00:40:23	17.6	17.6	64	68	1
2015-03-26	00:45:24	17.6	17.6	62	68	1
2015-03-26	01:00:20	17.6	17.6	68	68	1
2015-03-26	01:10:22	17.6	17.6	68	68	1
2015-03-26	01:30:29	17.6	17.6	67	68	1
2015-03-26	01:35:21	17.6	17.6	67	68	1
2015-03-26	01:40:22	17.6	17.6	68	68	1
2015-03-26	02:10:22	17.6	17.6	67	68	1
2015-03-26	02:15:20	17.6	17.6	66	68	1
2015-03-26	02:35:22	17.6	17.6	70	68	1
2015-03-26	03:15:24	17.5	17.6	70	68	1
2015-03-26	03:25:24	17.6	17.6	66	68	1
2015-03-26	03:30:25	17.7	17.6	66	68	1
2015-03-26	03:55:27	17.6	17.6	64	68	1
2015-03-26	04:05:24	17.6	17.6	68	68	1
2015-03-26	04:20:29	17.6	17.6	68	68	1
2015-03-26	04:40:26	17.6	17.6	65	68	1
[truncated: 15,908 more rows]

## Sheet: Supp. 9A
Supplemental 9A: Late Autumn NPQ_14leaves
EcotypeID_250K	Accession	position	Treatment	pixels	mm2	Fo	Fm	Fv	Fp	Fm_L1	Fm_L2	Fm_L3	Fm_L4	Fm_L5	Fm_L6	Fm_L7	Fm_L8	Fm_L9	Fm_L10	Fm_L11	Fm_Lss	Fm_D1	Fm_D2	Fm_D3	Fm_D4	Ft_L1	Ft_L2	Ft_L3	Ft_L4	Ft_L5	Ft_L6	Ft_L7	Ft_L8	Ft_L9	Ft_L10	Ft_L11	Ft_Lss	Ft_D1	Ft_D2	Ft_D3	Ft_D4	Fo_L1	Fo_L2	Fo_L3	Fo_L4	Fo_L5	Fo_L6	Fo_L7	Fo_L8
6039	2Hovdala	1A1	coastal	983	524.07	38.75	331.53	292.78	335.71	220.29	131.17	111.5	105.34	97.9	96.49	92.87	91.53	87.4	84.62	85.74	86.56	153.42	195.59	224.07	231.8	212.67	117.23	96.07	84.35	81.38	76.45	69.71	70.08	62.67	64.45	62.07	61.3	38.46	38.59	38.1	39.84	36.59	32.88	31.49	30.98	30.3	30.16	29.8	29.66
7418	CS28847	1A2	coastal	2110	1124.9	47.29	400.45	353.15	407.5	214.32	139.85	119.92	113.5	107.3	103.64	101.6	99.96	98.18	97.91	98.75	98.93	180.59	227.14	270.6	282	205.23	121.61	103.32	92.45	89.29	84.32	79.46	79.15	74.55	74.24	73.37	72.76	47.88	46.92	46.85	48.13	42.89	38.76	37.06	36.42	35.76	35.34	35.1	34.9
6994	CS28049	1A3	coastal	2696	1437.32	53.75	432.99	379.24	432.24	289.12	165.59	137.94	128.47	119.37	113.96	111.7	107.27	103.93	105.35	104.56	107.35	193.21	245.01	279.27	292.8	273.28	148.99	120.14	105.21	99.38	93.59	87.01	85.55	80.18	79.43	77.9	79.4	53.7	52.42	52.4	53.4	50.62	44.78	42.47	41.53	40.53	39.89	39.61	39.04
7228	CS28458	1A5	coastal	1501	800.23	45.58	392.52	346.94	391.85	220.86	138	116.77	110.35	103.68	100.1	96.95	93.86	93.89	93.37	93.17	91.1	176.29	224.45	260.01	270.47	209.02	122.66	102.29	91.23	87.14	81.57	77.49	75.83	71.76	71.55	69.43	67.9	44.86	44.93	45.05	43.81	41.81	37.54	35.77	35.15	34.44	34.04	33.66	33.28
6971	Ts-5	1B1	coastal	550	293.22	36.86	297.39	260.53	301.76	181.71	111.24	95.52	91.55	86.34	87.59	83	83	78.31	75.88	76.22	75.03	115.96	153.62	191.93	195.26	174.4	98.68	82.81	75.59	71.91	68.27	65.51	61.2	58.01	55.41	52.23	51.65	33.12	33.27	33.2	34.04	34.16	30.53	29.21	28.83	28.29	28.42	27.92	27.92
7178	CS28373	1B2	coastal	2425	1292.84	56.7	495.06	438.36	480.48	301.79	172.6	146.4	138.59	132.6	125.48	123.13	120.8	116.5	115.32	118.09	118.29	205.95	262.59	321.53	334.17	292.14	155.08	128.87	115.81	107.64	102.61	96.95	91.44	87.77	85.99	84.65	85.11	54.75	56.02	54.79	54.39	52.82	46.7	44.55	43.8	43.18	42.4	42.12	41.85
7143	CS28279	1B3	coastal	1370	730.39	61.42	512.38	450.96	477.95	311.48	189.02	158.77	146.79	143.17	138.64	133.67	131.63	124.48	123.17	125.02	126.68	223.8	277.37	321.07	336.82	301.89	170.26	140.49	126.75	118.76	110.49	106.72	97.69	93.33	91.36	90.3	90.07	57.35	58.43	56.88	57.33	57.01	50.97	48.48	47.3	46.92	46.42	45.85	45.61
7176	CS28362	1B4	coastal	2373	1265.12	58.97	536.45	477.48	518.06	328.07	189.54	163.8	153.53	144.02	140.23	134.92	132.19	128.6	126.96	131.22	132.2	240.2	292.86	330.6	349.7	317.34	171.66	141.33	127.08	118.34	111.48	105.02	97.82	94.36	92.91	90.73	91.88	57.27	57.38	55.11	55.18	55.12	49.09	47.17	46.28	45.38	44.99	44.43	44.13
6727	CS28140	1B5	coastal	2216	1181.42	50.04	465.88	415.85	456.86	312.22	180.08	149.62	139.59	131.84	128.46	123.52	119.39	116.62	114.56	119.05	119.4	217.54	267.48	299.07	311.16	299.29	161.19	129.62	115.24	107.26	100.6	94.98	88.41	84.51	84.25	82.42	82.61	48.74	49.61	47.51	48.01	47.53	42.75	40.78	40	39.33	39.03	38.56	38.15
8430	2Lisse	1C1	coastal	1191	634.96	43	388.9	345.9	380.27	225.65	141.97	123.48	108.84	106.64	100.95	99.1	93.95	92.76	93.04	92.14	94.34	168.5	212.49	255.53	271.46	216.61	126.96	103.92	92.82	86.68	80.29	75.99	73.02	70.79	69.06	68.14	68.13	41.49	42.73	42.83	41.08	39.81	36.06	34.74	33.47	33.26	32.69	32.49	31.92
5785	UK80 Unt1	1C2	coastal	2609	1390.94	58.97	531.07	472.11	508.27	312.13	186.71	162.91	149.52	143.66	136.35	134.86	129.64	127.81	127.41	126.48	127.53	244.1	298.53	342.72	355.31	303.33	168.57	139.96	126.63	118.7	111.77	103.99	99.75	95.59	93.72	92.74	92.13	57.78	58.37	57.93	54.35	54.71	48.94	47.14	45.95	45.38	44.62	44.46	43.88
8426	Ull1-1	1C3	coastal	3000	1599.39	65.89	556.89	491	533.65	316.46	185.12	158.31	147.38	138.12	132.88	131.25	125.8	125.81	127.74	128.26	132.52	228.74	295.2	347.53	367.68	308.1	165.88	137.76	124.68	116.22	109.45	101.28	97.67	93.76	93.35	93.19	95.42	62.43	62.82	63.76	59.41	60.46	53.24	50.77	49.59	48.49	47.83	47.62	46.88
7013	CS28061	1C4	coastal	2125	1132.9	64.27	579.28	515.01	547.32	389.15	220.03	185.11	168.13	160.25	152.59	151.93	143.77	138.81	141.86	141.9	142.28	255.3	301.28	334.21	346.72	374.74	198.19	160.41	146.28	133.74	125.12	114.77	109.22	102.14	100.52	99.28	99.94	58.43	58.42	57.56	53.89	60.97	54.41	51.99	50.56	49.82	49.05	48.98	48.1
6909	Col-0	1C5	coastal	776	413.71	53.98	498.27	444.3	475.26	310.66	190.85	161.75	143.2	136.74	127.31	127.27	124.77	119.77	119.56	117.66	120.47	220.1	273.2	311.81	325.27	300.52	170.07	137.73	124.67	113.98	105.53	98.56	95.24	89.17	86.23	85.31	86.95	50.76	52.45	51.44	46.68	50.66	45.96	44.05	42.55	41.96	41.03	41.02	40.76
6937	1Mrk-0	1D1	coastal	2777	1480.5	47.64	434.92	387.29	437.61	297.87	174.63	149.15	136.16	127.19	126.62	119.51	116.34	113.87	113.08	113	111.6	207.59	259.84	300.76	309.59	280.63	154.16	126.65	113.02	105.17	98.25	92.54	88.61	84.13	81.89	80.64	80.4	50.55	49.15	48	46.79	45.35	40.95	39.37	38.41	37.66	37.61	36.95	36.64
7306	CS28650	1D2	coastal	724	385.99	47.56	413.69	366.14	401.13	260.47	145.62	128.1	114.61	107.31	111.06	102.82	100.09	99.97	99.6	100.03	97.42	183.04	231.16	268.59	278.85	244.27	131.13	107.2	99.29	92.96	86.98	80.62	80.11	75.77	74.66	71.72	71.3	46.44	47.48	46.41	45.35	44.54	39.25	37.85	36.58	35.8	36.21	35.29	34.96
7397	CS28823	1D3	coastal	2957	1576.47	60.13	539.44	479.31	522.73	347.95	191.43	166.27	154.55	146.63	144.56	138.9	134.95	133.22	133.26	134.69	133.89	242.21	301.16	354.2	365.97	336.72	173.48	144.37	130.75	122.28	115.61	108.99	104.15	99.57	97.72	96.26	96.24	59.95	61.13	59.01	59.93	56.65	50	48.1	47.06	46.3	46.09	45.5	45.07
8236	2HSm	2A1	coastal	1527	814.09	39.67	377.07	337.4	377.04	264.4	162.1	136	127.39	119.14	115.18	110.8	105.99	104.92	102.26	102.75	103.04	193.43	229.73	258.86	270.37	247.14	140.84	115.8	103.5	95.69	90.19	84.48	81.24	75.77	75.27	73.46	72.87	43.98	43.8	43.74	39.08	37.97	34.81	33.43	32.89	32.31	32.01	31.66	31.26
6922	Gu-0	2A2	coastal	1495	797.03	43.67	421.62	377.95	409.99	268.26	149.39	124.4	113.7	105.55	105.27	103.09	99.02	99.67	99.59	100.57	105.82	182.98	231.59	278.51	288.15	257.1	131.13	106.61	94.8	85.88	82.06	77.21	74.91	71.89	71.66	71.57	73.07	45.78	46.55	47.47	44.82	41.23	36.74	35.01	34.11	33.33	33.31	33.08	32.65
8334	Lu-1	2A3	coastal	939	500.61	46.97	426.93	379.96	408.89	242.57	157.74	133.57	122.96	117.57	116.12	112.49	109.63	109.82	109.18	106.27	106.6	204.64	245.95	281.91	287.31	233.46	138.12	115.75	105.22	97.01	94.14	89.06	86.6	84.05	83.82	80.45	81.09	48.27	50.28	48.95	47.78	43.35	39.55	37.83	36.93	36.43	36.29	35.92	35.63
8387	2St-0	2A4	coastal	2419	1289.64	50.18	477.33	427.15	462.02	340.71	186.2	151.74	137.87	133.32	127.12	124.03	119.89	123.38	127.66	130.45	134.48	230.67	271.55	297.42	306.42	324.23	164.65	128.76	112.13	102.61	97.11	91.35	88.11	85.39	86.15	84.77	87.3	51.09	51.87	50.31	49.9	48.15	43.1	40.94	39.86	39.47	38.91	38.62	38.21
6911	1Cvi-0	2A5	coastal	1571	837.55	39.75	371.78	332.03	369.77	250.06	147.28	119.44	106.63	103.09	98.57	95.42	92.71	94.94	95.48	97.7	98.93	178.57	217.69	245.65	258.1	238.06	129.6	100.16	86.93	78.44	73.98	69.4	66.62	65.09	66.15	64.56	67.55	39.93	40.19	40.25	40.62	37.78	34.18	32.43	31.4	31.09	30.66	30.35	30.07
6909	Col-0	2B1	coastal	1807	963.37	42.71	400.43	357.72	394.33	237.94	150.75	126.03	114.8	112.57	108.19	105.98	100.68	100.43	98.37	99.25	100.58	174.1	224.55	271.37	281.43	231.13	133.51	107.16	98.14	90.91	87.34	80.58	79.01	75.38	72.46	71.03	69.86	43.49	44.73	43.62	43.3	39.81	36.3	34.66	33.75	33.56	33.16	32.95	32.42
7035	CS28090	2B2	coastal	3613	1926.2	52.95	477.75	424.8	462.27	305.46	174.87	148.06	132.42	125.85	120.26	116.19	111.79	110.84	108.18	107.57	107.77	200.41	254.2	311.7	326.24	295.4	161.15	125.24	112.87	103.37	99.35	91.04	88.53	83.66	81.62	79.92	76.67	54.28	55.32	53.67	54.55	49.84	44.42	42.47	41.08	40.42	39.83	39.37	38.85
8213	1Pro-0	2B3	coastal	2215	1180.88	56.57	517.24	460.67	490.86	314.79	181.59	156.14	144.9	140.63	138.81	133.41	131.71	131.37	131.56	128.63	131.89	240.64	295.12	327.95	341.55	312.06	168.22	134.41	124.36	115.99	110.03	103.04	99.28	95.11	95.91	94.2	90.22	57.2	58.35	55.65	58.02	52.86	47.06	45.15	44.16	43.76	43.58	43.03	42.85
6046	1Lov-5	2B4	coastal	2956	1575.93	57.87	543.95	486.09	515.92	342.06	200.54	168.1	152.89	149.65	144.29	141.36	136.87	136.9	136.53	136.02	138.28	255.42	300.21	338.06	349.41	334.35	182.59	141.56	127.68	117.64	112.04	104.22	101.71	95.25	95.26	94.02	90.81	59.39	59.81	56.95	57.02	54.45	48.95	46.75	45.49	45.2	44.7	44.41	43.96
7239	CS28472	2B5	coastal	2422	1291.24	42.05	410.1	368.05	405.56	233.09	151.15	126.44	113.1	111.8	107.79	105.77	102.18	106.17	106.31	108.35	112.79	202.94	243.53	259.62	264.03	227.42	131.92	103.67	94.21	86.94	82.05	76.92	74.04	71.7	72.8	73.11	71.99	44.26	43.16	40.56	41.04	39.02	35.77	34.19	33.13	33.02	32.66	32.47	32.13
7521	1LP2-6	2C1	coastal
7522	1Mr-0	2C2	coastal	1933	1030.54	48.44	458.92	410.47	442.23	284.79	167.1	143.87	129.58	122.74	116.58	113.13	109.2	108.71	110.32	111.78	113.41	199.05	250.23	298.01	313.54	271.38	151.23	122.18	109.08	99.75	95.32	91.05	85.93	82.2	82.53	79.87	81.48	50.66	51.67	50.79	50.94	45.51	40.9	39.35	38.2	37.58	36.98	36.63	36.2
7169	CS28345	2C3	coastal
7106	CS28211	2C4	coastal	1837	979.36	62.8	603.44	540.64	573.01	455.8	239.1	190.97	171.47	160.43	154.7	150.06	144.69	139.54	138.41	140.73	140.85	258.98	311.03	361.97	378.54	434.19	220.36	169.17	146.48	135.15	125.49	118.9	111.7	105.16	102.75	99.21	98.02	62.88	62.7	60.36	61.12	60.75	54.2	51.27	49.75	48.78	48.24	47.78	47.22
6903	1Bor-4	2C5	coastal	1946	1037.47	49.19	497.08	447.89	479.32	301.13	184.28	158.76	143	134.47	130.22	124.91	119.41	118.46	118.56	119.46	118.59	225	276.29	318.74	332.27	287.79	166.05	132.75	116.6	109.9	102.05	95.71	90.57	86.2	86.62	82.85	81.65	50.61	50.66	48.96	50.12	46.21	42.12	40.62	39.51	38.83	38.47	37.99	37.46
6979	1Wei-0	2D2	coastal	2736	1458.64	51.24	470.06	418.82	456.38	303.41	169.83	145.05	135.95	128.32	125.53	122.72	116.61	115.78	116.3	118.04	122.97	206.4	256.19	308.83	324.77	296.52	152.3	121.43	111.22	103.99	98.44	94.25	89.14	85.63	85.04	84.99	83.55	52.17	53.74	52.97	53.26	48.35	42.96	41.18	40.41	39.71	39.44	39.16	38.52
7227	CS28580	2D3	coastal	1106	589.64	56.38	523.47	467.09	503.4	323.86	185.34	159.74	148.84	140.99	139.88	133.73	127.44	125.49	127.38	126.9	125.5	221.55	278.27	327.51	349.91	323.59	170.42	139.62	130.15	121.21	114.51	110.16	104.35	98.7	96.31	93.03	92.34	57.03	58.19	56.79	57.81	52.87	47.12	45.28	44.36	43.63	43.52	42.91	42.24
7206	CS28420	2D4	coastal	3035	1618.05	56.47	542.98	486.51	520.76	332.83	192.93	162.72	149.53	141.97	138.13	133.77	127.3	125.06	127.95	128.68	128.75	230.18	286.7	344.12	365.1	324.16	173.29	138.82	124.99	116.4	110.12	104.83	98.55	95.4	93.62	92.09	90.91	57.62	57.82	56.73	57.44	52.99	47.51	45.43	44.34	43.65	43.28	42.84	42.16
7382	CS28795	3A1	coastal	1354	721.86	38.5	352.77	314.27	355.83	252.91	144.76	118.55	107.74	97.49	95.26	91.84	90.21	89.38	89.8	92.99	93.57	163.09	195.49	235.3	251.57	235.06	128.07	96.59	85.44	79	72.64	68.48	63.95	61.76	60.26	61.83	61.83	40.03	39.77	39.51	40.36	36.91	33.28	31.67	30.85	29.94	29.73	29.39	29.22
7386	CS28802	3A2	coastal	1724	919.12	50.89	462.88	411.99	452.34	325.85	184.18	152.24	136.25	126.96	121.79	115.63	116.01	113.01	111.85	113.79	113.91	199.84	253.62	308.86	328.57	310.66	165.76	126.26	111.27	101.67	95.42	88.86	84.5	81.2	77.96	78.18	78.25	53.04	52.82	52.26	54.49	48.64	43.63	41.57	40.28	39.42	38.91	38.26	38.3
7404	CS28813	3A3	coastal	3482	1856.36	52.55	447.73	395.19	444.59	271.92	175.01	147.36	132.98	122.74	117.91	113.19	112.53	110.21	108.95	108.52	109.92	202.86	261.3	306.68	323.53	255.5	152.01	121.4	108.94	98.74	93.33	88.14	84.24	79.25	76.74	77.53	77.28	53.07	54.47	52.79	53.33	48.84	44.42	42.4	41.12	40.09	39.56	39.01	38.94
npq4	npq4	3A4	coastal	2603	1387.74	59.41	512.14	452.73	501.71	358.97	301.85	308.64	320.21	326.77	329.98	330.79	331.36	322.72	313.93	302.76	292.04	295.36	306.64	317.31	325.55	339.71	268.89	261.3	269.27	271.79	271.33	266.79	259.98	245.11	232.38	221.66	209.34	63.52	58.88	55.94	56.75	56.61	54.97	55.19	55.55	55.75	55.84	55.86	55.88
7116	CS28227	3A5	coastal	1675	892.99	46.65	434.66	388.02	433.2	266.89	171.48	145.28	131.16	124.96	122.26	117.96	115.56	115.31	116.68	118.86	121.94	217.89	261.49	289.02	300.13	254.33	150.15	118.66	107.01	98.86	92.25	86.95	82.43	78.22	78.12	78.44	78.8	47.02	47.8	44.84	47.21	43.7	40.05	38.43	37.37	36.85	36.61	36.21	35.98
8271	2Bu-0	3B1	coastal	2108	1123.84	44.15	417.7	373.55	415.99	280.29	167.95	142.37	126.83	117.93	113.36	108.73	105.29	102.06	104.07	104.2	102.26	205.39	257.15	298.72	310.73	261.43	149.58	122.63	105.01	94.99	88.03	80.45	78.66	74.68	72.19	73.42	72.74	46.38	46.92	46.61	46.86	41.98	38.15	36.66	35.54	34.8	34.39	33.95	33.61
8343	2Na-1	3B2	coastal	3047	1624.45	55.11	512.9	457.79	495.25	358.59	208.71	170.26	155.96	147.2	143.22	137.41	133.49	131.36	131.39	132.97	132.59	239.68	289.65	336.58	354.66	338.42	185.49	145.63	127.68	116.85	109.88	101.92	98.61	94.73	92.3	91.25	91.18	58.24	58.7	57.92	56.71	52.68	47.65	45.31	44.23	43.5	43.14	42.6	42.22
6958	1Ra-0	3B3	coastal	4351	2319.65	60.27	570.15	509.88	549.79	386.27	222.38	181.58	169.61	161.95	157.39	152.11	150.41	148.54	148.15	149.27	146.69	275.85	321.24	358.46	376.49	370.43	198.25	157.16	139.8	127.87	121.29	113.32	109.41	104.45	102.21	100.98	98.37	63.22	62.95	60.76	59.23	57.38	51.72	49.15	48.23	47.59	47.19	46.7	46.54
6966	Sq-1	3B4	coastal	2437	1299.24	55.87	527.9	472.03	503.38	322.2	198.58	171	156.61	148.19	143.61	137.37	133.05	130.08	128.26	129.52	127.64	240.22	288.15	327.15	345.63	308.49	175.24	141.71	125.63	115.62	108.86	101.05	97.94	92.71	90.53	88.8	87.21	57.38	57.12	56.08	56.66	52.33	47.53	45.76	44.66	43.95	43.54	42.95	42.51
5832	App 1-16	3C1	coastal	378	201.52	37.17	342.07	304.9	326.25	236.56	142.94	118.72	108.28	103.95	101.64	98.5	97.62	91.81	93.32	93.31	92.23	156.56	189.96	227.78	240.67	219.96	123.02	102.9	93.6	85.26	80.43	74.56	71.54	68.89	65.55	64.89	63.94	36.76	39.9	40.06	42.74	35.45	32.28	30.86	30.11	29.76	29.57	29.3	29.22
8314	2Ka-0	3C2	coastal	1959	1044.4	58.36	516.41	458.05	495.89	355.23	200.61	171.15	160.89	153.66	150.76	145.44	140.77	131.62	131.36	130.43	127.58	230.92	289.3	341.07	355.32	334.49	179.72	149.05	135.31	126.15	119.4	112.38	106.18	98.71	95.52	93.84	91.98	59.42	61.72	60.24	59.47	55.52	49.55	47.53	46.7	46.07	45.81	45.3	44.84
7297	CS28601	3C3	coastal	2934	1564.2	65.34	612.18	546.84	591.11	401.76	242.25	200.26	186.25	176.77	172.97	165.9	161.79	155.36	155.47	155.82	155.73	281.7	339.27	396.29	414.37	389.52	216.83	174.21	154.94	143.37	134.84	126.74	119.4	112.63	108.7	108.16	107.87	66.45	68.71	65.66	65.72	61.88	56.18	53.58	52.52	51.74	51.41	50.76	50.37
7199	CS28394	3C4	coastal	4376	2332.98	65.58	636.11	570.53	612.17	435.36	247.29	197.08	179.24	170.38	167.03	158.92	156.61	149.82	151.42	152.14	153.98	289.61	341.86	383.12	402.35	415.3	219.84	171.14	148.05	135.68	128.04	119.1	112.04	105.61	103.2	101.97	102.76	63.17	64.73	62.11	63.38	62.6	56.43	53.33	51.93	51.16	50.86	50.08	49.85
6992	CS28018	3C5	coastal	1804	961.77	51.36	493.02	441.66	471.13	241.2	164.79	141.36	130.62	124.83	121.65	117.43	118.23	111.27	111.38	110.3	109.19	216.78	277.9	327.62	350.81	227.59	143.77	119.93	108.96	102.2	96.82	93.95	90.71	87.38	85.95	82.97	83.32	52.4	56.06	54.6	56.51	46.33	42.54	40.79	39.85	39.29	38.97	38.53	38.61
7062	CS28128	3D1	coastal	1898	1011.88	45.34	428.86	383.52	428.4	314.95	181.48	147.54	130.98	124.85	117.91	113.41	110.62	106.68	102.91	106.7	103.34	193.98	240.27	294.76	308	301.21	164.26	128.37	111.76	101.42	94.05	87.14	83.58	77.96	75.55	73.22	73.09	49.33	47.96	48.92	46.61	43.67	39.63	37.73	36.55	36.06	35.45	35.04	34.76
6909	Col-0	3D2	coastal	2147	1144.63	52.64	490.39	437.76	476.18	328.83	192.34	161.7	149.42	144.06	136.25	131.98	128.64	127.05	125.42	126.49	125.36	217.71	274.41	327.48	339.45	312.73	170.39	139.27	123.65	114.94	107.24	99.51	95.37	92.71	90.67	88.21	87.47	51.31	51.73	54.6	50.97	50	45.13	43.21	42.28	41.84	41.15	40.76	40.43
7205	2DraII-1	3D3	coastal	1409	751.18	59	534.69	475.69	511.21	359.3	209	178.57	169.17	163.46	154.48	150.44	146.99	139.97	136.96	138.11	132.16	222.93	292.76	370.57	387.67	342.52	184.79	155.16	142.33	133.88	125.49	118.35	111.68	105.39	102.17	97.23	94.67	61.91	61.35	65.65	63.19	55.98	50.34	48.36	47.64	47.18	46.4	46.03	45.7
7026	CS28091	3D4	coastal	3831	2042.42	57.6	550.6	493	536.23	325.05	192.37	162.73	148.78	141.58	135.74	130.65	128.52	128.78	126.05	129.63	129.47	223.64	291.23	360.21	382.18	313.49	171.1	137.23	120.96	113.02	105.59	98.53	94.96	91.32	90.81	89.3	89.92	55.63	57.2	59.49	55.72	53.7	48.21	46.1	44.91	44.23	43.64	43.1	42.87
7498	CS28628	4A1	coastal	476	253.77	33.25	301.62	268.37	294.15	188.22	116.02	95.13	89.3	84.56	83.54	80.77	76.46	76.84	76.32	76.45	76.26	135.36	165.34	196.79	211.92	176.93	102.31	85.49	73.79	68.76	63.77	59.86	59.82	53.56	55.11	54.12	53.35	35.5	35.53	34.89	34.38	31.18	28.26	26.83	26.34	25.91	25.82	25.55	25.1
7438	122491	4A2	coastal	2556	1362.68	46.31	399.96	353.66	401.78	278.39	160.91	133.48	119.24	113.72	108.06	103.14	98.6	97.49	95.97	96.8	99.17	178.35	224.91	274.34	290.1	261.96	145.25	116.22	100.38	90.68	84.82	79.48	76.17	71.34	72.45	69.65	68.99	47.22	47.35	46.77	45.55	44.08	39.51	37.61	36.39	35.86	35.28	34.73	34.2
7353	CS28758	4A3	coastal	2003	1067.86	50	460.74	410.74	448.24	314.59	180.67	151.62	135.33	126.91	122.1	116.39	109.96	111.08	106.62	106.81	107.91	198.58	251.41	297.2	314.41	303.57	164.97	131.51	114.61	103.06	96.1	90.04	86.44	80.37	80.99	77.54	76.3	50.71	51.33	49.86	48.21	47.6	42.8	40.94	39.65	38.9	38.43	37.85	37.14
7344	CS28732	4A4	coastal	1395	743.72	52.71	463.31	410.6	448.88	332.6	179.97	149.99	134.13	127.43	121.75	118.08	114.45	114.4	112.23	112.43	115.06	200.05	260.2	305.74	322.34	317.99	166.79	132.68	115.3	105.08	98.68	92.23	90.51	83.51	83.92	80.93	79.62	52.98	54.76	52.93	49.44	50.45	44.7	42.59	41.2	40.55	39.96	39.55	39.14
7376	CS28784	4A5	coastal	3095	1650.04	43.51	411.13	367.61	410.86	277.58	164.32	133.92	118.41	110.58	105.89	101.14	99.12	97.74	96.21	97.21	98.45	183.42	233.51	281.42	301.4	263.82	145.75	112.95	97.34	87.94	82.36	77.97	75.48	70.4	71.04	69.25	68.28	43.91	45.17	44.35	42.17	41.41	37.55	35.69	34.49	33.79	33.34	32.86	32.64
7000	CS28007	4B1	coastal	2110	1124.9	48.09	449.3	401.21	442.08	339.69	181.49	151.05	138.05	130.1	123.73	120.06	116.22	110.83	108.44	107.63	109.38	192.83	242.11	293.21	311.59	322.85	169.14	134.22	116.06	109.47	101.3	95	90.1	82.47	79.55	76.74	76.09	49.35	49.27	49.66	46.99	46.49	41.53	39.7	38.74	38.09	37.52	37.18	36.8
6963	Sorbo	4B3	coastal	317	169	59.19	441.07	381.88	409.2	310.34	172.68	152.98	139.74	132.61	127.53	124.71	124.86	126.81	124.47	121.06	111.89	194	239.52	286.5	303.37	300.04	162.24	134.92	123.52	113.46	109.69	108.38	104.1	100.88	95.02	89.87	83.1	58	58.82	59.64	58.27	56.03	48.98	47.25	45.91	45.11	44.51	44.16	44.18
6915	Ei-2	4B4	coastal	928	494.74	53.2	497.55	444.35	462.63	365.95	198.72	163.78	148.49	140.34	135.18	128.77	129.59	123.38	122.76	127.17	127.17	227.48	260.34	285.13	297.48	351.18	183.42	144.97	124.96	112.71	105.73	100.31	96.09	87.89	84.65	83.8	84.25	53.02	53.29	52.37	49.64	51.23	45.83	43.68	42.52	41.82	41.35	40.73	40.81
7255	CS28492	4B5	coastal	2523	1345.09	48.28	473.26	424.98	460.45	324.24	188.46	149.46	133.26	124.2	118.24	111.96	108.91	109.36	109.58	113.01	114.68	214.14	264.72	304.89	327.68	310.78	171.98	129.21	108.69	98.43	91.92	87.45	82.44	77.84	77.44	75.96	77.1	50.34	50.06	49.8	47.61	46.11	41.83	39.54	38.31	37.52	36.96	36.32	35.99
6909	Col-0	4C1	coastal	3271	1743.87	47.86	460.62	412.75	448.35	297.48	184.36	152.78	136.77	128.72	125.49	120.06	117.13	112.35	112.33	111.18	111.45	199.46	252.64	306.61	322.71	285.5	165.71	131.92	114.47	105.85	99.55	93.29	90.48	86.41	82.6	80.45	79.64	47.44	49.34	49.51	47.88	45.28	41.42	39.58	38.41	37.75	37.47	36.97	36.69
7482	CS28613	4C2	coastal	1008	537.4	56.05	498.79	442.74	473.91	352.14	196.36	167.25	147.76	143.23	138.89	133.57	131.34	126.61	124.72	121.76	123.2	198.56	252.87	323.39	346.15	343.23	183.28	149.2	130.91	121.34	113.44	107.16	104.47	96.52	90.5	88.82	88.25	53.4	57.26	56.03	58.75	53.55	47.78	45.84	44.24	43.83	43.41	42.88	42.64
7423	CS28368	4C3	coastal	1007	536.86	64.57	573.31	508.73	533.52	426.58	234.13	198.1	173.64	163.53	161.9	155.2	147.46	145.57	142.25	140.41	136.62	259.06	315.51	371.6	393.53	406.67	216.91	175.75	151.79	141.81	131.34	123.59	119.66	111.92	104.9	102.62	101.02	61.08	64	63.31	62.53	62.16	55.51	53.22	51.28	50.36	50.2	49.54	48.72
8243	PHW-2	4C4	coastal	4430	2361.77	65.34	601.77	536.43	573.35	415.9	245.32	197.12	173.2	163.24	157.29	149	144.71	141.42	140.77	138.08	139.5	273.67	327.27	370.62	393.83	400.65	220.21	171.88	146.71	132.69	122.63	113.98	109.24	102.9	98.65	98.44	96.46	62.87	64.21	62.18	62.57	62.32	56.44	53.43	51.5	50.58	50	49.13	48.65
7310	CS28651	4C5	coastal	723	385.45	49.69	476.16	426.47	447.57	321.4	191.03	168.87	144.53	135.95	132.95	124.58	124.57	119.03	115.02	109.13	108.09	209.05	272.13	304.91	319.7	310.49	177.77	145.56	126.04	115.72	107.51	101.77	95.6	88.69	82.09	78.99	77.28	49.73	51.08	50.92	49.9	47.31	42.99	41.76	40.09	39.4	39.15	38.39	38.39
6984	Zdr-1	4D1	coastal	1791	954.84	43.96	426.2	382.24	424.29	294.93	180.05	148.35	131.66	117.58	112.59	108.62	103.67	99.48	98.53	97.19	94.37	180.94	226.12	282.96	305.19	284.85	167.27	130.54	111.68	100.24	93.12	84.52	79.3	74.8	72.23	69.36	68.94	43.71	45.36	44.93	44.65	42.03	38.53	36.85	35.72	34.6	34.15	33.78	33.28
6961	1Se-0	4D2	coastal	123	65.58	38.24	316	277.76	291.6	220.07	119.53	104.43	95.84	84.5	82.62	77.84	71.54	71.74	76.88	71.3	67.69	123.63	161.77	199.12	210.8	216.72	115.37	89.93	80.45	75.2	72.75	66.06	59.03	55.53	56.51	51.11	52.81	35.14	38.28	38.16	44.53	36.32	31.89	30.71	29.92	28.72	28.5	27.91	27.05
6008	2DUK	4D3	coastal	2947	1571.13	58.3	547.87	489.57	523.35	366.5	216.75	177.47	163.56	148.71	145.63	140.31	134.57	130.03	130.21	128.76	125.81	235.87	295.32	356.34	380.21	359.19	196.64	156.64	135.33	125.82	117.77	108.59	102.7	96.08	94.13	90.73	89.9	58.68	59.88	59.53	59.68	55.39	50.15	47.71	46.64	45.35	45.06	44.54	43.94
6981	Ws-2	4D4	coastal	2653	1414.39	60.32	584.69	524.37	563.38	397.36	222.04	181.1	166.01	154.62	149.24	144.3	140.21	135.21	134.04	135.88	133.72	225.07	283.28	362.43	391.59	391.99	203.92	162.15	142.23	131.1	123.56	115.52	109.9	101.78	99.07	96.66	96.17	57.79	59.95	60.51	60.38	57.52	51.62	49.05	47.87	46.87	46.37	45.88	45.46
6898	1An-1	5A1	coastal	1834	977.76	34.43	335.13	300.7	335.22	210.67	129.46	106.64	93.02	88.93	83.19	82.83	81.61	80.63	81.55	79.93	80.17	154.47	197.23	241.9	254.21	196.38	113.67	90.46	77.57	71.52	67.34	62.95	59.98	59.25	58.36	57.08	56.68	39.2	40.56	40.15	39.36	32.46	29.6	28.22	27.17	26.81	26.26	26.23	26.1
281	Fr352TOU	5A2	coastal
7079	CS28164	5A3	coastal	2436	1298.71	47.38	428.76	381.37	417.73	269.99	165.42	139.05	123.06	114.17	109.1	105.27	101.24	99.24	101.06	97.07	98.84	195.94	246.23	282.49	295.21	258.82	152.32	122.2	105.6	96.02	90.94	85.47	80.26	78.76	74.7	73.91	72.68	49.04	50.87	49.36	46.49	44.49	40.29	38.51	37.18	36.32	35.79	35.37	34.9
7277	CS28580	5A4	coastal	3167	1688.42	49	457.08	408.07	450.3	299.67	182.09	152.56	130.8	122.04	114.78	111.54	108.02	107.29	107.9	105.81	107.49	202.57	260.47	311.97	327.93	284.67	164.82	128.97	110.38	98.6	93.39	87.13	82.75	80.46	77.04	77.14	76.34	50.96	54.2	51.79	49.93	46.39	42.18	40.37	38.66	37.86	37.13	36.79	36.4
7098	CS28208	5A5	coastal	2334	1244.33	40.45	404.86	364.41	400.52	253.38	166.91	138.38	119.29	111.4	106.94	101.4	100.9	98.64	97.93	96	95.41	184.44	238.68	278.16	291.64	236.66	147.66	116.2	99.81	89.33	84.29	78.81	74.24	72.2	69.05	68.13	67.07	40.67	43.23	42.62	40.06	38.17	35.41	33.93	32.64	32.02	31.64	31.14	31.09
7514	CS28713	5B1	coastal	264	140.75	32.36	303.13	270.77	288.83	192.41	117.21	104.69	92.34	81.63	83.32	78.36	76.69	69.86	70.59	74.25	75.75	130.21	163.45	199.29	208.44	185.48	106.12	89.17	77.77	68.69	67.92	60.57	62.66	53.98	52.3	50.35	49.14	33.44	33.29	33.22	33.9	30.48	27.67	26.91	26.02	25.09	25.25	24.77	24.6
6942	1Nd-1	5B3	coastal	857	456.89	54.07	492.58	438.51	450.78	320	184.81	152.39	136.04	124.07	121.69	118.78	115.25	108.5	107.46	109.62	109.17	201.83	260.63	300.65	318.79	312.22	170.7	134.21	116.96	103.81	99.98	93.56	90.17	83.24	78.74	79.43	77.27	49	52.1	50.54	50.48	51.04	45.71	43.43	41.99	40.77	40.51	40.19	39.77
7299	CS28639	5B4	coastal	1182	630.16	56.21	521.47	465.27	482.98	349.31	201.79	165.52	144.06	135.65	128.92	127.25	124.26	117.49	117.07	118.43	118.74	235.85	281.18	323.72	340.6	337.18	184.23	144.89	123.76	112.83	105.41	100.91	96.37	90.56	86.2	86.57	85.26	54.57	55.24	53.33	53.09	53.37	48.01	45.63	43.83	43.02	42.32	42.14	41.8
96	Fr50LAC-5	5B5	coastal	518	276.16	48.31	394.43	346.12	387.91	256.41	163.66	141.29	127.68	125.43	120.59	119.38	116.25	102.24	103.24	100.09	99.6	165.61	218.65	273.72	292.69	243.19	145.93	124.48	112.83	103.98	100.92	96.4	91.52	84.36	79.3	77.58	74.85	49.05	53.59	52.99	51.13	45.32	41.19	39.62	38.47	38.26	37.8	37.68	37.36
6897	1Ag-0	5C1	coastal	1930	1028.94	45.57	439.16	393.59	434.15	282.99	167.41	144.7	133.28	125.6	117.84	114.4	112.72	111.77	109.92	108.29	107.26	191.43	239.73	292.44	305.49	273.41	152.81	127.48	112.3	106.18	98.12	94.25	91	84.4	81.97	79.32	76.62	45.24	47.82	46.68	44.17	43.1	39	37.63	36.81	36.2	35.52	35.2	35.04
7260	CS28575	5C2	coastal	1598	851.94	53.77	500.97	447.2	473.97	320.96	192.72	161.3	148.23	142.28	132.96	129.25	126.36	123.65	121.65	118.05	119.05	216.1	269.75	336.85	353.68	310.37	174.95	145.09	127.16	118.33	110.8	103.74	100.82	93	89.9	87	85.88	55.11	56.41	55.78	56.01	50.71	45.89	43.85	42.83	42.32	41.45	41.08	40.79
6190	STDR-03	5C3	coastal	3470	1849.96	65.78	591.36	525.59	562.7	413.4	233.1	191.39	172.41	161.3	154.22	149.71	148.12	145.36	143.31	143.06	142.17	283.06	336.53	396.8	419.36	395.73	211.68	166.33	143.97	133.4	126.46	119.63	116.84	110.94	106.29	105.1	103.74	73.45	71.49	70.23	68.81	62.77	56.17	53.37	51.78	50.73	50.01	49.53	49.35
6020	SFja 1-5	5C4	coastal	2672	1424.52	58.81	554.45	495.63	524.08	363.06	209.37	173.33	153.36	143.07	136.35	127.34	126.5	124.01	122.35	123.71	123.53	240.22	293.27	345.51	367.16	356.02	192.12	152	130.89	118.43	110.61	101.9	99.09	92.77	88.43	86.96	86.41	58.48	59.45	58.69	58.19	55.7	50.06	47.69	46.04	45.07	44.38	43.38	43.28
8329	2Lm-2	5C5	coastal	2482	1323.23	53.21	518.4	465.19	496.63	299.88	188.36	160.03	147.05	138.97	134.74	131.19	128.34	127.84	127.64	129.86	129.57	247.62	300.14	347.03	365.91	287.65	167.77	137.16	120.84	112.6	107.71	101.78	100.03	95.37	92.28	90.75	90.25	54.11	55.32	54.77	54.68	49.5	45.1	43.26	42.25	41.56	41.17	40.84	40.56
6967	1SQ-8	5D1	coastal	1108	590.71	40.82	390.03	349.21	383.3	247.78	155.38	125	113.23	103.16	100	92.81	94.59	90.33	86.4	86.15	87.42	164.81	202.21	259.52	275.69	236.72	136.97	108.33	95.12	86.18	81.42	73.39	71.75	67.68	65.28	62.79	61.7	40.81	41.1	41.53	41.09	38.51	35.25	33.41	32.5	31.62	31.31	30.57	30.76
6909	Col-0	5D2	coastal	1488	793.3	52.5	468.35	415.85	448.05	297.26	180.64	152.45	137.56	127.89	124.98	118.21	118.25	111.01	110.36	109.26	108.06	191.15	248.77	311.75	324.88	291.94	166.73	135.11	119.41	109.42	100.76	95.44	91.37	87.16	83.21	80.41	78.64	49.99	52.2	52.69	51.49	49.32	44.55	42.6	41.35	40.43	40.14	39.41	39.42
7449	CS28513	5D3	coastal	325	173.27	49.94	440.43	390.5	402.12	268.42	166.03	138.35	118.62	115.56	107.88	99.38	99.96	92.99	95.82	89.32	91.1	164.64	223.8	291.21	301.99	259.94	148.45	118.72	107.03	96.47	86.72	81.91	78.17	72.76	72.44	69.13	65.6	46.05	47.46	50.24	51.93	46.56	42.06	40.03	38.19	37.87	37	35.95	36.03
259	Fr36PAR-4	5D4	coastal
5753	UK48 Laz1	6A1	coastal	2299	1225.67	37.41	341.26	303.85	337.2	192.04	131.63	109.23	96.2	93.36	90.38	86.69	85.14	83.4	80.44	82.15	78.11	168.75	199.83	235.27	246.99	181.03	113.47	91.3	82.4	74.77	71.79	68.52	67	64.01	60.34	60.35	58.74	39.52	39.82	38.81	38.72	34.48	31.85	30.35	29.25	28.98	28.69	28.3	28.13
6909	Col-0	6A2	coastal	2644	1409.6	48.71	437.38	388.67	428.2	269.67	169.13	141.69	122.08	118.18	113.25	108.05	105.3	104.09	98.96	101.01	98.98	186.31	238.96	293.34	306.3	257.11	150.97	120.6	106.19	96.69	91.69	86.98	84.59	80.43	74.17	75.25	74.54	47.85	49.44	50.22	49.74	45.55	41.4	39.52	37.83	37.45	36.94	36.37	36.05
6914	1Edi-0	6A3	coastal	1448	771.97	55.54	457.93	402.39	449.23	305.8	183.54	157.55	137.74	132	127.02	119.42	112.95	108.23	102.43	103.63	97.83	188.15	239.99	299.28	315.39	296.62	168.32	137.49	123.33	110.92	104.07	97.13	94.18	85.65	79.37	82.06	77.79	51.93	53.65	54.68	51.82	52.38	47.01	45.11	43.32	42.74	42.2	41.33	40.53
7504	CS28633	6A4	coastal	1342	715.46	47.89	442.45	394.57	427.71	291.81	176.38	144.54	121.55	115.61	110.36	103.54	100.18	99.07	94.34	98.04	95.61	182.73	229.47	273.31	286.58	281.54	157.13	123.24	105.27	94.6	88.55	82.54	79.38	73.68	67.54	71.1	69.42	44.51	46.42	46.5	46.72	45.35	41.17	39.15	37.25	36.67	36.12	35.36	34.96
8310	2Hs-0	6A5	coastal	2892	1541.81	43.95	431.56	387.61	425.02	286.15	177.27	144.93	124.62	118.47	114.84	107.19	105.12	104.01	99.51	102.45	100.93	193.85	241.47	284.45	298.69	270.87	156.81	123.67	106.63	95.55	90.42	84.24	82.32	77.47	72.69	73.58	72.27	44.8	45.45	45.44	45.3	41.79	38.35	36.58	35.14	34.63	34.31	33.6	33.39
6988	2Alc-0	6B1	coastal	1505	802.36	39.74	372.52	332.78	365.59	226.71	136.5	114.88	103.4	95.96	91.1	86.65	87.67	83.59	81.31	80.79	79.43	152.65	195.15	242.95	256.45	219.49	123.17	101.1	86.47	79.42	75.59	69.55	67.17	63.34	59.54	58.3	56.94	38.36	40.71	40.49	39.31	37.19	33.55	32.07	31.1	30.39	29.89	29.39	29.51
6810	CS28407	6B2	coastal	1387	739.45	52.51	476.3	423.79	449.29	314.13	185.16	162.36	142.76	137.29	131.43	124.22	124.31	118.66	114.77	111.62	111.8	209.88	260.8	308.02	327.67	307.21	171.53	142.49	124.76	114.69	108.8	102.01	97.9	91.89	87.87	86.23	82.17	51.83	52.57	53.07	51.05	49.68	44.75	43.28	41.76	41.27	40.73	40.01	40.02
6940	1Mz-0	6B3	coastal	1760	938.31	62.91	576.89	513.98	541.6	380.82	222.36	186.03	163.61	154.73	146.4	138.29	140.39	132.53	132.82	130.98	134.5	259.9	313.96	365.82	387.24	370.44	202.2	160.98	138.94	125.18	119.35	111.2	106.06	100.16	96.96	95.12	94.58	62.8	63.08	62.44	61.12	59.56	53.59	51.18	49.32	48.48	47.63	46.74	46.98
7457	CS28688	6B4	coastal	3816	2034.42	57.67	561.16	503.5	537.67	399.96	230.96	189.69	169.11	159.91	151.28	145.09	143.97	140.4	141.36	142.7	146.29	270.76	305.57	339.46	363.59	379	208.58	164.43	139.86	124.56	118.18	109.05	104.05	99	97.53	97.37	96.97	58.5	57.45	56.28	54.55	55.37	50.28	48.01	46.57	45.85	45.11	44.54	44.44
66	Fr116CAM	6B5	coastal	1136	605.64	47.61	449.55	401.94	432.36	288.57	173.4	150.62	132.65	123.92	119.11	113.36	112.44	108.84	105.26	107.14	104.86	213.51	261.21	297.64	314.1	276.45	159.27	129.11	110.4	98.05	96.08	89.3	85.39	81.46	77.46	76.11	73.44	53.98	53.31	52.04	49.92	44.95	40.74	39.34	38	37.24	36.8	36.23	36.14
6449	ZdrI 2-25	6C1	coastal	3347	1784.39	49.04	456.29	407.25	449.69	293.54	175.08	150.87	137.12	127.97	122.76	118.74	112.27	109.79	110.35	108.88	110.18	224.92	272.92	311.75	324.71	282.5	157.09	129.15	113.07	104.57	96.97	91.98	87.47	81.61	78.88	76.77	75.87	49.4	49.97	49.23	46.29	46.28	41.82	40.28	39.23	38.44	37.96	37.56	36.89
6169	STad 01	6C2	coastal	3008	1603.66	60.11	525.16	465.05	507.89	379.34	222.09	188.76	169.53	160.46	157.66	152.77	145.8	141.83	136.89	138.96	135.22	229.38	282.35	339.41	359.07	364.63	201.24	165.22	146.11	135.4	127.54	119.86	114.16	106.61	102.13	99.25	96.31	59.43	60.26	59.25	55.31	57.57	51.99	49.92	48.47	47.7	47.45	47	46.31
7392	CS28810	6C3	coastal	2886	1538.61	66.25	598.32	532.07	566.2	413.22	237.08	195.07	173.03	160.82	155.99	153.17	145.76	143.85	142.34	140.15	141.56	254.69	313.09	385.56	409.43	398.44	216.98	173.59	150.09	137.33	128.59	120.88	116.83	109.02	104.99	101.84	99.01	61.68	63.82	63.18	59.9	63.12	56.68	53.91	52.08	50.91	50.42	50.12	49.3
7351	CS28786	6C4	coastal
7413	CS28820	6C5	coastal	1965	1047.6	51.73	497.05	445.32	480.49	312.28	186.59	153.38	134.42	122.37	117.19	114.54	110.71	108.13	106.7	109.15	109.67	208.26	262.75	321.19	339.8	302.11	167.37	131.91	112.82	102.01	94.36	88.97	85.61	79.63	76.57	74.66	74.08	50.76	50.13	51.21	50.09	48.73	44.1	41.95	40.39	39.23	38.68	38.39	37.95
7506	CS28635	6D1	coastal	1299	692.54	41.69	381.01	339.32	374.32	256.95	160.8	135.51	127.06	120.02	114.65	110.45	105.95	102.16	100.22	99.04	99.34	190.57	233.57	264.29	278.93	242.65	145.52	119.55	106.68	97.59	91.61	87.45	81.28	76.11	72.72	72.46	71.07	45.01	44.49	43.22	42.56	39.59	36.25	34.79	34.21	33.67	33.24	32.88	32.46
6243	2Tottarp	6D3	coastal	2863	1526.35	64.6	582.16	517.56	555.65	405.54	233.62	187.15	169.31	161.34	153.7	146.46	141.52	135.84	133.69	131.85	135.5	232.83	296.85	375.65	401.86	391.21	212.6	169.98	146.4	133.81	124.9	118.25	111.09	103.82	99.65	97.69	97.18	64.5	65.73	64.99	62.69	61.62	55.42	52.34	50.84	50.1	49.34	48.57	48.01
6040	Kni-1	6D4	coastal	2294	1223	51.99	509.7	457.71	482.21	307.35	199.1	165.3	148.08	140.22	132.14	125.99	121.23	114.72	114	112.41	110.67	211.84	269.84	327.84	348.08	292.92	178.79	144.26	124.92	115.08	106.47	100.49	94.85	89.14	85.7	84.27	81.67	52.76	53.71	53.53	52.26	48.72	44.85	42.88	41.62	40.98	40.26	39.67	39.18
7015	CS28079	7A2	coastal	1686	898.86	41.46	362.07	320.61	358.65	205.84	139.34	114	99.71	94.01	91.79	89.1	84.44	81.69	79.47	79.4	75.85	143.93	180.83	232.46	247.2	194.69	123.75	99.41	88.34	79.89	74.59	70.62	68.33	63.53	61.7	58.84	58.09	39.56	40.63	41.15	41.48	38.14	35.04	33.19	31.86	31.25	31	30.69	30.12
6194	STDR-08	7A3	coastal	1972	1051.33	50.42	424.97	374.55	419.73	283.39	172.36	146.94	133.71	130.84	125.12	120.39	115.14	112.18	113.92	112.84	112.9	211.95	259.79	296.82	307.17	259.69	149.15	125.44	113.47	105.59	97.16	93.5	88.08	84.26	83.13	80.85	80.43	52.73	52.82	51.36	51.77	47.6	42.95	41.18	40.07	39.8	39.26	38.78	38.22
7328	CS28731	7A4	coastal	3310	1764.66	48.28	427.75	379.47	422.76	265	172.59	143.41	125.64	118.92	111.73	106.29	102.39	98.61	97.6	95.73	93.76	187.19	238.64	281.75	297.17	251.55	153.67	123.55	107.64	98.55	91.28	85.84	82.84	77.12	75.72	72.82	70.68	48.12	48.65	47.33	48.5	45.15	41.37	39.45	37.97	37.34	36.6	35.99	35.53
6987	Ak-1	7A5	coastal	1334	711.2	41.63	390.35	348.71	384.4	258.5	156.32	129.77	111.42	105.57	100.4	94.66	92.61	90.56	90.49	90.55	89.37	168.22	216.76	259.12	274.64	243.21	136.19	109.91	96.29	87.51	79.87	74.29	69.86	66.57	64.57	62.45	63.59	41.34	42.75	42.16	41.93	39.49	35.9	34.29	32.86	32.33	31.83	31.23	31
6909	Col-0	7B1	coastal	3082	1643.11	43.64	418.66	375.02	412.96	274.86	168.1	137.73	120.15	114.79	108.94	105.25	101.92	101.48	99.44	99.79	98.04	182.16	237.5	286.36	302.67	254.89	148.43	116.47	101.92	90.69	85.72	80.41	78.89	73.48	72.05	69.41	67.76	44.82	44.33	44.46	41.97	41.38	37.77	35.99	34.66	34.2	33.66	33.3	32.96
7246	CS28489	7B2	coastal	2741	1461.31	56.14	530.54	474.4	514.35	381.35	208.18	169.14	147.98	138.92	133.02	127.68	125.33	120.95	120.68	119.95	117.56	203.57	261.08	342.11	373.69	362.52	190.16	147.93	129.81	115.26	107.36	100.78	98.14	90.92	87.69	85.32	82.47	56.22	57.44	56.71	55.62	53.91	48.24	45.79	44.08	43.24	42.65	42.09	41.83
149	Fr275LDV	7B3	coastal	1373	731.99	62	534.99	472.99	510.64	385.64	222.21	184.4	163.5	156.54	148.41	140.99	139.75	134.55	134.89	133.87	132.55	242.38	293.75	334.08	353.16	364.18	202.57	163.33	142.23	126.45	117.46	110.96	104.29	97.64	95.02	91.75	91.33	60.45	61.16	58.67	57.34	59.33	53.3	50.8	49.07	48.43	47.62	46.83	46.69
7483	CS28614	7B4	coastal	2231	1189.41	58.5	515.41	456.91	491.3	298.5	186.3	160.63	146.49	140.48	133.15	128.07	125.22	121.94	121.84	117.82	116.11	237.3	294.4	340.52	360.16	286.08	166.35	137.22	122.88	112.59	105.7	102.02	97.85	93.75	91.04	87.8	84.86	57.11	57.93	56.51	56.01	54.04	48.73	46.77	45.49	44.9	44.12	43.55	43.21
6933	1LL-0	7B5	coastal	2174	1159.03	45.41	441.61	396.2	432.14	284.21	182.67	152.87	132.08	121.92	114.46	107.08	104.05	100.43	99.52	99.04	93.94	186.16	248.29	290.95	307.47	265.24	163.16	132.78	113.4	100.39	92.93	86.11	81.95	76.94	73.47	71.1	68.75	47.42	48.93	47.14	46.43	42.96	39.63	38.02	36.59	35.77	35.1	34.37	34.05
7152	CS28283	7C2	coastal	555	295.89	55.37	481.41	426.04	460.19	354.52	190.77	161.17	138.2	131.34	125.4	118.53	117.46	113.24	109.87	107.81	103.49	184.31	244.1	314.26	333.1	341.38	172.66	142.6	124.25	109.78	103.82	97.57	93.94	85.9	82.38	80.01	74.3	51.41	53.89	54.49	46.97	53.18	47.12	45.07	43.07	42.38	41.74	40.95	40.82
7287	CS28590	7C3	coastal	2542	1355.22	64.54	566.05	501.51	542.47	387.49	223.24	190.91	172.42	165.2	158.54	153.05	146.64	139.6	140.07	141.19	140.04	270.73	336.02	387.79	403.41	368.7	196.08	163.67	145.35	133.27	125.83	116.8	112.18	104.01	100.91	98.98	98.37	67.12	67.01	63.51	61.47	61.32	54.92	52.73	51.21	50.55	49.91	49.35	48.67
8313	Jm-0	7C4	coastal	1766	941.51	61.09	568.14	507.05	538.1	409.52	228.9	186.08	160.5	149.4	140.4	133.65	131.18	125.68	123.69	123.77	121.45	237.07	301.7	357.87	376.75	388.44	205.5	161.26	134.6	120.38	111.9	103.52	98.55	91.52	88.43	85.13	84.54	60.92	60.77	57.56	56.62	58.65	52.69	50.04	47.99	46.94	46.02	45.27	44.98
8395	Tu-0	7C5	coastal	3226	1719.88	55.21	545.33	490.12	524.59	361.3	220.48	179.49	157.92	147.08	140.52	133.73	131.03	126.33	126.28	126.53	128.35	232.08	295.7	348.06	371.37	352.78	198.42	156.03	133.61	119.22	111.93	104.12	99.76	93.06	90.04	88.41	86.2	55.39	56.52	54.56	52.88	52.5	48.04	45.77	44.23	43.33	42.74	42.09	41.82
7128	CS28243	7D1	coastal	542	288.96	37.66	348.67	311.01	343.09	241.09	139.59	117.52	104.34	96.7	93.74	88.76	88.87	84.99	81.66	80.43	82.4	140.14	173.52	231.9	250.67	230.31	126.32	101.94	88.98	80.88	75.29	70.04	66.89	61.24	57.84	57.66	56.58	37.09	39.09	38.46	41.4	35.93	32.42	31.06	30.06	29.39	29.11	28.61	28.62
6930	Kz-1	7D2	coastal
6973	1Ull 2-3	7D3	coastal	3874	2065.35	57.35	531.08	473.72	513.86	343.4	207.01	168.58	150.91	138.97	135.56	127.25	127.26	120.57	119.31	119.76	119.66	220.9	281.19	352.2	377.17	330.09	183.37	144.06	124.01	111.24	105.73	99.9	94.91	89.75	86.76	85.64	83.47	55.62	57.29	56.25	58.85	54.16	49.06	46.54	45.09	43.96	43.61	42.71	42.72
6936	1LZ-0	7D4	coastal	3324	1772.12	55.57	536.65	481.08	520.61	357.83	213.62	177.47	163.86	151.87	148.57	141.27	137.92	130.89	125.85	125.71	123.72	240.92	295.42	351.59	369.55	343.83	190.98	152.41	136.51	124.37	118.08	110.28	104.23	97.69	92.42	90.27	87.31	55.12	56.84	55.08	57.84	52.84	48.05	45.94	44.97	44.02	43.74	43.08	42.77
6830	Kz-13	8A1	coastal	618	329.47	36.66	320.02	283.36	326.11	233.7	142.68	118.24	107.37	100.63	95.73	92.01	90.15	85.58	85.48	84.18	76.43	141.43	182.57	224.41	235.73	222.41	125.51	106.82	93.52	85.23	81	76.65	69.2	63.88	63.93	58.69	56.49	38.66	39.59	40.64	36.12	35.17	32.09	30.66	29.88	29.33	28.9	28.55	28.37
7158	CS28326	8A2	coastal	3069	1636.18	49.97	459.67	409.7	448	326.96	188.14	154.94	135.54	126.94	120.4	115.64	113.63	108.9	108.61	105.94	102.33	202.02	248.7	307.56	323.92	314.08	170.69	134.92	116.69	106.84	100.37	94.39	87.02	81.43	80.63	76.85	75.6	54.44	55.54	54.07	48.68	47.86	43.19	41.17	39.66	38.89	38.25	37.76	37.54
6990	CS28014	8A3	coastal	2445	1303.5	49.09	434.62	385.53	422.59	295.89	184.5	156.1	138.15	129.4	121.95	118.89	115.47	112.69	114.02	111.59	108.04	193.93	233.71	269.18	280.91	281.44	167.19	134.61	115.42	107.35	101.08	95.59	89.01	81.7	83.12	78.79	78.87	48.53	48.91	48.58	44.6	46.62	42.57	40.86	39.51	38.76	38.07	37.76	37.41
8215	1Fei-0	8A4	coastal	3417	1821.71	47.88	462.3	414.43	451.05	297.71	183.49	154.73	136.74	129.3	124.68	120.43	117.17	115.91	115.62	114.05	110.61	218.17	262.9	302.67	320.5	283.68	164.78	132.17	114.27	106.31	100.83	94.93	90.13	84.85	84.37	80.95	79.42	52.52	52.28	50.95	48.62	45.29	41.37	39.7	38.41	37.8	37.39	37	36.69
8365	Rak-2	8A5	coastal	2334	1244.33	39.96	409.3	369.34	407.03	286.15	171.06	139.74	116.93	107.43	100.98	96.89	91.77	91.07	91.85	89.02	87.73	160.56	197.42	248.69	265.63	271.55	155.03	120.97	99.8	89.87	83.43	76.32	70.52	64.58	64.59	60.79	60.44	41.12	40.58	40.46	37.91	38.35	35.18	33.63	32.12	31.36	30.78	30.39	29.87
7165	CS28350	8B1	coastal	1662	886.06	41.4	394.3	352.91	388.31	284.99	175.52	147.01	130.43	120.05	114.72	107.68	102.15	95.9	95.31	92.12	97.47	189.71	231.37	266.17	278.16	267.37	158.72	125.02	105.47	97.67	90.72	83.66	78.63	71.3	68.04	66.96	64.98	41.94	42.9	42.26	41.35	39.79	36.61	35.18	34.14	33.39	32.96	32.35	31.84
5122	UKKT06278	8B2	coastal	640	341.2	49.53	415.48	365.95	401.81	292.75	169.89	151.79	138.57	128.6	121.43	117.43	115.62	106.12	103.48	95.65	94.43	174.28	217.33	269.58	287.98	282.91	160.06	136.91	121.81	114.09	107.09	101.57	96.27	87.31	82.28	80.23	72.31	47.74	50.45	48.43	47.85	47.17	42.25	41.03	40	39.13	38.44	38.03	37.83
8264	2Bla-1	8B3	coastal	1405	749.05	53.51	480.78	427.27	448.16	275.25	175.66	150.7	132.71	121.99	120.54	111.62	109.78	100.39	99.11	93.01	94.35	186.97	240.59	294.14	302.22	266.22	164.71	132.34	115.03	105.45	100.62	96.29	90.63	84.6	80.64	78.12	74.27	49.43	52.38	50.98	48.68	49.4	44.84	43.02	41.42	40.31	40.15	39.11	38.88
6919	1Ga-0	8B4	coastal	707	376.92	58.13	500.74	442.61	465.55	358.28	208.11	179.5	158.52	146.98	139.5	136.99	134.19	124.08	120.98	114.11	110.35	210.47	266.11	316.28	324.51	345.9	193.64	159.51	139.07	125.42	119.66	113.96	106.26	98.83	91.74	84.77	80.98	52.53	56.58	52.78	51.87	55.57	49.97	48.13	46.48	45.44	44.69	44.43	44.14
6909	Col-0	8B5	coastal	2849	1518.89	51.67	501.4	449.74	481.46	322.4	202.67	166.14	146.72	135.02	131.32	125.42	124.41	117.95	116.58	115.37	117.13	215.01	268.91	311.54	326.99	308.7	183.56	141.53	120.85	109.45	104.71	99.12	94.53	88.57	84.77	83.25	80.56	49.57	50.56	48.7	47.24	48.87	44.85	42.77	41.36	40.38	40.04	39.47	39.37
5606	UKLD06436	8C1	coastal	1397	744.78	42.51	401.04	358.53	390.8	285.74	158.02	135.7	121.44	110.44	105.14	101.03	100.08	91.76	93.52	91.1	90.23	153.8	199.6	273.17	291.86	271.99	146.28	118.09	101.32	93.88	87.83	80.71	77.33	72.24	68.84	66.46	64.85	42.7	43.69	43.91	43.06	40.76	36.55	35.21	34.17	33.24	32.74	32.33	32.23
8258	Ba4-1	8C2	coastal	3276	1746.53	54	519.76	465.75	495.24	326.7	189.02	157.38	143.7	132.73	124.41	120.57	118.2	111.39	111.1	110.82	111.01	208.14	272.11	342.28	363.24	309.06	174.05	137.43	118.62	108.38	102.77	94.84	90.99	86.77	82.69	80.88	80.26	55	55.96	56.17	55.03	50.88	45.7	43.58	42.46	41.45	40.6	40.18	39.91
7276	CS28579	8C3	coastal	2062	1099.31	64.31	582.6	518.29	548.11	390.97	228.33	187.21	166.99	153.02	143.85	137.9	134.8	127.62	126.1	124.06	121.8	213.9	281.6	370.61	399.77	378.55	210.67	170.51	145.33	130.21	121.83	113.1	107.6	102.33	95.28	92.97	90.31	61.49	63.98	64.51	63.87	61.01	54.91	52.15	50.45	49.1	48.11	47.43	47.06
7265	CS28528	8C4	coastal	1754	935.11	58.77	563.75	504.98	524.08	390.79	220.61	176.51	155.17	144.8	138.55	133.41	128.71	121.78	125.64	123.5	126.24	234.74	291.33	343.18	364.47	376.24	203.49	157.32	131.87	119.24	112.47	104.69	100.15	94.82	90.33	88.32	87.08	56.71	58.64	55.69	54.41	56.18	50.57	47.83	46.11	45.15	44.53	43.98	43.46
8357	Pla-0	8C5	coastal	2405	1282.18	47.36	463.56	416.2	446.09	291.14	197.61	164.92	142.18	129.09	121.72	116.49	111.48	104.37	104.18	99.84	98.89	198.03	247.65	292.46	304.05	281.84	183.37	147.49	123.29	110.51	102.63	94.66	89.43	83.7	79.16	75.8	72.79	47.55	48.51	47.16	45.93	44.66	41.64	39.97	38.48	37.45	36.8	36.31	35.81
5805	UK102Hart	8D1	coastal	1565	834.35	42.7	417.44	374.73	410.08	257.94	154.47	130.78	118.17	108.78	102.35	101.64	95.8	92.74	92.45	92.8	90.78	172	215.79	270.78	288.35	247.74	144.75	115.48	98.84	90.5	84.37	78.72	75.38	69.77	66.33	66.13	64.73	43.03	44.14	44.17	43.92	40.16	36.37	34.88	33.92	33.1	32.48	32.4	31.79
7139	CS28252	8D2	coastal	2564	1366.95	54.1	493.81	439.72	476.89	323.75	184.85	157.18	139.45	129.57	124.19	123.62	114.66	113.73	112.44	111.67	110.89	187.76	253.8	332.81	358.4	316.38	170.7	136.36	118.84	109.1	102.61	97.61	92.36	87.88	84.3	81.91	81.04	54.7	56.62	57.44	57.3	51.15	45.72	43.82	42.32	41.36	40.8	40.73	39.71
6019	SFja 1-2	8D3	coastal	3168	1688.96	55.02	491.91	436.89	473.16	309.46	191.15	158.42	142.76	129.91	124.07	119.7	112.93	109.36	106.63	105.95	104.25	203.91	262.18	319.27	335.88	301.83	175.66	140.47	120.73	110.26	103.53	97.79	92.72	86.95	83.36	79.72	77.91	56.95	57.9	57.78	54.91	51.62	46.79	44.54	43.2	41.95	41.32	40.82	40
7373	CS28780	9A1	coastal	2205	1175.55	40.77	383.93	343.16	383.07	262.31	157.55	127.52	114.08	108.23	102.55	98.69	97.58	93.64	92.69	90.17	93.75	162.57	205.12	254.09	270.31	248.37	143.63	111.04	96.26	88.97	83.84	78.1	75.99	70.78	71.14	68.71	66.64	41.53	43.08	42.1	40.46	38.86	35.37	33.6	32.59	32.09	31.57	31.2	31.08
6909	Col-0	9A2	coastal	2551	1360.02	49.34	465.46	416.11	453.24	302.19	178.51	148.02	133.75	125.04	118.82	115.4	113.08	107.95	106.11	104.71	106.65	191.81	245.59	305.64	320.17	288.64	164.28	125.64	110.87	101.85	95.48	91.44	88.38	83.08	82.4	80.11	78.94	50.13	51.61	50.86	47.95	46.67	42.16	40.2	39.07	38.29	37.69	37.34	37.09
7195	CS28390	9A3	coastal	3231	1722.54	57.99	526.23	468.23	508.97	363.62	210.63	173.94	155.09	145.71	139.67	133.37	129.82	123.14	120.79	119.88	121.07	231.83	293.38	351.32	373.56	349.06	195.18	151.53	132.79	121.5	114.46	108.48	104.52	97.66	96.13	93.38	91.36	61.07	61.93	60.44	58.37	55.27	49.77	47.41	45.89	45.03	44.44	43.78	43.39
7301	CS28641	9A4	coastal	1680	895.66	53.57	502.03	448.46	480.03	335.46	204.06	166.75	148.55	136.87	130.49	125.98	121.57	114.02	110.75	109.09	108.5	211.04	264.31	311.87	331.02	323.19	188.61	146.33	127.17	115.46	109.04	100.98	97.96	90.07	87.32	83.85	81.23	54.13	55.29	54.13	51.88	50.88	46.35	44.11	42.72	41.7	41.09	40.63	40.16
6905	1Bur-0	9A5	coastal	1828	974.56	47.88	476.39	428.5	464.77	327.4	193.04	161.17	142.21	135.18	130.81	125.18	121.88	114.46	111.65	113.42	116.49	225.08	274.7	307.27	325.6	306.7	175.46	138.16	120.27	110.32	102.72	97.29	91.57	83.45	81.08	79.55	79.09	48.29	49.72	48.38	46.61	45.79	41.73	40.02	38.73	38.19	37.84	37.35	37.05
8296	2Gd-1	9B1	coastal	1932	1030.01	41.13	414.51	373.38	404.23	298.31	179.88	148.39	133.88	126.4	119.1	119.1	110.77	106.66	101.44	102.79	103.21	181.78	217.79	263.97	279.75	279.14	164.78	128.73	112.99	102.4	98.1	90.87	84.56	78.14	74.6	72.5	70.92	42.87	44.19	43.06	41.86	39.6	36.42	34.92	34.05	33.55	33.01	33.01	32.33
7508	CS28637	9B2	coastal	2206	1176.09	52.64	509.32	456.69	484.49	327.65	196.85	164.59	149.11	141.35	131.49	127.96	124.12	121.46	119.17	117.14	116.7	224.56	273.92	326.17	342.05	318.25	183.05	143.55	127.43	115.74	110.34	104.38	99.54	95.45	91.38	89.03	85.59	53.9	55.12	53.3	51.26	49.79	45.22	43.27	42.12	41.48	40.59	40.24	39.86
6016	Eds-1	9B3	coastal	2762	1472.51	57.6	557.28	499.68	522.04	378.03	238.67	197.48	177.8	168.68	159.8	154.67	151.33	144.9	141.73	138.72	137.09	262.84	304.79	346.95	364.78	360.19	216.51	172.99	154.29	141.53	136.22	126.74	119.67	115.82	111.07	107.36	103.79	59.68	59.56	57.58	56.24	54.91	50.62	48.47	47.19	46.52	45.82	45.39	45.1
7135	Fr-4	9B4	coastal	2658	1417.06	59.53	582	522.47	545.02	388.41	223.48	182.51	163.78	153.98	146.85	140.33	137.18	131.48	130.17	128.58	128.56	247.9	310.72	376.76	399.48	374.52	205.7	161.47	140.42	127.61	121.87	113.12	106.54	101.52	96.74	94.36	93.57	61.21	64.28	62.69	60.02	56.64	51.14	48.64	47.2	46.35	45.68	45.03	44.7
7519	Omo2-3	9B5	coastal	2602	1387.2	49.41	514.99	465.58	498.22	333.65	208.14	173.09	156.89	147.85	138.26	131.53	127.06	121.44	119.28	118.35	119.67	230.85	288.82	336.57	358.01	321.07	188.21	147.92	129.87	117.83	110.51	101.96	95.85	90.55	84.76	83.82	83.26	52.23	53.44	51.85	50.56	46.96	43.29	41.54	40.53	39.9	39.17	38.61	38.22
362	Fr373TOU	9C1	coastal	1234	657.88	45.24	441.53	396.29	433.73	315.77	187.49	151.14	135.28	126.4	118.91	114.58	112.9	106.25	102.91	103.9	100.71	191.08	244.41	297.3	309.49	305.89	169.31	135.13	115.71	106.38	99.21	93.28	87.67	82.7	77.49	76.06	72.74	46.02	47.2	45.13	47.02	43.47	39.73	37.8	36.72	36.04	35.4	35.01	34.85
6318	UduI 1-34	9C2	coastal	1622	864.74	57.96	535.53	477.57	512.9	391.72	225.9	189.46	174.97	163.82	156.25	151.18	143.88	132.5	127.82	127.97	124.21	217.71	286.7	352.44	373.01	368.88	202.68	167.09	147.59	137.68	129.76	121	112.3	103.28	98.48	94.03	90.29	55.82	59.11	58.19	61.35	55.74	50.47	48.39	47.39	46.53	45.9	45.45	44.77
7333	CS28729	9C3	coastal	2955	1575.4	67.67	628.88	561.21	589.18	457.53	256.86	207.23	188.4	179.72	171.23	167.84	163.07	154.04	151.86	152.21	151.46	271.61	334.59	403.68	430.3	429.34	230.95	184.73	162.13	151.34	141.55	135.05	125.62	117.57	111.85	110.54	108.06	70.01	69.97	67.09	69.53	65.05	58.55	55.52	54.07	53.33	52.56	52.23	51.76
7229	CS28459	9C4	coastal	591	315.08	68.33	574.31	505.98	525.56	387.56	226.95	196.89	188.92	179.44	172.59	168.51	164.67	152.21	146.05	138.39	132.91	224.62	287.3	349.99	377.66	368.59	208.9	181.87	167.22	158.45	154.22	144.19	135.55	127.63	117.63	110.13	101.63	67.26	70.95	68.88	70.28	64.63	57.81	55.64	54.99	54.15	53.51	53.11	52.73
7408	CS28833	9C5	coastal	526	280.43	51.68	494.23	442.55	457.16	327.67	190.46	155.65	139.77	129.39	125.11	116.68	116.38	108.89	105.28	106.06	103.15	199.32	259.36	301.36	327.64	313.15	174.5	139.78	122.3	110.55	101.9	95.78	90.64	82.14	79.4	77.73	74.04	49.16	52.51	50	49.12	49.07	44.29	42.1	40.85	39.91	39.49	38.61	38.58
173	Fr160MIB	9D1	coastal	1243	662.68	44.53	431.84	387.3	422.27	289.34	178.28	151	135.76	128.22	122.92	119.83	115.5	110.44	108.63	108.79	104.44	211.68	251.85	297.01	311.53	275.1	163.21	132.43	115	108.43	102.66	95.79	90.91	87.76	83.29	82.12	80.05	47.9	48.44	45.72	45.45	42.38	38.84	37.37	36.36	35.79	35.37	35.11	34.73
5056	UKKT06192	9D2	coastal	1544	823.15	52.31	506.69	454.39	482.22	358.35	209.94	167.5	148.98	140.55	133.61	128.8	120.53	116.57	112.37	113.37	111.4	203.26	254.96	322.99	347.93	348.11	191.45	149.91	128.71	117.72	111.15	103.28	97.71	92.87	86.19	84.94	83.1	52.73	53.73	53.07	57.09	50.16	45.65	43.26	41.92	41.22	40.6	40.15	39.31
6975	Uod-1	9D3	coastal	2146	1144.1	63.05	602.83	539.78	566.28	389.32	222.4	180	163.88	154.09	148.98	145.58	140.84	138.92	133.02	134.6	134.57	266.4	317.27	393.06	421.13	379.63	202.36	158.94	138.54	127.38	121.31	116.31	110.04	106.62	99.63	99.43	97.51	65.79	66.67	65.07	67.1	59.63	53.48	50.62	49.25	48.33	47.82	47.46	46.94
7479	CS28610	9D4	coastal	2658	1417.06	58.1	570.68	512.58	534.26	368.63	227.84	187.39	167.44	155.42	149.57	144.05	136.62	134.63	130.16	128.56	126.34	249.76	303.67	368.38	393	361.12	208.11	165.05	143	130.03	122.91	115.6	109.04	104.6	99.43	97.76	93.87	60.33	61.31	60.01	63.85	55.03	50.38	48.09	46.66	45.68	45.16	44.64	43.9
7300	CS28640	10A1	coastal
8374	2Rsch-4	10A2	coastal	2426	1293.37	47.09	470.09	423	456.42	309.99	180.73	145.77	128.01	125.75	120.46	114.51	110.6	105.53	105.4	107.37	107.07	201.03	251.28	299.4	323.19	298.53	162.02	126.78	110.37	99.77	95.46	89.94	84.39	80.44	77.91	76	74.63	50.05	50.52	50.67	48.7	44.77	40.58	38.51	37.15	36.95	36.48	35.92	35.52
8241	2Liarum	10A3	coastal	1597	851.41	49.65	465.64	415.99	452.45	329.47	184.9	152.04	135.46	132.46	123.67	120.21	117.07	115.39	114.54	115.05	114.31	232.52	281.5	312.74	330	315.09	168.5	133.23	115.96	106.8	102.26	96.04	90.7	86.64	83.95	81.47	82.22	55.46	55.81	54.31	52.5	47.55	42.73	40.7	39.41	39.15	38.34	38.01	37.69
6909	Col-0	10A4	coastal	1670	890.33	51.46	495.77	444.32	476.26	333.88	196.93	160.01	141.03	140.1	132.92	128.08	124.97	119.43	118.84	120.69	121.46	214.42	273.92	315.08	333.42	322.54	177.85	140.9	123.4	114.15	108.4	103.28	96.9	91.29	89.61	85.95	85.24	54.71	54.42	52.49	50.95	48.99	44.45	42.25	40.8	40.72	40.09	39.64	39.34
7166	CS28344	10A5	coastal	1626	866.87	42.08	422.8	380.73	414.22	301.26	171.83	138.54	124.68	122.11	118.36	110.98	108.72	104.17	105.94	110	112.11	204.85	248.36	270.31	290.76	286.58	152.69	117.48	104.82	96.31	91.36	85.69	80.7	77.12	74.67	71.15	72.4	44.64	45.21	43.69	42.01	40.45	36.74	34.94	33.99	33.8	33.5	32.88	32.68
7078	CS28163	10B1	coastal	2185	1164.89	37.88	382.73	344.85	385.99	215.43	148.41	122.42	112.31	104.6	100.78	100	93.19	93.42	92.27	90.56	92.77	175.52	222.73	255.85	270.66	207.17	129.49	103.42	91.74	85.03	79.97	76	71.29	68.03	65.71	63.03	63.18	41.39	42.57	40.54	38.37	35.18	32.76	31.29	30.59	29.99	29.67	29.6	28.97
6985	1Zdr-6	10B2	coastal	1735	924.98	54.94	513.22	458.28	492.13	366.23	212.39	176.27	165.48	154	147.53	142.96	135.26	129.96	124.24	121.46	120.65	225.67	291.56	342.87	362.13	349.95	190.13	157.38	139.06	131.84	125.52	116.02	110.41	102.25	96.78	92.42	89.02	57.42	59.92	57.14	54.51	52.68	47.71	45.61	44.85	43.96	43.42	43.01	42.29
7002	CS28054	10B3	coastal	1516	808.23	60.32	593.47	533.14	562.49	413.32	233.8	194.28	175.66	166.68	160.4	156.52	150.42	146.85	144.01	143.66	146.59	282.19	341.7	388.65	415.5	398.46	211.18	172.95	150.33	140.7	132.18	125.16	117.56	112.63	107.3	103.9	103.93	64.45	66.58	62.51	58.51	57.76	52.17	49.9	48.58	47.86	47.33	46.99	46.42
373	Fr386TOU	10B4	coastal	760	405.18	52.59	507.92	455.33	474.45	329.98	194.11	163.48	147.22	136.69	130.45	128.51	122.35	117.2	113.05	111.62	108.62	223.22	273.02	313.68	334.38	322.47	178.47	143.54	124.21	116.42	108.55	102.23	96.34	91.72	86.42	83.88	83.5	54.54	56.78	54.89	54.81	49.81	45.05	43.17	41.95	41.05	40.47	40.28	39.65
7192	CS28386	10B5	coastal	2918	1555.67	46.96	486.77	439.81	469.65	307.07	180.47	149.97	134.71	128.11	122.12	121.06	116.32	115.36	113.41	116.56	121.06	216.86	268.75	304.28	328.52	291.1	158.93	126.17	109.67	102.5	96.14	90.37	85.09	84.35	79.27	77.55	79.24	49.76	51.58	48.57	46.06	44.45	40.35	38.6	37.5	36.97	36.46	36.36	35.92
7238	CS28471	10C1	coastal	2996	1597.26	45.63	462.05	416.42	456.26	307.23	182.8	152.95	140.77	131.12	121.33	117.33	111.13	107.95	103.17	102.98	99.43	199.18	250.65	309.96	329.2	297.54	164.53	134.6	118.21	108.24	102.53	95.79	90.88	84.38	81.73	77.78	74.13	49.52	51.53	49.69	49.72	43.47	39.65	38.04	37.24	36.52	35.72	35.37	34.78
8222	2Lis-2	10C2	coastal	1626	866.87	52.09	476.05	423.96	453.56	336.16	193.81	168.34	159.77	153.16	145.6	142.26	136.23	127.39	120.73	118.37	113.62	235.77	278.95	313.51	323.87	326.03	178.66	150.94	138.02	128.89	121.75	116.76	108.88	98.09	92.97	89.11	83.81	54.43	57.02	53.3	53.68	49.82	44.93	43.41	42.82	42.33	41.73	41.45	40.92
8259	Ba5-1	10C3	coastal	2707	1443.18	64.47	608.38	543.92	575.95	377.18	225.5	182.74	163.17	155.14	145.42	144.24	140.08	133.82	128.56	129.12	124.83	242.59	310.09	394.6	421.76	369.49	203.42	161.75	141.6	128.94	122.29	116.49	110.67	103.76	100.14	98.6	94.82	63.96	67.96	66.71	66.3	60.54	54.64	51.71	50.01	49.23	48.2	48.08	47.6
386	Fr397TOU	10C4	coastal	686	365.73	61	555.6	494.6	520.07	384.37	221.61	192.11	175.4	166.64	156.1	153.94	152.12	143.03	135.24	131.59	124.18	226.92	298.54	362.14	377.24	377.46	206.85	171.72	154.93	145.02	137.52	130.79	127.04	115.44	110.95	102.75	96.47	62.95	66.74	65.93	65.84	58.16	52.34	50.51	49.28	48.56	47.62	47.42	47.25
328	Fr313TOU	10D1	coastal	1036	552.32	42.29	395.36	353.07	390.08	270.82	159.65	133.34	121.21	114.87	109.29	103.03	102.26	96.43	95.37	92.61	89.72	176.81	220.81	272	281.72	265.6	145.86	117.34	104	97.61	91.73	84.89	80.49	74.2	70.85	68.09	64.64	48.43	49.3	48.27	48.1	40.31	36.52	34.94	34.05	33.53	33.04	32.44	32.37
7291	CS28595	10D2	coastal	2057	1096.65	51.31	475.28	423.97	456.7	308.41	193.68	159.91	142.08	132.69	128.39	121.25	119.24	116.77	113.51	111.7	110.09	221.72	268.81	313.95	330.53	301.21	175.65	137.83	123.11	112.18	107.48	98.84	95.1	88.6	86.32	83.72	80.93	55.57	55.85	54.09	55.71	48.48	44.35	42.3	40.94	40.12	39.72	39.01	38.8
7113	CS28224	10D3	coastal	1565	834.35	59.61	559.93	500.32	533.35	369.87	218.76	186.5	171.54	161.64	157.74	150.54	148.65	145.83	144.35	140.2	142.57	270.48	321.56	370.5	394.16	358.37	198.75	161.44	145.77	134.8	128.92	119.66	115.71	108.8	105.59	102.54	100.66	60.86	63.51	61.42	60.83	56.52	51.12	49.14	48.03	47.22	46.88	46.23	46.05
9057	Vinslov	10D4	coastal	3183	1696.95	64	612.41	548.41	584.74	429.64	277.51	221.59	198.07	182.58	175.76	167.4	162.77	156.3	154.28	149.34	148.12	281.4	336.43	405.81	435.08	412.13	250.56	195.49	171.25	155.11	147.46	135.77	129.01	120.89	115.18	112.09	106.97	65.37	67.18	66.07	64.59	61.27	56.83	54.04	52.52	51.36	50.81	50.08	49.66
5245	UKKT06482	11A1	coastal	1630	869	35.65	347.72	312.07	346.9	246.19	150.58	121.65	108.53	101.7	94.25	93.98	91.12	87.8	85.59	87.69	86.04	164.35	200.38	232.82	250.21	233.13	134.59	103.63	88.77	82.37	76.35	71.94	67.2	64.11	61.83	59.42	60.36	39.61	38.68	37.68	37.88	34.21	31.43	29.95	29.08	28.57	27.95	27.92	27.66
383	Fr392TOU	11A2	coastal	1174	625.89	41.68	364.21	322.53	362.28	240.97	151.36	128.82	119.07	115.1	107.08	101.08	99.35	91.29	89.27	88.92	87.18	166.11	202.68	237.02	253.15	227.36	131.71	113	99.38	93.77	87.86	82.03	75.92	70.71	67	64.06	63.5	43.75	43.49	42.17	44.31	39.37	35.9	34.47	33.73	33.4	32.69	32.11	31.93
5341	UKKT06628	11A3	coastal	1918	1022.54	48.75	446.72	397.97	436.49	333.44	190.33	154.25	137.83	128.55	124.44	119.59	116.5	110.71	107.24	111.09	110.19	206.54	256.31	297.08	316	312.2	170.88	131.1	112.5	104.8	98.66	92.79	86.45	82.28	78.84	76.08	75.89	52.36	52	50.34	51.01	47.01	42.5	40.39	39.17	38.38	38.01	37.54	37.23
lut2	lut2	11A4	coastal	2052	1093.98	46.25	424.68	378.43	419.17	331.3	235.87	185.8	163.53	150.52	139.78	135.05	132.17	126.87	124.86	125.69	123.81	214.26	246.44	277.63	295.03	309.62	209.55	161.44	135.18	120.75	111.95	104.92	98.78	94.02	90.49	88.04	86.64	49.53	48.18	46.48	49.56	44.87	42.54	40.57	39.4	38.6	37.85	37.49	37.27
6946	1OY-0	11A5	coastal	1938	1033.21	47.07	487	439.92	480.07	358.08	206.96	162.84	140.7	126.93	119.83	114.97	114.29	107.42	104.83	109.39	106.58	196.38	251.79	316.38	344.04	342.72	189.18	140.72	114.61	103.98	95.3	90.09	84.36	77.88	76.18	73.73	73.44	47.53	48.6	47.62	49.63	45.49	41.63	39.48	38.03	36.94	36.32	35.86	35.79
7102	CS28210	11B1	coastal
7073	CS28137	11B2	coastal	295	157.27	52.61	412.62	360.01	401.92	298.84	182.5	160.57	151.85	153.18	145.83	144.3	143.78	136.93	121.14	118.63	110.76	184.09	236.57	285.41	306.45	284.95	164.46	141.37	133.02	123.37	123.8	120.31	114.07	108.76	100.28	91.88	84.98	53.5	56.39	57.49	58.96	50.17	45.32	43.83	43.16	43.26	42.66	42.53	42.48
7280	CS28583	11B3	coastal	3033	1616.98	61.15	601.76	540.62	576.03	443.11	256.19	202.5	181.82	172.59	165.34	157.24	155.48	146.88	144.44	144.96	142.58	267.14	328.57	400.05	426.89	415.41	227.25	176.84	154.45	138.25	132.82	125.32	117.66	112.72	106.42	104.61	100.41	63.35	67.46	65.39	64.55	59	53.78	50.94	49.52	48.81	48.21	47.5	47.34
6951	1Pu 2-23	11B4	coastal	1738	926.58	54.05	525.84	471.78	498.41	366.47	218	186.3	170.12	159.89	151.79	140.18	138.07	129.32	126.04	123.66	123.58	230.19	281.23	329.3	348.39	343.97	192.56	156.63	139.96	126.83	119.74	110.38	102.51	95.1	90.05	88.53	83.89	52.56	55.44	54.26	53.03	51.74	47.2	45.52	44.49	43.76	43.13	42.14	41.94
378	Fr391TOU	11B5	coastal	2360	1258.19	47.76	485.8	438.03	472.43	331.49	200.95	165.74	148.25	139.16	131.06	123.26	121.39	115.15	112.06	111.73	107.88	206.71	260.79	307.74	325.66	314.8	180.71	141.16	122.72	111.28	105.39	98.58	91.33	87	82.77	80.75	77.77	48.17	51.18	49.63	48.16	45.67	41.92	40.14	39.03	38.37	37.72	37.05	36.88
260	Fr37PAR-5	11C2	coastal	646	344.4	50.67	460.38	409.71	431.84	297.7	195.46	167.92	155.34	140.32	135.91	128.95	123.27	114.26	110.65	107.68	103.05	212.49	256.96	301.96	313.49	290.09	176.99	147.38	130.93	120.25	112.25	101.64	95.59	89.65	82.7	80.72	76.72	52.42	51.68	51.58	50.47	47.79	44.09	42.52	41.66	40.5	40.12	39.49	38.94
7381	CS28790	11C3	coastal	1282	683.47	65.82	608.78	542.96	582.61	445.43	247.62	197.91	181.75	172.03	163.35	163.72	157.54	150.01	149.82	146.97	148.24	275.45	327.73	385.09	408.94	427.92	221.16	174.87	151.94	140.57	132.54	124.53	117.92	109.54	103.97	102.78	102.74	67.1	66.95	65.08	59.91	63.31	56.86	53.76	52.49	51.65	50.83	50.87	50.26
6904	1Br-0	11C4	coastal	1834	977.76	61.1	587.39	526.29	557.56	426.61	234.78	189.31	167.76	157.15	147.72	144.94	138.59	129.55	128.15	125.92	122.85	247.35	309.37	367	391.08	408.97	212.86	167.36	141.71	129.26	120.22	110.6	105.73	98.47	92.09	89.57	87.93	60.64	61.34	60.47	58.87	58.8	52.85	50.14	48.49	47.56	46.66	46.38	45.71
5202	UKKT06414	11C5	coastal	144	76.77	42.57	418.26	375.69	376.03	287.43	171.66	142.37	125.53	114.39	111.5	111.7	107.58	96.33	94.26	88.65	89.25	176.54	215.79	244.03	259.92	279.43	157.33	125.72	110.89	96.16	88.66	81.83	76.18	68.53	63.55	61.92	62.52	39.86	35.97	41.67	37.42	40.69	37.14	35.56	34.4	33.51	33.26	33.28	32.9
8247	San-2	11D1	coastal	1465	781.04	41.77	394.83	353.05	391.78	272.39	168.54	140.17	126.08	118.5	112.56	107.99	103.08	97.7	92.03	92.04	92.03	174.27	221.55	267.24	285.06	260.79	153.04	122.54	107.28	98.81	92.7	85.91	80.75	73.79	70.75	66.74	64.65	43.27	44.14	44	40.68	39.88	36.58	35.04	34.09	33.51	33.01	32.61	32.15
6729	CS28141	11D2	coastal
6909	Col-0	11D3	coastal	2348	1251.79	60.69	588.42	527.74	564.12	409.46	241.98	195.91	173.78	165.75	157.66	155.14	149.08	143.4	138.68	139.85	140.47	258.23	321.63	393.22	415.76	389.96	217.36	170.47	148.51	138.16	128.19	121.61	116.25	108.48	104.86	100.54	98.09	62.73	63.86	62.39	61.15	58.07	52.88	50.29	48.7	48.05	47.34	47.12	46.54
6926	1Kin-0	11D4	coastal	741	395.05	51.55	498.69	447.15	473.92	341.69	205.86	172.09	157.08	148.13	137.91	135.16	130.47	121.8	117.57	117.4	119.8	222.16	278.12	331.54	351.46	330.33	187.64	150.81	130.93	122.71	112.95	108.05	100.91	93.11	89.66	84.99	81.06	54.61	56.36	53.48	54.88	49.21	44.94	43.09	42.08	41.41	40.57	40.33	39.9
7024	CS28084	12A1	coastal	436	232.44	30.26	279	248.74	281.65	174.57	120.04	99.14	92.91	87.57	82.91	78.77	76.49	72.37	73.19	69.86	68.06	115.79	148.26	183	191.92	168.58	104.3	87.16	77.25	71.58	69.66	65.89	60.18	57.77	53.49	52.23	51.11	35.26	35.39	34.24	36.67	28.42	26.46	25.29	24.86	24.46	24.08	23.72	23.51
7524	Rmx-A02	12A2	coastal	587	312.95	42.5	390.52	348.02	386.06	268.63	157.41	133.16	120.91	114.23	109.48	102.86	101.81	90.35	94.49	92.29	89.68	171.52	214.91	259.68	273.03	257.24	141.77	117.75	103.64	93.19	89.66	84.63	78.21	72.73	69.88	68.57	67.51	45.65	45.94	44.64	41.41	40.5	36.6	35.11	34.2	33.64	33.22	32.58	32.48
379	Fr389TOU	12A3	coastal	140	74.64	38.74	318.34	279.59	301.88	229.11	125.09	104.53	98.1	90.92	81.7	88.14	82.27	77.97	81.34	79.23	71.27	109.84	145.95	200.8	211.05	224.02	116.64	102.32	89.6	78.97	79.07	73.53	64.82	63.86	59.46	60.11	58.23	37.73	38.13	37.73	36.62	36.99	32.61	31.02	30.43	29.7	28.65	29.4	28.72
2274	SLSP30	12A4	coastal	1959	1044.4	50.81	485.13	434.31	471.92	315.54	206.11	170.7	154.42	144.38	135.36	127.32	123.71	117.18	116.04	112.41	112.02	231.94	283.82	322.02	343.13	302.13	184.12	149.25	129.32	116.17	113.26	103.75	97.29	90.48	87.21	85.26	84.57	56.01	55.2	53.59	53.34	48.11	44.5	42.6	41.5	40.74	39.99	39.26	38.91
5380	UKLD06059	12B1	coastal	920	490.48	39.28	371.31	332.03	365.09	258.53	160.3	136.96	125.17	116.65	112.89	107.35	99.19	94.22	91.25	89.57	86.57	177.59	216.61	249.53	265.95	245.21	144.08	118.15	104.89	96.96	92.71	85.63	78.32	71.07	66.3	63.69	62.65	41.05	40.37	40.13	43.22	37.55	34.48	33.26	32.52	31.91	31.62	31.17	30.45
6906	1C24	12B3	coastal	927	494.21	54.76	517.94	463.19	480.74	364.97	227.55	189.42	166.54	151.33	144.67	137.72	128.41	118.88	117.67	113.76	108.96	229.41	280.55	322.11	343.34	352.22	206.45	169.01	146.28	131.63	122.44	112.59	106.09	97.32	92.8	89.56	86.07	56.32	57.68	55.63	55.45	52.43	48.25	46.27	44.77	43.59	43.02	42.38	41.46
6982	1Wt-5	12B4	coastal	3231	1722.54	52.62	538.85	486.23	510.56	380.81	234.65	189.22	164.56	152.55	144.06	137.83	132.09	125.97	127.56	125.47	124.78	257.08	306.91	344.4	370.07	361.06	210.43	163.58	138.39	123.91	116.72	107.58	100.99	94.12	91.96	88.28	86.72	57.26	57.46	55.9	57.65	50.57	46.7	44.57	43.05	42.18	41.51	40.98	40.45
8214	1Gy-0	12B5	coastal	1839	980.43	43.13	436.49	393.37	423.46	293.51	174.48	150.06	137.52	129.8	124.25	118.13	113.64	108.04	109.31	104.38	104.32	204.97	238.45	262.98	280.98	275.48	156.43	126.72	112.87	104.1	98.97	93.71	86.34	79.78	77.37	73.59	70.39	43.98	43.51	42.52	40.51	41.14	37.55	36.28	35.5	34.96	34.55	34.06	33.67
5160	UKKT06351	12C1	coastal
7284	CS28849	12C2	coastal	1147	611.5	54.8	531.28	476.48	505.24	401.45	231.22	190.46	170.45	158.91	152.96	146.03	140.23	131.68	127.95	124.4	119.01	224.44	282.65	343.53	361.39	391.36	214.12	176.22	151.55	141.17	129.41	121.23	114.37	106.09	98.97	93.38	88.93	56.35	58.46	58.63	55.7	53.03	48.33	46.26	44.98	44.13	43.66	43.08	42.56
8242	2Lillo-1	12C3	coastal	2948	1571.67	60.56	598.7	538.14	568.27	442.82	268.42	212.99	187.83	173.93	164.89	158.48	147.83	139.82	135.63	135.32	133.6	276.82	329.59	380.78	406.42	420.3	244.2	189.12	160.83	148.99	136.96	125.67	118.49	107.66	102	99.75	95.72	62.16	62.8	62.8	61.28	58.48	53.86	51.19	49.59	48.57	47.83	47.28	46.28
6909	Col-0	12C4	coastal	740	394.52	60.14	570.5	510.36	522.85	389.87	229.91	189.67	170.35	157.86	150.47	147.37	137.31	128.78	125.94	126.49	123.74	238.88	301.85	352.47	366.84	377.24	211.39	169.22	146.14	136.03	125.21	116.99	111.14	101.66	97.13	92.25	90.22	58.84	59.15	60.28	57.26	57.34	52.02	49.64	48.21	47.15	46.47	46.17	45.13
7430	CS28527	12C5	coastal	1823	971.9	53.53	569.8	516.27	544.29	400.72	235.94	185	163.22	149	142.12	138.16	129.4	123.35	121.88	121.32	121.68	221.06	286.14	359.13	385.48	385.84	216.33	161.88	137.81	127.14	118.17	108.66	103.32	95.53	92.43	87.73	84.85	54.53	56.75	57.41	56.18	51.49	47.25	44.78	43.38	42.31	41.73	41.38	40.56
8337	Mir-0	12D1	coastal	1720	916.98	40.5	395.89	355.38	393.5	286.81	176.38	141.92	124.77	115.89	113.13	106.17	101.23	95.88	95.6	91.79	92.07	178.7	222.04	272.81	285.35	273.64	160.81	125.62	107.94	96.67	91.39	84.93	78.7	74.81	70.46	70.89	67.34	43.77	45.32	42.99	45.21	38.99	35.93	34.24	33.14	32.48	32.26	31.66	31.21
7523	1PNA-17	12D2	coastal	1312	699.47	49.33	491.6	442.27	471.11	318.76	206.17	170.89	154.14	140.98	140.01	131.98	125.18	117.72	116.31	114.01	113.24	221.78	278.39	326.18	341.47	319.93	191.89	154.46	135.13	122.64	114.98	106.28	100.91	95.69	90.3	88.8	86.59	54.04	55.26	53.43	54.21	46.78	43.31	41.51	40.44	39.48	39.4	38.74	38.13
7110	CS28217	12D3	coastal	1135	605.1	53.18	508.04	454.87	480.13	349.81	203.67	168.03	149.47	140.55	135.48	128.65	122.6	114.17	114.12	110.25	110.8	218	278.16	331.42	351.46	340.86	189.16	149.43	131.14	118.16	112.81	104.51	98.75	92.97	85.78	86.91	84.63	55.15	57.33	55.3	57.32	50.77	45.98	43.88	42.5	41.75	41.29	40.63	40.01
6910	1CT-1	12D4	coastal	2313	1233.13	54.87	541.38	486.51	518.27	342.93	217.78	180.74	162.91	154.39	149.91	142.6	136.4	128.09	127.81	124.64	123.5	254.77	313.87	369.21	393.39	329.85	196.78	158.45	140.89	130.53	124.29	115.69	109.6	104.9	99.21	98.31	94.56	61.19	62.12	59.34	62.33	51.83	47.69	45.64	44.41	43.75	43.39	42.75	42.18
258	Fr35PAR-3	13A1	coastal	1552	827.42	37.68	354.43	316.74	350.61	244.2	152.77	120.8	107.2	102.04	95.44	93.77	87.42	85.5	83.14	81.17	82.54	158.42	192.33	232.02	248.84	226.68	134.58	104.13	90.53	79.8	76.76	71.52	67.3	60.96	58.57	57.74	57.48	41.72	40.12	39.23	40.73	35.96	33.05	31.26	30.26	29.84	29.25	29.09	28.45
641	OF95	13A2	coastal	1545	823.69	42.15	395.82	353.67	385.77	281.46	173.17	136.01	119.66	116.07	106.92	104.94	95.47	94.54	91.48	88.55	90.23	187.25	229.69	264.56	282.68	262.36	150.64	116.03	100.79	91.34	85.92	80	75.54	69.42	68.16	64.09	65.8	46.85	46.21	44.35	46.85	40.4	37.08	35.03	33.84	33.54	32.73	32.55	31.57
6042	2Lom 1-1	13A3	coastal	3165	1687.36	51.49	507.56	456.06	491.95	369.9	224.34	180.03	162.18	154.07	147.16	141.73	135.12	129.41	127.13	127.5	131.32	245.22	285.49	317.39	331.08	345	198.87	153.4	132.76	121.46	114.08	106.53	100.04	91.01	88.51	85.83	86.48	56.23	54.75	51.85	54.01	49.62	45.65	43.47	42.34	41.77	41.25	40.81	40.24
7004	CS28097	13A4	coastal	3161	1685.22	52.2	516.84	464.64	503.41	365.45	211.59	171.72	151.85	145.54	135.76	131.96	124.21	120.87	115.82	117.42	119.39	244.85	297.63	335.35	354.57	345.32	191.65	146.14	125.79	115.08	108.58	100.81	94.36	85.9	84.15	79.86	81.22	56.86	57.28	53.94	56.38	50.1	45.56	43.39	42	41.5	40.67	40.32	39.57
6909	Col-0	13A5	coastal	2308	1230.46	43.47	433.91	390.44	427.38	306.64	193.21	152.78	132.81	123.97	115.77	111.46	107.85	104.24	101.92	101.37	102.96	197.41	247.24	287.93	303.16	284.44	170.57	129.62	109.75	98.19	93.52	87.24	83.38	77.92	75.79	72.92	72.17	45.67	45.46	44.53	47.85	41.74	38.65	36.7	35.42	34.76	34.09	33.7	33.36
6996	CS28017	13B1	coastal	680	362.53	36.48	348.4	311.92	340.12	261.57	167.2	133.98	125.26	114	108.45	101.39	98.74	94.03	88.64	88.74	88.83	176.26	211.08	235.81	251.83	241.05	147.68	117.66	100.97	91.55	85.51	76.47	72.32	67.47	63.42	60.61	61.73	37.91	39.03	38.01	38.78	35.25	32.76	31.24	30.74	30.02	29.62	29.07	28.84
7292	CS28596	13B2	coastal	3778	2014.17	55.19	537.59	482.39	519.84	384.55	242.09	188.99	171.42	156.12	150.41	142.77	135.64	129.68	126.68	124.75	125.79	239.91	296.27	350.48	374.49	362.58	212.54	164.46	139.93	127.47	118.14	108.15	103.3	94.94	90.04	87.85	86.56	58.72	60.25	58.15	57.87	53.03	49.05	46.41	45.27	44.13	43.66	42.99	42.32
81	Fr16CUR	13B3	coastal	2220	1183.55	58.12	572.01	513.89	545.94	393.19	218.95	176.62	162.67	152.86	145.93	138.78	137.1	130.74	126.94	122.21	121.61	213.18	283.11	353.23	374.52	377.17	197.12	154.68	135.45	124.39	118.72	110.85	107.98	99.73	94.9	90.78	89.25	57.26	61.49	59.76	60.29	55.55	49.94	47.35	46.28	45.45	44.82	44.12	43.95
8304	2Hi-0	13B4	coastal	2733	1457.04	53.97	549.52	495.55	521.63	399.99	259.22	196.54	170.74	155.65	146.88	138.71	132.09	126.22	123.16	119.48	119.82	243.81	295.81	344.92	366.35	374.41	226.39	169.77	142.09	128.11	118.66	109.35	103.1	94.4	89.58	86.19	85.01	56.79	57.1	54.87	54.42	52.06	48.62	45.88	44.31	43.22	42.52	41.81	41.18
6959	1REN-1	13B5	coastal	1221	650.95	49.23	495.48	446.26	476.97	329.65	197.45	160.37	143.94	133.21	126.3	120.77	117.94	112.66	110.92	108.18	111.61	224.94	280.82	322.44	344.43	316.49	179.09	137.87	117.73	107.97	100.82	93.97	89.93	84.04	80.77	77.51	76.32	54.2	54.16	51.96	50.26	46.88	42.81	40.76	39.62	38.76	38.15	37.63	37.35
5987	DraIV6-16	13C1	coastal	2972	1584.46	43.41	444.97	401.56	435.17	308.16	181.7	147.91	131.69	122.24	115.07	110.46	106.18	103.81	99.91	98.42	99.44	201.31	247.1	293.36	308.81	292.44	162.52	125.83	107.8	97.12	91.85	84.64	80.17	73.11	71.32	69.14	67.46	46.21	48.2	45.02	45.26	41.61	38.03	36.3	35.23	34.52	33.92	33.51	33.1
6932	1Ler-1	13C2	coastal	2683	1430.39	57.17	573.54	516.37	553.41	428.19	256.06	197.73	174.48	164.11	154.1	149.38	143.48	137.14	131.43	130.49	131.73	260.75	316.89	378.31	402.3	399.76	226.23	171.01	144.26	130.93	123.06	112.23	106.84	96.77	94.02	91.45	89.28	62.99	64.41	62.22	59.21	55.3	50.88	48.06	46.56	45.78	44.97	44.56	44.02
8389	2Ta-0	13C3	coastal	1799	959.1	62.67	595.27	532.6	562.26	442.45	248.69	203.32	183.33	174.64	166.24	157.22	152.14	143.74	136.35	133.74	134.32	292.15	343.87	390.17	413.3	416.7	221.01	177.67	154.61	142.34	135.57	124.6	115.45	104.13	98.63	95.24	93.65	65	67.72	64.87	61.73	60.47	54.65	52.1	50.68	49.99	49.28	48.46	47.96
6005	DraIV6-35	13C4	coastal	3166	1687.89	58.44	572.68	514.23	542.83	427.99	234.95	193.42	172.61	163.62	157.81	151.12	145.85	140.13	134.25	132.17	133.05	266.79	313.65	358.44	382.39	397.55	210.77	164.38	142.85	131.71	124.5	115.54	107.83	98.36	94.96	92.11	90.63	59.55	62.41	58.86	58.61	56.49	50.97	48.7	47.26	46.56	46.08	45.49	45
8270	Bs-1	13C5	coastal	2503	1334.42	50.89	527.5	476.62	510.14	361.06	213.86	172.33	152.83	145.38	136.09	129.36	126.2	121.84	118.68	117.95	120.38	232.29	287.2	340.24	360.82	339.61	191.14	145.58	124.12	113.95	107.05	98.14	92.69	85.95	84.21	81.77	81.32	53.12	55.02	53.83	53.15	48.72	44.58	42.45	41.16	40.6	39.84	39.24	38.94
6899	1Bay-0	13D1	coastal	1315	701.07	44.14	444.88	400.74	443.8	299.73	216.06	179.98	165.68	156.52	148.38	141.88	130.96	120.55	115.75	112.34	113.99	230.55	272.04	302.32	319.03	283.77	194.45	152.74	137.01	127.73	117	106.41	98.08	87.05	82.8	77.2	75.85	48.19	48.74	47.84	45.19	42.12	39.94	38.52	37.82	37.32	36.84	36.42	35.66
7163	CS28336	13D2	coastal
7411	CS28822	13D3	coastal	2789	1486.9	53.06	561.47	508.41	540.65	376.96	242.69	187.24	165.28	151.85	144.59	135.6	131.06	126.71	122.56	124.13	124.11	239.63	302.14	363.48	391	358.99	212.65	156.88	135.69	122.11	114	105.56	98.7	91.66	89.71	85.67	84.31	56.7	58.19	56.27	57.64	50.72	47.2	44.63	43.26	42.28	41.7	40.92	40.49
7030	CS28060	13D4	coastal	3636	1938.46	48.66	473.6	424.94	462.64	329.63	206.17	178.47	164.11	152.49	143.46	133.96	126.37	119.91	114.04	113.1	113.1	225.83	273.86	305.75	324.25	306.59	180.86	150.57	134.14	123.54	113.8	105.04	96.94	87.73	84.41	80.53	78	48.76	50.09	49.15	51.25	46.57	42.94	41.59	40.76	40.01	39.36	38.61	37.95
8420	2cs6041	14A2	coastal	2546	1357.35	46.2	454.49	408.29	443.32	347.5	215.02	163.9	142.39	131.07	119.54	112.76	107.84	103.85	99.65	100.81	101.83	195.76	245.91	298.82	320.37	327.47	191.53	146.32	118.53	106.23	96.59	90.5	84.37	79.08	74.52	73.77	72	50.13	50.41	49.53	46.71	44.8	41.5	39.15	37.78	36.93	35.96	35.32	34.82
6909	1Col-0	14A3	coastal	2954	1574.87	50.04	496.08	446.04	480.73	378.89	243.82	190.56	168.84	154.34	143.46	136.77	129.97	123.65	116.79	117.3	119.9	220.42	276.83	318.43	338.45	355.57	216.65	169.21	140.22	126.92	116.23	109.25	100.87	92.45	88.36	85.57	83.93	53.75	55.17	52.3	49.44	48.53	45.31	43.08	41.86	40.91	40.1	39.56	38.97
6938	Ms-0	14A4	coastal	4174	2225.29	53.68	529.61	475.93	518.05	397.79	247.12	198.17	176.8	165.01	153.1	144.54	137.03	128.05	120.65	120.59	119.61	253.93	306.77	345.86	368.24	373.42	220.07	176.01	148.05	136.29	123.91	115.95	107.05	97.42	92.37	89.26	86.9	60.01	60.14	57.26	55.59	51.93	48.11	45.9	44.65	43.86	42.97	42.27	41.6
aba1	aba1	14A5	coastal
6931	Kz-9	14B1	coastal
6989	CS28013	14B2	coastal	1999	1065.73	49.93	486.67	436.74	465.7	364.89	215.41	173.03	153.06	143.71	131.22	124.91	118.15	112.42	108.94	105.44	107.18	220.94	267.95	302.24	318.69	347.83	194.13	153.45	131.97	118.25	106.18	99.33	91.48	84.21	79.98	75.63	74.55	52.37	53.62	50.65	53.05	48.28	44.22	42.1	40.8	40.11	39.07	38.49	37.83
7029	CS28059	14B3	coastal	2099	1119.04	57.81	574.64	516.84	543.39	450.5	300.88	253.62	223.69	208.46	191.3	175.54	165.51	153.58	145.23	142.92	142.18	291.49	336.1	369.91	397.24	416.66	269.36	218.33	190.62	171.25	154.3	141.07	129.37	115.94	108.49	102.73	98.9	63.99	64.62	60.97	62.32	56.25	52.96	51.28	49.93	49.13	48.11	47.05	46.29
7145	CS28277	14B4	coastal	564	300.69	53.99	514.97	460.98	478.05	377.74	231.13	192.51	167.19	157.12	146.29	136.86	128.4	115.41	113.14	109.59	104.53	231.98	289.41	332.65	349.52	365.47	208.21	170.14	151.07	137.45	123.64	111.14	103.91	94.92	85.9	82.39	79.16	59.03	59.81	56.75	59.66	52.01	47.83	45.92	44.32	43.58	42.71	41.86	41.04
6744	CSHL-5	14B5	coastal	1752	934.04	44.69	458.67	413.98	448.02	325.12	202.62	162.36	142.74	131.97	123.31	118.01	108.63	103.72	102.33	97.98	97.39	200.27	250.03	296.64	313.21	308.76	181.25	141.86	122.62	110.95	100.72	93.41	85.61	77.9	74.04	70.37	67.62	48.93	49.25	47.47	48.39	42.97	39.79	37.94	36.76	36.01	35.33	34.88	34.01
8796	1PNA4.101	14C1	coastal	2020	1076.92	42.58	428.32	385.74	419.66	316.13	199.09	163.44	142.19	130.26	121.18	112.79	108.7	99.15	98.58	97.12	95.51	207.24	242.91	275.13	291.21	299.22	180.66	140.79	119.12	105.99	96.54	88.78	83.84	76.53	73.51	71.07	68.84	47.95	46.28	44.7	46.22	41.13	38.21	36.67	35.48	34.69	34.01	33.31	32.95
8254	Ang-0	14C2	coastal	1776	946.84	52.7	518.33	465.63	495.21	401.78	251.01	206.27	186.96	172.25	162.26	150.06	143.1	127.89	121.64	116.96	115.2	247.77	285.15	321.17	341.88	378.48	225.2	180.86	158.37	144.54	134.07	121.81	112.85	99.74	93.46	87.88	83.19	56.53	55.22	52.83	56.17	51.19	47.55	45.68	44.65	43.76	43.09	42.18	41.61
7186	CS28395	14C3	coastal	2540	1354.15	60.84	583.95	523.1	554.79	459.72	282.83	217.55	189.53	172.96	163.47	154.16	150.28	136.04	131.84	129.2	128.79	264.78	318.71	375.14	406.01	426.53	255.69	194.26	162.22	144.76	132.76	122.67	113.98	103.93	97.72	94.14	91.85	64.11	63.3	61.91	64.48	59.18	54.77	51.76	50	48.77	47.98	47.15	46.78
8388	Stw-0	14C4	coastal	117	62.38	58.83	474.85	416.01	424.37	270.39	185.38	171.81	169.22	167.71	168.31	164.57	163.56	168.49	157.51	139.3	128.64	223.62	268.3	313.11	332.11	265.53	166.73	151.62	143.8	146.66	143.5	142.39	140.74	131.76	119.65	114.13	107.07	61.15	61.26	64.84	65.09	53.79	49.3	48.28	48.08	47.95	48	47.69	47.61
7507	CS28636	14C5	coastal	1472	784.77	51.94	514.42	462.48	493.74	356.81	223.83	187.68	163.24	150.23	138.65	133.5	125.91	117.62	115.61	111.64	110.99	241.58	290.45	328.43	355.53	343.01	204.4	162.15	140.36	126.93	115.14	106.92	99.51	92.14	87.12	83.65	80.57	56.99	55.53	54.61	54.01	49.72	45.92	44.17	42.67	41.72	40.78	40.32	39.6
7109	CS28229	14D1	coastal	1666	888.19	41.97	413.78	371.81	408.51	286.41	182.85	145.5	129.46	115.85	109.46	105.94	101.14	95.86	94.5	92.61	92.97	200.2	242.55	275.87	295.76	269.8	163.82	128.02	107.59	96.92	90.54	83.05	79.16	73.68	70.66	68.1	67.33	46.81	45.5	45.8	45.35	40.16	37.2	35.36	34.32	33.29	32.74	32.41	31.95
8256	2Ba 1-2	14D2	coastal	2143	1142.5	47.9	476.11	428.21	460.52	344.49	215.52	175.82	154.66	143.54	133.16	127.14	117.87	113.29	110.44	104.09	106.01	221.26	269.41	302.14	323.09	323.99	192.29	151.78	130.25	117.4	109.21	100.31	94.33	86.65	83.45	79.61	76.41	52.05	50.98	50.74	49.98	46.13	42.71	40.88	39.62	38.85	38.04	37.54	36.69
178	Fr165MIB	14D3	coastal	835	445.16	56.17	559.03	502.86	526.5	427.51	261.21	211.95	187.73	173.12	166.07	158.97	150.58	135.79	131.75	122.15	126.82	246.11	300.71	350.8	381.88	402.1	234.95	185.97	161.84	146.35	138.4	126.35	115.49	101.65	95.56	91.1	88.39	62.18	61.75	60.33	58.75	54.48	50.39	48.23	46.86	45.89	45.38	44.83	44.14
6909	Col-0	14D4	coastal	2086	1112.11	55.33	545.88	490.55	520.71	423.57	268.7	212.98	180.27	162.77	154.53	146.41	138.34	131.43	128.21	125.22	124.08	241.7	306.41	351.26	373.19	397.11	243.99	187.63	157.36	139.62	128.42	118.46	110.55	102.84	97.07	94.95	90.85	57.04	55.98	57.11	55.99	53.75	50.09	47.76	45.89	44.67	44.03	43.34	42.61
[truncated: 321 more rows]
[truncated: 136 more columns]

## Sheet: Supp. 9B
Supplemental 9B: Late Autumn NPQ_16leaves
[truncated: 575 more rows]
[truncated: 136 more columns]

## Sheet: Supp. 10A
Supplemental 10A: Col-0 NPQ
[truncated: 18 more rows]

## Sheet: Supp. 10B
Supplemental 10B: Col-0 14 Leaf NPQ Raw Data
[truncated: 69 more rows]

[truncated: 2 more sheets: Supp. 10C, Supp. 11]
